# Supplementary material for: Parallel sequencing of 170 STR and 132 SNP markers using the FGID forensic four-in-one DNA typing kit on the DNBSEQ-G99RS platform
Source: Forensic Sci Res. 2024 Aug 21;10(3):owae050. doi: 10.1093/fsr/owae050 (PMC12224613; doi:10.1093/fsr/owae050)
Supplement: Supplyment_table-Typesetting_version_owae050 [file supplyment_table-typesetting_version_owae050.xlsx]

## Sheet: Table S1
Table S1. The number of observed alleles in the 100 Unrelated Chinese Han individuals
Locus	Number of alleles				Increase in the number of alleles (%)
	Sequence-based (SB) Allele	Length-based (LB) Allele	Repeat Region (RR) Variant Allele	Flanking Region (FR) Variant Allele	By RR	By FR	In total
CSF1PO	7	7	0	0	0	0	0
D10S1248	7	7	0	0	0	0	0
D10S1435	8	8	0	0	0	0	0
D10S2325	27	14	2	11	0.14	0.79	0.93
D11S2368	24	9	12	3	1.33	0.33	1.67
D11S4463	15	6	9	0	1.5	0	1.5
D12ATA63	8	8	0	0	0	0	0
D12S391	34	12	22	0	1.83	0	1.83
D13S317	17	8	1	8	0.13	1	1.13
D13S325	30	10	20	0	2	0	2
D14S1434	8	8	0	0	0	0	0
D14S608	12	10	2	0	0.2	0	0.2
D15S659	15	11	4	0	0.36	0	0.36
D16S539	16	6	0	10	0	1.67	1.67
D17S1290	19	13	6	0	0.46	0	0.46
D17S1301	10	9	1	0	0.11	0	0.11
D17S974	11	7	0	4	0	0.57	0.57
D18S51	13	13	0	0	0	0	0
D18S535	8	8	0	0	0	0	0
D18S853	7	6	1	0	0.17	0	0.17
D19S253	9	9	0	0	0	0	0
D19S433	13	12	1	0	0.08	0	0.08
D1GATA113	6	6	0	0	0	0	0
D1S1627	7	5	0	2	0	0.4	0.4
D1S1656	17	11	6	0	0.55	0	0.55
D1S1677	6	5	1	0	0.2	0	0.2
D20S1082	10	8	0	2	0	0.25	0.25
D20S470	16	11	0	5	0	0.45	0.45
D20S482	10	7	1	2	0.14	0.29	0.43
D21S11	27	13	13	0	1	0	1.08
D21S1270	39	12	0	27	0	2.25	2.25
D21S2055	30	16	14	0	0.88	0	0.88
D22GATA198B05	25	10	15	0	1.5	0	1.5
D22S1045	8	8	0	0	0	0	0
D2S1338	27	10	15	4	1.5	0.4	1.7
D2S1360	18	10	8	0	0.8	0	0.8
D2S1776	7	7	0	0	0	0	0
D2S441	18	8	4	7	0.5	0.88	1.25
D3S1358	12	7	5	0	0.71	0	0.71
D3S1744	15	9	6	0	0.67	0	0.67
D3S3045	8	7	0	1	0	0.14	0.14
D3S3053	6	6	0	0	0	0	0
D3S4529	10	6	4	0	0.67	0	0.67
D4S2364	5	4	0	0	0	0	0.25
D4S2366	7	7	0	0	0	0	0
D4S2408	8	6	2	0	0.33	0	0.33
D5S2800	6	5	1	0	0.2	0	0.2
D5S818	16	8	0	8	0	1	1
D6S1017	9	6	0	3	0	0.5	0.5
D6S1043	13	13	0	0	0	0	0
D6S474	10	7	0	3	0	0.43	0.43
D6S477	10	8	2	0	0.25	0	0.25
D7S1517	31	13	18	5	1.38	0.38	1.38
D7S3048	30	11	19	0	1.73	0	1.73
D7S820	19	8	2	9	0.25	1.13	1.38
D8S1115	7	7	0	0	0	0	0
D8S1132	32	12	20	0	1.67	0	1.67
D8S1179	17	10	7	0	0.7	0	0.7
D9S1122	11	7	4	0	0.57	0	0.57
D9S2157	9	8	0	1	0	0.13	0.13
D9S925	14	10	4	0	0.4	0	0.4
FGA	12	12	0	0	0	0	0
Penta_D	9	9	0	0	0	0	0
TH01	6	6	0	0	0	0	0
TPOX	6	6	0	0	0	0	0
vWA	13	7	5	2	0.71	0.29	0.86
DXS10074	10	8	2	0	0.25	0	0.25
DXS10079	13	9	1	5	0.11	0.56	0.44
DXS101	53	10	43	1	4.3	0.1	4.3
DXS10101	16	16	0	0	0	0	0
DXS10103	8	8	0	0	0	0	0
DXS10135	32	18	14	0	0.78	0	0.78
DXS10146	19	14	5	4	0.36	0.29	0.36
DXS10148	25	16	9	0	0.56	0	0.56
DXS10159	9	9	0	0	0	0	0
DXS6789	17	10	7	0	0.7	0	0.7
DXS6795	6	6	0	0	0	0	0
DXS6800	7	6	0	1	0	0.17	0.17
DXS6803	10	9	0	1	0	0.11	0.11
DXS6807	6	6	0	0	0	0	0
DXS6809	23	9	14	1	1.56	0.11	1.56
DXS6810	7	7	0	0	0	0	0
DXS7132	9	7	0	2	0	0.29	0.29
DXS7133	6	5	1	0	0.2	0	0.2
DXS7423	4	4	0	0	0	0	0
DXS7424	9	8	0	3	0	0.38	0.13
DXS8377	35	16	18	0	1.13	0	1.19
DXS8378	6	5	0	1	0	0.2	0.2
DXS981	9	9	0	0	0	0	0
DXS9895	4	4	0	0	0	0	0
DXS9902	7	6	0	1	0	0.17	0.17
GATA165B12	5	5	0	0	0	0	0
GATA172D05	7	7	0	0	0	0	0
GATA31E08	9	7	2	0	0.29	0	0.29
HPRTB	7	6	0	0	0	0	0.17
DYF387S1a/b	25	8	17	0	2.13	0	2.13
DYS19	6	5	1	0	0.2	0	0.2
DYS385a/b	12	12	0	0	0	0	0
DYS388	5	4	0	1	0	0.25	0.25
DYS389I	3	3	0	0	0	0	0
DYS389II	12	7	5	0	0.71	0	0.71
DYS391	3	3	0	0	0	0	0
DYS392	4	4	0	0	0	0	0
DYS393	4	4	0	0	0	0	0
DYS434	4	4	0	0	0	0	0
DYS435	3	3	0	0	0	0	0
DYS437	5	3	2	0	0.67	0	0.67
DYS439	4	4	0	0	0	0	0
DYS443	6	6	0	0	0	0	0
DYS444	5	5	0	0	0	0	0
DYS450	3	3	0	0	0	0	0
DYS453	3	3	0	0	0	0	0
DYS454	3	3	0	0	0	0	0
DYS455	4	3	0	1	0	0.33	0.33
DYS456	6	6	0	0	0	0	0
DYS458	9	8	1	0	0.13	0	0.13
DYS459a/b	4	4	0	0	0	0	0
DYS460	3	3	0	0	0	0	0
DYS472	1	1	0	0	0	0	0
DYS476	2	2	0	0	0	0	0
DYS485	7	6	0	0	0	0	0.17
DYS502	1	1	0	0	0	0	0
DYS504	8	8	0	0	0	0	0
DYS508	4	4	0	0	0	0	0
DYS510	6	6	0	0	0	0	0
DYS511	3	3	0	0	0	0	0
DYS512	6	6	0	0	0	0	0
DYS513	5	5	0	0	0	0	0
DYS518	28	10	18	0	1.8	0	1.8
DYS520	12	6	6	0	1	0	1
DYS522	4	4	0	0	0	0	0
DYS527a/b	16	8	8	0	1	0	1
DYS530	3	3	0	0	0	0	0
DYS531	5	4	0	1	0	0.25	0.25
DYS533	5	4	1	0	0.25	0	0.25
DYS538	4	4	0	0	0	0	0
DYS541	5	4	1	0	0.25	0	0.25
DYS549	4	4	0	0	0	0	0
DYS552	8	5	3	0	0.6	0	0.6
DYS565	3	3	0	0	0	0	0
DYS568	4	4	0	0	0	0	0
DYS571	2	2	0	0	0	0	0
DYS572	4	4	0	0	0	0	0
DYS573	4	4	0	0	0	0	0
DYS576	7	7	0	0	0	0	0
DYS578	4	4	0	0	0	0	0
DYS585	4	4	0	0	0	0	0
DYS587	6	6	0	0	0	0	0
DYS590	3	3	0	0	0	0	0
DYS593	3	3	0	0	0	0	0
DYS596	3	3	0	0	0	0	0
DYS613	1	1	0	0	0	0	0
DYS616	4	4	0	0	0	0	0
DYS617	4	3	0	1	0	0.33	0.33
DYS622	7	7	0	0	0	0	0
DYS626	12	8	0	7	0	0.88	0.5
DYS627	11	8	0	3	0	0.38	0.38
DYS630	8	7	1	0	0.14	0	0.14
DYS635	10	6	4	0	0.67	0	0.67
DYS638	3	3	0	0	0	0	0
DYS640	2	2	0	0	0	0	0
DYS641	3	3	0	0	0	0	0
DYS644	10	9	1	0	0.11	0	0.11
DYS645	4	4	0	0	0	0	0
DYS710	34	18	16	0	0.89	0	0.89
DYS713	34	9	23	2	2.56	0.22	2.78
DYS720	34	13	21	10	1.62	0.77	1.62
DYS722	9	8	0	0	0	0	0.13
Y-GATA-A10	5	5	0	0	0	0	0
Y-GATA-H4	4	4	0	0	0	0	0

## Sheet: Table S2
Tabe S2. Sequence-based allele frequencies and length-based allele frequencies of 66 autosomal STRs in unrelated Chinese Han individuals (N = 100)
Locus	Length-based allele	Comprehensive Nomenclature	Repeat Sequence	Upstream Flanking Sequence	Downstream Flanking Sequence	Count by Sequence (N = 100)	Frequency by Sequence	Count by Length	Frequency by Length	N of alleles by Sequence	N of alleles by Length	Repeat Region (RR) Variant	Flanking Region (FR) Variant
CSF1PO	7	[ATCT]7	ATCTATCTATCTATCTATCTATCTATCT	TGGACAGCATTTCCTGTGTCAGACCCTGTTCTAAGTACTTCCT	AATCTATCTATCTTCTATCTATGAAGGCAGTTACTGTTAATATCTTCATTTTACAGGTAGGAAAACTGAGACACAGGGTGGTTAGCAACCTGCTAGTCCTTGGCAGACTCAG	3	0.015	3	0.015	1	1	0	0
CSF1PO	9	[ATCT]9	ATCTATCTATCTATCTATCTATCTATCTATCTATCT	TGGACAGCATTTCCTGTGTCAGACCCTGTTCTAAGTACTTCCT	AATCTATCTATCTTCTATCTATGAAGGCAGTTACTGTTAATATCTTCATTTTACAGGTAGGAAAACTGAGACACAGGGTGGTTAGCAACCTGCTAGTCCTTGGCAGACTCAGG	9	0.045	9	0.045	1	1	0	0
CSF1PO	10	[ATCT]10	ATCTATCTATCTATCTATCTATCTATCTATCTATCTATCT	GGACAGCATTTCCTGTGTCAGACCCTGTTCTAAGTACTTCCT	AATCTATCTATCTTCTATCTATGAAGGCAGTTACTGTTAATATCTTCATTTTACAGGTAGGAAAACTGAGACACAGGGTGGTTAGCAACCTGCTAGTCCTTGGCAGACTCAG	53	0.265	53	0.265	1	1	0	0
CSF1PO	11	[ATCT]11	ATCTATCTATCTATCTATCTATCTATCTATCTATCTATCTATCT	GGACAGCATTTCCTGTGTCAGACCCTGTTCTAAGTACTTCCT	AATCTATCTATCTTCTATCTATGAAGGCAGTTACTGTTAATATCTTCATTTTACAGGTAGGAAAACTGAGACACAGGGTGGTTAGCAACCTGCTAGTCCTTGGCAGACTCAG	63	0.315	63	0.315	1	1	0	0
CSF1PO	12	[ATCT]12	ATCTATCTATCTATCTATCTATCTATCTATCTATCTATCTATCTATCT	GGACAGCATTTCCTGTGTCAGACCCTGTTCTAAGTACTTCCT	AATCTATCTATCTTCTATCTATGAAGGCAGTTACTGTTAATATCTTCATTTTACAGGTAGGAAAACTGAGACACAGGGTGGTTAGCAACCTGCTAGTCCTTGGCAGACTCAG	57	0.285	57	0.285	1	1	0	0
CSF1PO	13	[ATCT]13	ATCTATCTATCTATCTATCTATCTATCTATCTATCTATCTATCTATCTATCT	GGACAGCATTTCCTGTGTCAGACCCTGTTCTAAGTACTTCCT	AATCTATCTATCTTCTATCTATGAAGGCAGTTACTGTTAATATCTTCATTTTACAGGTAGGAAAACTGAGACACAGGGTGGTTAGCAACCTGCTAGTCCTTGGCAGACTCAGG	11	0.055	11	0.055	1	1	0	0
CSF1PO	14	[ATCT]14	ATCTATCTATCTATCTATCTATCTATCTATCTATCTATCTATCTATCTATCTATCT	GGACAGCATTTCCTGTGTCAGACCCTGTTCTAAGTACTTCCT	AATCTATCTATCTTCTATCTATGAAGGCAGTTACTGTTAATATCTTCATTTTACAGGTAGGAAAACTGAGACACAGGGTGGTTAGCAACCTGCTAGTCCTTGGCAGACTCAG	4	0.02	4	0.02	1	1	0	0
						200	1	200	1	7	7	0	0
D10S1248	12	[GGAA]12	GGAAGGAAGGAAGGAAGGAAGGAAGGAAGGAAGGAAGGAAGGAAGGAA	CATTAGCCCCAGGACCAATCTGGTCACAAACATATTAATGAATTGAACAAATGAGTGAGT	ATGAAGACAATACAACCAGAGT	13	0.065	13	0.065	1	1	0	0
D10S1248	13	[GGAA]13	GGAAGGAAGGAAGGAAGGAAGGAAGGAAGGAAGGAAGGAAGGAAGGAAGGAA	CATTAGCCCCAGGACCAATCTGGTCACAAACATATTAATGAATTGAACAAATGAGTGAGT	ATGAAGACAATACAACCAGAGT	76	0.38	76	0.38	1	1	0	0
D10S1248	14	[GGAA]14	GGAAGGAAGGAAGGAAGGAAGGAAGGAAGGAAGGAAGGAAGGAAGGAAGGAAGGAA	CATTAGCCCCAGGACCAATCTGGTCACAAACATATTAATGAATTGAACAAATGAGTGAGT	ATGAAGACAATACAACCAGAGTT	39	0.195	39	0.195	1	1	0	0
D10S1248	15	[GGAA]15	GGAAGGAAGGAAGGAAGGAAGGAAGGAAGGAAGGAAGGAAGGAAGGAAGGAAGGAAGGAA	CATTAGCCCCAGGACCAATCTGGTCACAAACATATTAATGAATTGAACAAATGAGTGAGT	ATGAAGACAATACAACCAGAGT	47	0.235	47	0.235	1	1	0	0
D10S1248	16	[GGAA]16	GGAAGGAAGGAAGGAAGGAAGGAAGGAAGGAAGGAAGGAAGGAAGGAAGGAAGGAAGGAAGGAA	CATTAGCCCCAGGACCAATCTGGTCACAAACATATTAATGAATTGAACAAATGAGTGAGT	ATGAAGACAATACAACCAGAGTT	19	0.095	19	0.095	1	1	0	0
D10S1248	17	[GGAA]17	GGAAGGAAGGAAGGAAGGAAGGAAGGAAGGAAGGAAGGAAGGAAGGAAGGAAGGAAGGAAGGAAGGAA	CATTAGCCCCAGGACCAATCTGGTCACAAACATATTAATGAATTGAACAAATGAGTGAGT	ATGAAGACAATACAACCAGAGTT	5	0.025	5	0.025	1	1	0	0
D10S1248	18	[GGAA]18	GGAAGGAAGGAAGGAAGGAAGGAAGGAAGGAAGGAAGGAAGGAAGGAAGGAAGGAAGGAAGGAAGGAAGGAA	CATTAGCCCCAGGACCAATCTGGTCACAAACATATTAATGAATTGAACAAATGAGTGAGT	ATGAAGACAATACAACCAGAGT	1	0.005	1	0.005	1	1	0	0
						200	1	200	1	7	7	0	0
D10S1435	8	[TATC]8	TATCTATCTATCTATCTATCTATCTATCTATC	TCGAAGAGGTTCTAGAGTGGAGTGCTAGCACGTTGGGTTTCCTGACTTGTGTGGTGCTGTGTTTGTTATAATGCATTGAGTTTTATTCTGTT	TGGCTATCTGTCTATCTCTTTATTTTTGAGACAGGGTCTGGCTATGACCCAAGGTGGA	1	0.005	1	0.005	1	1	0	0
D10S1435	9	[TATC]9	TATCTATCTATCTATCTATCTATCTATCTATCTATC	CTCGAAGAGGTTCTAGAGTGGAGTGCTAGCACGTTGGGTTTCCTGACTTGTGTGGTGCTGTGTTTGTTATAATGCATTGAGTTTTATTCTGTT	TGGCTATCTGTCTATCTCTTTATTTTTGAGACAGGGTCTGGCTATGACCCAAGGTGGA	2	0.01	2	0.01	1	1	0	0
D10S1435	10	[TATC]10	TATCTATCTATCTATCTATCTATCTATCTATCTATCTATC	CTCGAAGAGGTTCTAGAGTGGAGTGCTAGCACGTTGGGTTTCCTGACTTGTGTGGTGCTGTGTTTGTTATAATGCATTGAGTTTTATTCTGTT	TGGCTATCTGTCTATCTCTTTATTTTTGAGACAGGGTCTGGCTATGACCCAAGGTGGA	9	0.045	9	0.045	1	1	0	0
D10S1435	11	[TATC]11	TATCTATCTATCTATCTATCTATCTATCTATCTATCTATCTATC	TCGAAGAGGTTCTAGAGTGGAGTGCTAGCACGTTGGGTTTCCTGACTTGTGTGGTGCTGTGTTTGTTATAATGCATTGAGTTTTATTCTGTT	TGGCTATCTGTCTATCTCTTTATTTTTGAGACAGGGTCTGGCTATGACCCAAGGTGGA	36	0.18	36	0.18	1	1	0	0
D10S1435	12	[TATC]12	TATCTATCTATCTATCTATCTATCTATCTATCTATCTATCTATCTATC	TCGAAGAGGTTCTAGAGTGGAGTGCTAGCACGTTGGGTTTCCTGACTTGTGTGGTGCTGTGTTTGTTATAATGCATTGAGTTTTATTCTGTT	TGGCTATCTGTCTATCTCTTTATTTTTGAGACAGGGTCTGGCTATGACCCAAGGTGGA	68	0.34	68	0.34	1	1	0	0
D10S1435	13	[TATC]13	TATCTATCTATCTATCTATCTATCTATCTATCTATCTATCTATCTATCTATC	TCGAAGAGGTTCTAGAGTGGAGTGCTAGCACGTTGGGTTTCCTGACTTGTGTGGTGCTGTGTTTGTTATAATGCATTGAGTTTTATTCTGTT	TGGCTATCTGTCTATCTCTTTATTTTTGAGACAGGGTCTGGCTATGACCCAAGGTGGA	24	0.12	24	0.12	1	1	0	0
D10S1435	14	[TATC]14	TATCTATCTATCTATCTATCTATCTATCTATCTATCTATCTATCTATCTATCTATC	CTCGAAGAGGTTCTAGAGTGGAGTGCTAGCACGTTGGGTTTCCTGACTTGTGTGGTGCTGTGTTTGTTATAATGCATTGAGTTTTATTCTGTT	TGGCTATCTGTCTATCTCTTTATTTTTGAGACAGGGTCTGGCTATGACCCAAGGTGGA	58	0.29	58	0.29	1	1	0	0
D10S1435	15	[TATC]15	TATCTATCTATCTATCTATCTATCTATCTATCTATCTATCTATCTATCTATCTATCTATC	TCGAAGAGGTTCTAGAGTGGAGTGCTAGCACGTTGGGTTTCCTGACTTGTGTGGTGCTGTGTTTGTTATAATGCATTGAGTTTTATTCTGTT	TGGCTATCTGTCTATCTCTTTATTTTTGAGACAGGGTCTGGCTATGACCCAAGGTGGA	2	0.01	2	0.01	1	1	0	0
						200	1	200	1	8	8	0	0
D10S2325	6	[TCTTA]6	TCTTATCTTATCTTATCTTATCTTATCTTA	CTCACGAAAGAAGCCTTCTGAAGCCT	TTGGGGGAGACGGGCTCCGTCACCCAGGCTGGAATGCAGTGGCGTGATCTCTCAGCTCA	4	0.02	4	0.02	1	1	0	0
D10S2325	7	[TCTTA]7_rs7897966_rs79076260	TCTTATCTTATCTTATCTTATCTTATCTTATCTTA	CTCACGAAAGAAGCCTTCTGAAGCCT	TTGGGGGAGACGGGCTCCGTCACCCAGGCTGGAATGCAGTGGCGTGATCTCTCAGCTCA	57	0.285	57	0.285	1	1	0	0
D10S2325	8	[TCTTA]8	TCTTATCTTATCTTATCTTATCTTATCTTATCTTATCTTA	CTCACGAAAGAAGCCTTCTGAAGCCT	TTGGGGGAGACGGGCTCCGTCACCCAGGCTGGAATGCAGTGGCGTGATCTCTCAGCTCA	1	0.005	6	0.03	2	1	0	1
D10S2325	8	[TCTTA]8_rs7897966_rs79076260	TCTTATCTTATCTTATCTTATCTTATCTTATCTTATCTTA	CTCACGAAAGAAGCCTTCTGAAGCCT	TTGGGGGAGACGGGCTCCGTCACCCAGGCTGGAATGCAGTGGCGTGATCTCTCAGCTCA	5	0.025
D10S2325	9	[TCTTA]9	TCTTATCTTATCTTATCTTATCTTATCTTATCTTATCTTATCTTA	CTCACGAAAGAAGCCTTCTGAAGCCT	TTGGGGGAGACGGGCTCCGTCACCCAGGCTGGAATGCAGTGGCGTGATCTCTCAGCTCA	9	0.045	10	0.05	2	1	0	1
D10S2325	9	[TCTTA]9_rs7897966_rs79076260	TCTTATCTTATCTTATCTTATCTTATCTTATCTTATCTTATCTTA	CTCACGAAAGAAGCCTTCTGAAGCCT	TTGGGGGAGACGGGCTCCGTCACCCAGGCTGGAATGCAGTGGCGTGATCTCTCAGCTCA	1	0.005
D10S2325	10	[TCTTA]10	TCTTATCTTATCTTATCTTATCTTATCTTATCTTATCTTATCTTATCTTA	CTCACGAAAGAAGCCTTCTGAAGCCT	TTGGGGGAGACGGGCTCCGTCACCCAGGCTGGAATGCAGTGGCGTGATCTCTCAGCTCA	18	0.09	18	0.09	1	1	0	0
D10S2325	11	[TCTTA]11	TCTTATCTTATCTTATCTTATCTTATCTTATCTTATCTTATCTTATCTTATCTTA	CTCACGAAAGAAGCCTTCTGAAGCCT	TTGGGGGAGACGGGCTCCGTCACCCAGGCTGGAATGCAGTGGCGTGATCTCTCAGCTCA	35	0.175	39	0.195	2	1	0	1
D10S2325	11	[TCTTA]11_rs7897966	TCTTATCTTATCTTATCTTATCTTATCTTATCTTATCTTATCTTATCTTATCTTA	CTCACGAAAGAAGCCTTCTGAAGCCT	TTGGGGGAGACGGGCTCCGTCACCCAGGCTGGAATGCAGTGGCGTGATCTCTCAGCTCA	4	0.02
D10S2325	12	[TCTTA]12	TCTTATCTTATCTTATCTTATCTTATCTTATCTTATCTTATCTTATCTTATCTTATCTTA	CTCACGAAAGAAGCCTTCTGAAGCCT	TTGGGGGAGACGGGCTCCGTCACCCAGGCTGGAATGCAGTGGCGTGATCTCTCAGCTCA	27	0.135	31	0.155	4	1	0	3
D10S2325	12	[TCTTA]12_rs7897966	TCTTATCTTATCTTATCTTATCTTATCTTATCTTATCTTATCTTATCTTATCTTATCTTA	CTCACGAAAGAAGCCTTCTGAAGCCT	TTGGGGGAGACGGGCTCCGTCACCCAGGCTGGAATGCAGTGGCGTGATCTCTCAGCTCA	2	0.01
D10S2325	12	[TCTTA]12_rs371907699_rs75276546	TCTTATCTTATCTTATCTTATCTTATCTTATCTTATCTTATCTTATCTTATCTTATCTTA	CTCACGAAAGAAGCCTTCTGAAGCCT	TTGGGGGAGACGGGCTCCGTCACCCAGGCTGGAATGCAGTGGCGTGATCTCTCAGCTCA	1	0.005
D10S2325	12	[TCTTA]12_rs574564993	TCTTATCTTATCTTATCTTATCTTATCTTATCTTATCTTATCTTATCTTATCTTATCTTA	CTCACGAAAGAAGCCTTCTGAAGCCT	TTGGGGGAGACGGGCTCCGTCACCCAGGCTGGAATGCAGTGGCGTGATCTCTCAGCTCA	1	0.005
D10S2325	13	[TCTTA]13	TCTTATCTTATCTTATCTTATCTTATCTTATCTTATCTTATCTTATCTTATCTTATCTTATCTTA	CTCACGAAAGAAGCCTTCTGAAGCCT	TTGGGGGAGACGGGCTCCGTCACCCAGGCTGGAATGCAGTGGCGTGATCTCTCAGCTCA	15	0.075	22	0.11	5	1	2	3
D10S2325	13	[TCTTA]6 TCTTC [TCTTA]6	TCTTATCTTATCTTATCTTATCTTATCTTATCTTCTCTTATCTTATCTTATCTTATCTTATCTTA	CTCACGAAAGAAGCCTTCTGAAGCCT	TTGGGGGAGACGGGCTCCGTCACCCAGGCTGGAATGCAGTGGCGTGATCTCTCAGCTCA	1	0.005
D10S2325	13	[TCTTA]13_rs75276546	TCTTATCTTATCTTATCTTATCTTATCTTATCTTATCTTATCTTATCTTATCTTATCTTATCTTA	CTCACGAAAGAAGCCTTCTGAAGCCT	TTGGGGGAGACGGGCTCCGTCACCCAGGCTGGAATGCAGTGGCGTGATCTCTCAGCTCA	1	0.005
D10S2325	13	[TCTTA]13_rs7897966	TCTTATCTTATCTTATCTTATCTTATCTTATCTTATCTTATCTTATCTTATCTTATCTTATCTTA	CTCACGAAAGAAGCCTTCTGAAGCCT	TTGGGGGAGACGGGCTCCGTCACCCAGGCTGGAATGCAGTGGCGTGATCTCTCAGCTCA	3	0.015
D10S2325	13	[TCTTA]8 [TCTTC]1 [TCTTA]4_rs7897966_rs79076260	TCTTATCTTATCTTATCTTATCTTATCTTATCTTATCTTATCTTCTCTTATCTTATCTTATCTTA	CTCACGAAAGAAGCCTTCTGAAGCCT	TTGGGGGAGACGGGCTCCGTCACCCAGGCTGGAATGCAGTGGCGTGATCTCTCAGCTCA	2	0.01
D10S2325	14	[TCTTA]14	TCTTATCTTATCTTATCTTATCTTATCTTATCTTATCTTATCTTATCTTATCTTATCTTATCTTATCTTA	CTCACGAAAGAAGCCTTCTGAAGCCT	TTGGGGGAGACGGGCTCCGTCACCCAGGCTGGAATGCAGTGGCGTGATCTCTCAGCTCA	5	0.025	6	0.03	2	1	0	1
D10S2325	14	[TCTTA]14_rs371907699	TCTTATCTTATCTTATCTTATCTTATCTTATCTTATCTTATCTTATCTTATCTTATCTTATCTTATCTTA	CTCACGAAAGAAGCCTTCTGAAGCCT	TTGGGGGAGACGGGCTCCGTCACCCAGGCTGGAATGCAGTGGCGTGATCTCTCAGCTCA	1	0.005
D10S2325	15	[TCTTA]15	TCTTATCTTATCTTATCTTATCTTATCTTATCTTATCTTATCTTATCTTATCTTATCTTATCTTATCTTATCTTA	CTCACGAAAGAAGCCTTCTGAAGCCT	TTGGGGGAGACGGGCTCCGTCACCCAGGCTGGAATGCAGTGGCGTGATCTCTCAGCTCA	1	0.005	2	0.01	2	1	0	1
D10S2325	15	[TCTTA]15_rs7897966	TCTTATCTTATCTTATCTTATCTTATCTTATCTTATCTTATCTTATCTTATCTTATCTTATCTTATCTTATCTTA	CTCACGAAAGAAGCCTTCTGAAGCCT	TTGGGGGAGACGGGCTCCGTCACCCAGGCTGGAATGCAGTGGCGTGATCTCTCAGCTCA	1	0.005
D10S2325	18	[TCTTA]18	TCTTATCTTATCTTATCTTATCTTATCTTATCTTATCTTATCTTATCTTATCTTATCTTATCTTATCTTATCTTATCTTATCTTATCTTA	CTCACGAAAGAAGCCTTCTGAAGCCT	TTGGGGGAGACGGGCTCCGTCACCCAGGCTGGAATGCAGTGGCGTGATCTCTCAGCTCA	1	0.005	1	0.005	1	1	0	0
D10S2325	20.2	TA[TCTTA]20_[chr10:12751127-12751131-AAGC/-] Indel	TATCTTATCTTATCTTATCTTATCTTATCTTATCTTATCTTATCTTATCTTATCTTATCTTATCTTATCTTATCTTATCTTATCTTATCTTATCTTATCTTA	CTCACGAAAGAAGCCTTCTGAAGCCT	TTGGGGGAGACGGGCTCCGTCACCCAGGCTGGAATGCAGTGGCGTGATCTCTCAGCTCA	1	0.005	1	0.005	1	1	0	0
D10S2325	24	[TCTTA]24_rs75276546	TCTTATCTTATCTTATCTTATCTTATCTTATCTTATCTTATCTTATCTTATCTTATCTTATCTTATCTTATCTTATCTTATCTTATCTTATCTTATCTTATCTTATCTTATCTTATCTTA	CTCACGAAAGAAGCCTTCTGAAGCCT	TTGGGGGAGACGGGCTCCGTCACCCAGGCTGGAATGCAGTGGCGTGATCTCTCAGCTCA	1	0.005	2	0.01	2	1	0	1
D10S2325	24	[TCTTA]2 TCTCA [TCTTA]21_rs75276546	TCTTATCTTATCTCATCTTATCTTATCTTATCTTATCTTATCTTATCTTATCTTATCTTATCTTATCTTATCTTATCTTATCTTATCTTATCTTATCTTATCTTATCTTATCTTATCTTA	CTCACGAAAGAAGCCTTCTGAAGCCT	TTGGGGGAGACGGGCTCCGTCACCCAGGCTGGAATGCAGTGGCGTGATCTCTCAGCTCA	1	0.005
D10S2325	28	[TCTTA]28_rs75276546	TCTTATCTTATCTTATCTTATCTTATCTTATCTTATCTTATCTTATCTTATCTTATCTTATCTTATCTTATCTTATCTTATCTTATCTTATCTTATCTTATCTTATCTTATCTTATCTTATCTTATCTTATCTTATCTTA	CTCACGAAAGAAGCCTTCTGAAGCCT	TTGGGGGAGACGGGCTCCGTCACCCAGGCTGGAATGCAGTGGCGTGATCTCTCAGCTCA	1	0.005	1	0.005	1	1	0	0
						200	1	200	1	27	14	2	12
D11S2368	16	[TATC]3 [TGTC]3 [TATC]10	TATCTATCTATCTGTCTGTCTGTCTATCTATCTATCTATCTATCTATCTATCTATCTATCTATC	GAAGTGGGTAGGATAGGGATTATTCTCTTATTTTACAATGAGGTGCAAGAATGTCTGTCTGTCTATCTTT	CATCCACCCATCTAACTCATCCATCCATCCATCCACCCATCCATGCATTTATTCATTGAGCAAATATTTATTAAGATAATTCTATGTTATAGGACGTATACAATGCACTGTAGAAACAGATG	4	0.02	4	0.02	1	1	0	0
D11S2368	17	[TATC]3 [TGTC]4 [TATC]10	TATCTATCTATCTGTCTGTCTGTCTGTCTATCTATCTATCTATCTATCTATCTATCTATCTATCTATC	ATTTTACAATGAGGTGCAAGAATGTCTGTCTGTCTATCTTT	CATCCACCCATCTAACTCATCCATCCATCCATCCACCCATCCATGCATTTATTCATTGAGCAAATATTTATTAAGATAATTCTATGTTATAGGACGTATACAATGCACTGTAGAAACAGA	29	0.145	32	0.16	3	1	2	0
D11S2368	17	[TATC]3 [TGTC]3 [TATC]11	TATCTATCTATCTGTCTGTCTGTCTATCTATCTATCTATCTATCTATCTATCTATCTATCTATCTATC	TTTACAATGAGGTGCAAGAATGTCTGTCTGTCTATCTTT	CATCCACCCATCTAACTCATCCATCCATCCATCCACCCATCCATGCATTTATTCATTGAGCAAATATTTATTAAGATAATTCTATGTTATAGGACGTATACAATGCACTGTAGAAACAGA	2	0.01
D11S2368	17	[TATC]3 [TGTC]2 [TATC]12	TATCTATCTATCTGTCTGTCTATCTATCTATCTATCTATCTATCTATCTATCTATCTATCTATCTATC	TTTACAATGAGGTGCAAGAATGTCTGTCTGTCTATCTTT	CATCCACCCATCTAACTCATCCATCCATCCATCCACCCATCCATGCATTTATTCATTGAGCAAATATTTATTAAGATAATTCTATGTTATAGGACGTATACAATGCACTGTAGAAACAGA	1	0.005
D11S2368	18	[TATC]3 [TGTC]5 [TATC]10	TATCTATCTATCTGTCTGTCTGTCTGTCTGTCTATCTATCTATCTATCTATCTATCTATCTATCTATCTATC	TTTACAATGAGGTGCAAGAATGTCTGTCTGTCTATCTTT	CATCCACCCATCTAACTCATCCATCCATCCATCCACCCATCCATGCATTTATTCATTGAGCAAATATTTATTAAGATAATTCTATGTTATAGGACGTATACAATGCACTGTAGAAACAGA	1	0.005	18	0.09	4	1	3	0
D11S2368	18	[TATC]3 [TGTC]4 [TATC]11	TATCTATCTATCTGTCTGTCTGTCTGTCTATCTATCTATCTATCTATCTATCTATCTATCTATCTATCTATC	TTTACAATGAGGTGCAAGAATGTCTGTCTGTCTATCTTT	CATCCACCCATCTAACTCATCCATCCATCCATCCACCCATCCATGCATTTATTCATTGAGCAAATATTTATTAAGATAATTCTATGTTATAGGACGTATACAATGCACTGTAGAAACAGA	12	0.06
D11S2368	18	[TATC]3 [TGTC]3 [TATC]12	TATCTATCTATCTGTCTGTCTGTCTATCTATCTATCTATCTATCTATCTATCTATCTATCTATCTATCTATC	ATTTTACAATGAGGTGCAAGAATGTCTGTCTGTCTATCTTT	CATCCACCCATCTAACTCATCCATCCATCCATCCACCCATCCATGCATTTATTCATTGAGCAAATATTTATTAAGATAATTCTATGTTATAGGACGTATACAATGCACTGTAGAAACAGA	2	0.01
D11S2368	18	[TATC]3 [TGTC]2 [TATC]13	TATCTATCTATCTGTCTGTCTATCTATCTATCTATCTATCTATCTATCTATCTATCTATCTATCTATCTATC	TTTACAATGAGGTGCAAGAATGTCTGTCTGTCTATCTTT	CATCCACCCATCTAACTCATCCATCCATCCATCCACCCATCCATGCATTTATTCATTGAGCAAATATTTATTAAGATAATTCTATGTTATAGGACGTATACAATGCACTGTAGAAACAGA	3	0.015
D11S2368	19	[TATC]3 [TGTC]4 [TATC]12	TATCTATCTATCTGTCTGTCTGTCTGTCTATCTATCTATCTATCTATCTATCTATCTATCTATCTATCTATCTATC	TTTACAATGAGGTGCAAGAATGTCTGTCTGTCTATCTTT	CATCCACCCATCTAACTCATCCATCCATCCATCCACCCATCCATGCATTTATTCATTGAGCAAATATTTATTAAGATAATTCTATGTTATAGGACGTATACAATGCACTGTAGAAACAGA	39	0.195	49	0.245	3	1	2	0
D11S2368	19	[TATC]3 [TGTC]2 [TATC]14	TATCTATCTATCTGTCTGTCTATCTATCTATCTATCTATCTATCTATCTATCTATCTATCTATCTATCTATCTATC	TACAATGAGGTGCAAGAATGTCTGTCTGTCTATCTTT	CATCCACCCATCTAACTCATCCATCCATCCATCCACCCATCCATGCATTTATTCATTGAGCAAATATTTATTAAGATAATTCTATGTTATAGGACGTATACAATGCACTGTAGAAACAGA	9	0.045
D11S2368	19	CATC [TATC]2 [TGTC]2 [TATC]14	CATCTATCTATCTGTCTGTCTATCTATCTATCTATCTATCTATCTATCTATCTATCTATCTATCTATCTATCTATC	TTTACAATGAGGTGCAAGAATGTCTGTCTGTCTATCTTT	CATCCACCCATCTAACTCATCCATCCATCCATCCACCCATCCATGCATTTATTCATTGAGCAAATATTTATTAAGATAATTCTATGTTATAGGACGTATACAATGCACTGTAGAAACAGA	1	0.005
D11S2368	20	[TATC]3 [TGTC]4 [TATC]13	TATCTATCTATCTGTCTGTCTGTCTGTCTATCTATCTATCTATCTATCTATCTATCTATCTATCTATCTATCTATCTATC	TTTACAATGAGGTGCAAGAATGTCTGTCTGTCTATCTTT	CATCCACCCATCTAACTCATCCATCCATCCATCCACCCATCCATGCATTTATTCATTGAGCAAATATTTATTAAGATAATTCTATGTTATAGGACGTATACAATGCACTGTAGAAACAGA	27	0.135	30	0.15	3	1	2	0
D11S2368	20	[TATC]3 [TGTC]3 [TATC]14	TATCTATCTATCTGTCTGTCTGTCTATCTATCTATCTATCTATCTATCTATCTATCTATCTATCTATCTATCTATCTATC	TTTACAATGAGGTGCAAGAATGTCTGTCTGTCTATCTTT	CATCCACCCATCTAACTCATCCATCCATCCATCCACCCATCCATGCATTTATTCATTGAGCAAATATTTATTAAGATAATTCTATGTTATAGGACGTATACAATGCACTGTAGAAACAGA	2	0.01
D11S2368	20	[TATC]3 [TGTC]2 [TATC]15	TATCTATCTATCTGTCTGTCTATCTATCTATCTATCTATCTATCTATCTATCTATCTATCTATCTATCTATCTATCTATC	TTTACAATGAGGTGCAAGAATGTCTGTCTGTCTATCTTT	CATCCACCCATCTAACTCATCCATCCATCCATCCACCCATCCATGCATTTATTCATTGAGCAAATATTTATTAAGATAATTCTATGTTATAGGACGTATACAATGCACTGTAGAAACAGA	1	0.005
D11S2368	21	[TATC]3 [TGTC]5 [TATC]13	TATCTATCTATCTGTCTGTCTGTCTGTCTGTCTATCTATCTATCTATCTATCTATCTATCTATCTATCTATCTATCTATCTATC	TTTACAATGAGGTGCAAGAATGTCTGTCTGTCTATCTTT	CATCCACCCATCTAACTCATCCATCCATCCATCCACCCATCCATGCATTTATTCATTGAGCAAATATTTATTAAGATAATTCTATGTTATAGGACGTATACAATGCACTGTAGAAACAGA	1	0.005	38	0.19	5	1	3	1
D11S2368	21	[TATC]3 [TGTC]4 [TATC]14	TATCTATCTATCTGTCTGTCTGTCTGTCTATCTATCTATCTATCTATCTATCTATCTATCTATCTATCTATCTATCTATCTATC	ATTTTACAATGAGGTGCAAGAATGTCTGTCTGTCTATCTTT	CATCCACCCATCTAACTCATCCATCCATCCATCCACCCATCCATGCATTTATTCATTGAGCAAATATTTATTAAGATAATTCTATGTTATAGGACGTATACAATGCACTGTAGAAACAGA	31	0.155
D11S2368	21	[TATC]3 [TGTC]4 [TATC]14_rs148676853	TATCTATCTATCTGTCTGTCTGTCTGTCTATCTATCTATCTATCTATCTATCTATCTATCTATCTATCTATCTATCTATCTATC	TTTACAATGAGGTGCAAGAATGTCTGTCTGTCTATCTTT	CATCCACCCATCTAACTCATCCATCCATCCATCCACCCACCCATGCATTTATTCATTGAGCAAATATTTATTAAGATAATTCTATGTTATAGGACGTATACAATGCACTGTAGAAACAGA	2	0.01
D11S2368	21	[TATC]3 [TGTC]3 [TATC]15	TATCTATCTATCTGTCTGTCTGTCTATCTATCTATCTATCTATCTATCTATCTATCTATCTATCTATCTATCTATCTATCTATC	TTTACAATGAGGTGCAAGAATGTCTGTCTGTCTATCTTT	CATCCACCCATCTAACTCATCCATCCATCCATCCACCCATCCATGCATTTATTCATTGAGCAAATATTTATTAAGATAATTCTATGTTATAGGACGTATACAATGCACTGTAGAAACAGA	2	0.01
D11S2368	21	[TATC]3 [TGTC]2 [TATC]16	TATCTATCTATCTGTCTGTCTATCTATCTATCTATCTATCTATCTATCTATCTATCTATCTATCTATCTATCTATCTATCTATC	TTTACAATGAGGTGCAAGAATGTCTGTCTGTCTATCTTT	CATCCACCCATCTAACTCATCCATCCATCCATCCACCCATCCATGCATTTATTCATTGAGCAAATATTTATTAAGATAATTCTATGTTATAGGACGTATACAATGCACTGTAGAAACAGA	2	0.01
D11S2368	22	[TATC]3 [TGTC]4 [TATC]15	TATCTATCTATCTGTCTGTCTGTCTGTCTATCTATCTATCTATCTATCTATCTATCTATCTATCTATCTATCTATCTATCTATCTATC	ATTTTACAATGAGGTGCAAGAATGTCTGTCTGTCTATCTTT	CATCCACCCATCTAACTCATCCATCCATCCATCCACCCATCCATGCATTTATTCATTGAGCAAATATTTATTAAGATAATTCTATGTTATAGGACGTATACAATGCACTGTAGAAACAGA	13	0.065	17	0.085	2	1	0	1
D11S2368	22	[TATC]3 [TGTC]4 [TATC]15_rs148676853	TATCTATCTATCTGTCTGTCTGTCTGTCTATCTATCTATCTATCTATCTATCTATCTATCTATCTATCTATCTATCTATCTATCTATC	ATTTTACAATGAGGTGCAAGAATGTCTGTCTGTCTATCTTT	CATCCACCCATCTAACTCATCCATCCATCCATCCACCCACCCATGCATTTATTCATTGAGCAAATATTTATTAAGATAATTCTATGTTATAGGACGTATACAATGCACTGTAGAAACAGA	4	0.02
D11S2368	23	[TATC]3 [TGTC]4 [TATC]16	TATCTATCTATCTGTCTGTCTGTCTGTCTATCTATCTATCTATCTATCTATCTATCTATCTATCTATCTATCTATCTATCTATCTATCTATC	TTTACAATGAGGTGCAAGAATGTCTGTCTGTCTATCTTT	CATCCACCCATCTAACTCATCCATCCATCCATCCACCCATCCATGCATTTATTCATTGAGCAAATATTTATTAAGATAATTCTATGTTATAGGACGTATACAATGCACTGTAGAAACAGA	8	0.04	9	0.045	2	1	0	1
D11S2368	23	[TATC]3 [TGTC]4 [TATC]16_rs148676853	TATCTATCTATCTGTCTGTCTGTCTGTCTATCTATCTATCTATCTATCTATCTATCTATCTATCTATCTATCTATCTATCTATCTATCTATC	TTTACAATGAGGTGCAAGAATGTCTGTCTGTCTATCTTT	CATCCACCCATCTAACTCATCCATCCATCCATCCACCCACCCATGCATTTATTCATTGAGCAAATATTTATTAAGATAATTCTATGTTATAGGACGTATACAATGCACTGTAGAAACAGA	1	0.005
D11S2368	24	[TATC]3 [TGTC]4 [TATC]17	TATCTATCTATCTGTCTGTCTGTCTGTCTATCTATCTATCTATCTATCTATCTATCTATCTATCTATCTATCTATCTATCTATCTATCTATCTATC	TTTACAATGAGGTGCAAGAATGTCTGTCTGTCTATCTTT	CATCCACCCATCTAACTCATCCATCCATCCATCCACCCATCCATGCATTTATTCATTGAGCAAATATTTATTAAGATAATTCTATGTTATAGGACGTATACAATGCACTGTAGAAACAGA	3	0.015	3	0.015	1	1	0	0
						200	1	200	1	24	9	12	3
D11S4463	10	[TATC]10	TATCTATCTATCTATCTATCTATCTATCTATCTATCTATC	GTGATCGCAATGCTGCTATTGGCACTTGTTCTTATGAAATCTCTGTGTCTCCCACGTGAAAAATTGTTTTGTTAAATACGCAATTCTGGATTGATCTGTCTGTCCGTC	TATGTATCTTCAGTGCTCAGATGGTATTTAATTATCTGATGGCTTCCATAGGATAAAGTTAGCTCTAAGGCTAAGTTCCTCCTTTGCAGATCATCAGTACTTTCTCTGGCTGATTTT	4	0.02	5	0.025	2	1	1	0
D11S4463	10	[TGTC]1 [TATC]9	TGTCTATCTATCTATCTATCTATCTATCTATCTATCTATC	ATACGCAATTCTGGATTGATCTGTCTGTCCGTC	TATGTATCTTCAGTGCTCAGATGGTATTTAATTATCTGATGGCTTCCATAGGATAAAGTTAGCTCTAAGGCTAAGTTCCTCCTTTGCAGATCATCA	1	0.005
D11S4463	11	[TATC]11	TATCTATCTATCTATCTATCTATCTATCTATCTATCTATCTATC	ATACGCAATTCTGGATTGATCTGTCTGTCCGTC	TATGTATCTTCAGTGCTCAGATGGTATTTAATTATCTGATGGCTTCCATAGGATAAAGTTAGCTCTAAGGCTAAGTTCCTCCTTTGCAGATCATCA	26	0.13	49	0.245	2	1	1	0
D11S4463	11	[TGTC]1 [TATC]10	TGTCTATCTATCTATCTATCTATCTATCTATCTATCTATCTATC	AATACGCAATTCTGGATTGATCTGTCTGTCCGTC	TATGTATCTTCAGTGCTCAGATGGTATTTAATTATCTGATGGCTTCCATAGGATAAAGTTAGCTCTAAGGCTAAGTTCCTCCTTTGCAGATCATCA	23	0.115
D11S4463	12	[TATC]12	TATCTATCTATCTATCTATCTATCTATCTATCTATCTATCTATCTATC	ATACGCAATTCTGGATTGATCTGTCTGTCCGTC	TATGTATCTTCAGTGCTCAGATGGTATTTAATTATCTGATGGCTTCCATAGGATAAAGTTAGCTCTAAGGCTAAGTTCCTCCTTTGCAGATCATCA	37	0.185	76	0.38	3	1	2	0
D11S4463	12	[TGTC]1 [TATC]11	TGTCTATCTATCTATCTATCTATCTATCTATCTATCTATCTATCTATC	ATACGCAATTCTGGATTGATCTGTCTGTCCGTC	TATGTATCTTCAGTGCTCAGATGGTATTTAATTATCTGATGGCTTCCATAGGATAAAGTTAGCTCTAAGGCTAAGTTCCTCCTTTGCAGATCATCA	38	0.19
D11S4463	12	[TGTC]1 [TGTC]1 [TATC]10	TGTCTGTCTATCTATCTATCTATCTATCTATCTATCTATCTATCTATC	ATACGCAATTCTGGATTGATCTGTCTGTCCGTC	TATGTATCTTCAGTGCTCAGATGGTATTTAATTATCTGATGGCTTCCATAGGATAAAGTTAGCTCTAAGGCTAAGTTCCTCCTTTGCAGATCATCA	1	0.005
D11S4463	13	[TATC]13	TATCTATCTATCTATCTATCTATCTATCTATCTATCTATCTATCTATCTATC	AATACGCAATTCTGGATTGATCTGTCTGTCCGTC	TATGTATCTTCAGTGCTCAGATGGTATTTAATTATCTGATGGCTTCCATAGGATAAAGTTAGCTCTAAGGCTAAGTTCCTCCTTTGCAGATCATCA	27	0.135	48	0.24	3	1	2	0
D11S4463	13	[TGTC]1 [TATC]12	TGTCTATCTATCTATCTATCTATCTATCTATCTATCTATCTATCTATCTATC	ATACGCAATTCTGGATTGATCTGTCTGTCCGTC	TATGTATCTTCAGTGCTCAGATGGTATTTAATTATCTGATGGCTTCCATAGGATAAAGTTAGCTCTAAGGCTAAGTTCCTCCTTTGCAGATCATCA	19	0.095
D11S4463	13	[TGTC]1 [TGTC]1 [TATC]11	TGTCTGTCTATCTATCTATCTATCTATCTATCTATCTATCTATCTATCTATC	ATACGCAATTCTGGATTGATCTGTCTGTCCGTC	TATGTATCTTCAGTGCTCAGATGGTATTTAATTATCTGATGGCTTCCATAGGATAAAGTTAGCTCTAAGGCTAAGTTCCTCCTTTGCAGATCATCA	2	0.01
D11S4463	14	[TATC]14	TATCTATCTATCTATCTATCTATCTATCTATCTATCTATCTATCTATCTATCTATC	ATACGCAATTCTGGATTGATCTGTCTGTCCGTC	TATGTATCTTCAGTGCTCAGATGGTATTTAATTATCTGATGGCTTCCATAGGATAAAGTTAGCTCTAAGGCTAAGTTCCTCCTTTGCAGATCATCA	13	0.065	20	0.1	3	1	2	0
D11S4463	14	[TGTC]1 [TATC]13	TGTCTATCTATCTATCTATCTATCTATCTATCTATCTATCTATCTATCTATCTATC	ATACGCAATTCTGGATTGATCTGTCTGTCCGTC	TATGTATCTTCAGTGCTCAGATGGTATTTAATTATCTGATGGCTTCCATAGGATAAAGTTAGCTCTAAGGCTAAGTTCCTCCTTTGCAGATCATCA	6	0.03
D11S4463	14	[TGTC]1 [TGTC]1 [TATC]12	TGTCTGTCTATCTATCTATCTATCTATCTATCTATCTATCTATCTATCTATCTATC	ATACGCAATTCTGGATTGATCTGTCTGTCCGTC	TATGTATCTTCAGTGCTCAGATGGTATTTAATTATCTGATGGCTTCCATAGGATAAAGTTAGCTCTAAGGCTAAGTTCCTCCTTTGCAGATCATCA	1	0.005
D11S4463	15	[TATC]15	TATCTATCTATCTATCTATCTATCTATCTATCTATCTATCTATCTATCTATCTATCTATC	ATACGCAATTCTGGATTGATCTGTCTGTCCGTC	TATGTATCTTCAGTGCTCAGATGGTATTTAATTATCTGATGGCTTCCATAGGATAAAGTTAGCTCTAAGGCTAAGTTCCTCCTTTGCAGATCATCA	1	0.005	2	0.01	2	1	1	0
D11S4463	15	[TGTC]1 [TATC]14	TGTCTATCTATCTATCTATCTATCTATCTATCTATCTATCTATCTATCTATCTATCTATC	ATACGCAATTCTGGATTGATCTGTCTGTCCGTC	TATGTATCTTCAGTGCTCAGATGGTATTTAATTATCTGATGGCTTCCATAGGATAAAGTTAGCTCTAAGGCTAAGTTCCTCCTTTGCAGATCATCA	1	0.005
						200	1	200	1	15	6	9	0
D12ATA63	12	[TTG]3 [TTA]9	TTGTTGTTGTTATTATTATTATTATTATTATTATTA	TGGGAGGAAAAGACATAGGATAGCAATTTAAAAATG	CTTGAGACAGGGTCTCGCTCTGTTATCCAGGCTGGAGTACAGTGGTACTGTTACAGCTCACTGCCA	70	0.35	70	0.35	1	1	0	0
D12ATA63	14	[TTG]3 [TTA]11	TTGTTGTTGTTATTATTATTATTATTATTATTATTATTATTA	TGGGAGGAAAAGACATAGGATAGCAATTTAAAAATG	CTTGAGACAGGGTCTCGCTCTGTTATCCAGGCTGGAGTACAGTGGTACTGTTACAGCTCACTGCCA	8	0.04	8	0.04	1	1	0	0
D12ATA63	15	[TTG]3 [TTA]12	TTGTTGTTGTTATTATTATTATTATTATTATTATTATTATTATTA	TGGGAGGAAAAGACATAGGATAGCAATTTAAAAATG	CTTGAGACAGGGTCTCGCTCTGTTATCCAGGCTGGAGTACAGTGGTACTGTTACAGCTCACTGCCA	1	0.005	1	0.005	1	1	0	0
D12ATA63	16	[TTG]3 [TTA]13	TTGTTGTTGTTATTATTATTATTATTATTATTATTATTATTATTATTA	TGGGAGGAAAAGACATAGGATAGCAATTTAAAAATG	CTTGAGACAGGGTCTCGCTCTGTTATCCAGGCTGGAGTACAGTGGTACTGTTACAGCTCACTGCCA	39	0.195	39	0.195	1	1	0	0
D12ATA63	17	[TTG]3 [TTA]14	TTGTTGTTGTTATTATTATTATTATTATTATTATTATTATTATTATTATTA	TGGGAGGAAAAGACATAGGATAGCAATTTAAAAATG	CTTGAGACAGGGTCTCGCTCTGTTATCCAGGCTGGAGTACAGTGGTACTGTTACAGCTCACTGCCA	63	0.315	63	0.315	1	1	0	0
D12ATA63	18	[TTG]3 [TTA]15	TTGTTGTTGTTATTATTATTATTATTATTATTATTATTATTATTATTATTATTA	TGGGAGGAAAAGACATAGGATAGCAATTTAAAAATG	CTTGAGACAGGGTCTCGCTCTGTTATCCAGGCTGGAGTACAGTGGTACTGTTACAGCTCACTGCCA	14	0.07	14	0.07	1	1	0	0
D12ATA63	19	[TTG]3 [TTA]16	TTGTTGTTGTTATTATTATTATTATTATTATTATTATTATTATTATTATTATTATTA	TGGGAGGAAAAGACATAGGATAGCAATTTAAAAATG	CTTGAGACAGGGTCTCGCTCTGTTATCCAGGCTGGAGTACAGTGGTACTGTTACAGCTCACTGCCA	3	0.015	3	0.015	1	1	0	0
D12ATA63	20	[TTG]3 [TTA]17	TTGTTGTTGTTATTATTATTATTATTATTATTATTATTATTATTATTATTATTATTATTA	TGGGAGGAAAAGACATAGGATAGCAATTTAAAAATG	CTTGAGACAGGGTCTCGCTCTGTTATCCAGGCTGGAGTACAGTGGTACTGTTACAGCTCACTGCCA	2	0.01	2	0.01	1	1	0	0
						200	1	200	1	8	8	0	0
D12S391	15	[AGAT]8 [AGAC]6 [AGAT]1	AGATAGATAGATAGATAGATAGATAGATAGATAGACAGACAGACAGACAGACAGACAGAT	TCCAGAGAGAAAGAATCAACAGGATCAATGGATGCATAGGT	GAGAGGGGATTTATTAGAGGAATTAGCTCAAGTGATATGGAGGCTGAAAAATCT	2	0.01	2	0.01	1	1	0	0
D12S391	16	[AGAT]8 [AGAC]7 [AGAT]1	AGATAGATAGATAGATAGATAGATAGATAGATAGACAGACAGACAGACAGACAGACAGACAGAT	TCCAGAGAGAAAGAATCAACAGGATCAATGGATGCATAGGT	GAGAGGGGATTTATTAGAGGAATTAGCTCAAGTGATATGGAGGCTGAAAAATCT	1	0.005	1	0.005	1	1	0	0
D12S391	17	[AGAT]10 [AGAC]6 [AGAT]1	AGATAGATAGATAGATAGATAGATAGATAGATAGATAGATAGACAGACAGACAGACAGACAGACAGAT	TCCAGAGAGAAAGAATCAACAGGATCAATGGATGCATAGGT	GAGAGGGGATTTATTAGAGGAATTAGCTCAAGTGATATGGAGGCTGAAAAATCT	11	0.055	11	0.055	1	1	0	0
D12S391	18	[AGAT]11 [AGAC]6 [AGAT]1	AGATAGATAGATAGATAGATAGATAGATAGATAGATAGATAGATAGACAGACAGACAGACAGACAGACAGAT	TCCAGAGAGAAAGAATCAACAGGATCAATGGATGCATAGGT	GAGAGGGGATTTATTAGAGGAATTAGCTCAAGTGATATGGAGGCTGAAAAATCT	35	0.175	42	0.21	2	1	1	0
D12S391	18	[AGAT]10 [AGAC]7 [AGAT]1	AGATAGATAGATAGATAGATAGATAGATAGATAGATAGATAGACAGACAGACAGACAGACAGACAGACAGAT	TCCAGAGAGAAAGAATCAACAGGATCAATGGATGCATAGGT	GAGAGGGGATTTATTAGAGGAATTAGCTCAAGTGATATGGAGGCTGAAAAATCT	7	0.035
D12S391	19	[AGAT]11 [AGAC]7 [AGAT]1	AGATAGATAGATAGATAGATAGATAGATAGATAGATAGATAGATAGACAGACAGACAGACAGACAGACAGACAGAT	TCCAGAGAGAAAGAATCAACAGGATCAATGGATGCATAGGT	GAGAGGGGATTTATTAGAGGAATTAGCTCAAGTGATATGGAGGCTGAAAAATCT	10	0.05	58	0.29	3	1	2	0
D12S391	19	[AGAT]12 [AGAC]6 [AGAT]1	AGATAGATAGATAGATAGATAGATAGATAGATAGATAGATAGATAGATAGACAGACAGACAGACAGACAGACAGAT	TCCAGAGAGAAAGAATCAACAGGATCAATGGATGCATAGGT	GAGAGGGGATTTATTAGAGGAATTAGCTCAAGTGATATGGAGGCTGAAAAATCT	47	0.235
D12S391	19	[AGAT]11 [AGAC]8	AGATAGATAGATAGATAGATAGATAGATAGATAGATAGATAGATAGACAGACAGACAGACAGACAGACAGACAGAC	TCCAGAGAGAAAGAATCAACAGGATCAATGGATGCATAGGT	GAGAGGGGATTTATTAGAGGAATTAGCTCAAGTGATATGGAGGCTGAAAAATCT	1	0.005
D12S391	20	[AGAT]11 [AGAC]9	AGATAGATAGATAGATAGATAGATAGATAGATAGATAGATAGATAGACAGACAGACAGACAGACAGACAGACAGACAGAC	TCCAGAGAGAAAGAATCAACAGGATCAATGGATGCATAGGT	GAGAGGGGATTTATTAGAGGAATTAGCTCAAGTGATATGGAGGCTGAAAAATCT	1	0.005	31	0.155	5	1	4	0
D12S391	20	[AGAT]11 [AGAC]8 [AGAT]1	AGATAGATAGATAGATAGATAGATAGATAGATAGATAGATAGATAGACAGACAGACAGACAGACAGACAGACAGACAGAT	TCCAGAGAGAAAGAATCAACAGGATCAATGGATGCATAGGT	GAGAGGGGATTTATTAGAGGAATTAGCTCAAGTGATATGGAGGCTGAAAAATCT	1	0.005
D12S391	20	[AGAT]12 [AGAC]8	AGATAGATAGATAGATAGATAGATAGATAGATAGATAGATAGATAGATAGACAGACAGACAGACAGACAGACAGACAGAC	TCCAGAGAGAAAGAATCAACAGGATCAATGGATGCATAGGT	GAGAGGGGATTTATTAGAGGAATTAGCTCAAGTGATATGGAGGCTGAAAAATCT	1	0.005
D12S391	20	[AGAT]12 [AGAC]7 [AGAT]1	AGATAGATAGATAGATAGATAGATAGATAGATAGATAGATAGATAGATAGACAGACAGACAGACAGACAGACAGACAGAT	TCCAGAGAGAAAGAATCAACAGGATCAATGGATGCATAGGT	GAGAGGGGATTTATTAGAGGAATTAGCTCAAGTGATATGGAGGCTGAAAAATCT	5	0.025
D12S391	20	[AGAT]13 [AGAC]6 [AGAT]1	AGATAGATAGATAGATAGATAGATAGATAGATAGATAGATAGATAGATAGATAGACAGACAGACAGACAGACAGACAGAT	TCCAGAGAGAAAGAATCAACAGGATCAATGGATGCATAGGT	GAGAGGGGATTTATTAGAGGAATTAGCTCAAGTGATATGGAGGCTGAAAAATCT	23	0.115
D12S391	21	[AGAT]12 [AGAC]9	AGATAGATAGATAGATAGATAGATAGATAGATAGATAGATAGATAGATAGACAGACAGACAGACAGACAGACAGACAGACAGAC	TCCAGAGAGAAAGAATCAACAGGATCAATGGATGCATAGGT	GAGAGGGGATTTATTAGAGGAATTAGCTCAAGTGATATGGAGGCTGAAAAATCT	2	0.01	22	0.11	5	1	4	0
D12S391	21	[AGAT]12 [AGAC]8 [AGAT]1	AGATAGATAGATAGATAGATAGATAGATAGATAGATAGATAGATAGATAGACAGACAGACAGACAGACAGACAGACAGACAGAT	TCCAGAGAGAAAGAATCAACAGGATCAATGGATGCATAGGT	GAGAGGGGATTTATTAGAGGAATTAGCTCAAGTGATATGGAGGCTGAAAAATCT	10	0.05
D12S391	21	[AGAT]13 [AGAC]8	AGATAGATAGATAGATAGATAGATAGATAGATAGATAGATAGATAGATAGATAGACAGACAGACAGACAGACAGACAGACAGAC	TCCAGAGAGAAAGAATCAACAGGATCAATGGATGCATAGGT	GAGAGGGGATTTATTAGAGGAATTAGCTCAAGTGATATGGAGGCTGAAAAATCT	1	0.005
D12S391	21	[AGAT]13 [AGAC]7 [AGAT]1	AGATAGATAGATAGATAGATAGATAGATAGATAGATAGATAGATAGATAGATAGACAGACAGACAGACAGACAGACAGACAGAT	TCCAGAGAGAAAGAATCAACAGGATCAATGGATGCATAGGT	GAGAGGGGATTTATTAGAGGAATTAGCTCAAGTGATATGGAGGCTGAAAAATCT	6	0.03
D12S391	21	[AGAT]14 [AGAC]6 [AGAT]1	AGATAGATAGATAGATAGATAGATAGATAGATAGATAGATAGATAGATAGATAGATAGACAGACAGACAGACAGACAGACAGAT	TCCAGAGAGAAAGAATCAACAGGATCAATGGATGCATAGGT	GAGAGGGGATTTATTAGAGGAATTAGCTCAAGTGATATGGAGGCTGAAAAATCT	3	0.015
D12S391	22	[AGAT]13 [AGAC]9	AGATAGATAGATAGATAGATAGATAGATAGATAGATAGATAGATAGATAGATAGACAGACAGACAGACAGACAGACAGACAGACAGAC	TCCAGAGAGAAAGAATCAACAGGATCAATGGATGCATAGGT	GAGAGGGGATTTATTAGAGGAATTAGCTCAAGTGATATGGAGGCTGAAAAATCTCATGACAGTCCATCTGCAAG	1	0.005	8	0.04	5	1	4	0
D12S391	22	[AGAT]13 [AGAC]8 [AGAT]1	AGATAGATAGATAGATAGATAGATAGATAGATAGATAGATAGATAGATAGATAGACAGACAGACAGACAGACAGACAGACAGACAGAT	TCCAGAGAGAAAGAATCAACAGGATCAATGGATGCATAGGT	GAGAGGGGATTTATTAGAGGAATTAGCTCAAGTGATATGGAGGCTGAAAAATCT	3	0.015
D12S391	22	[AGAT]14 [AGAC]8	AGATAGATAGATAGATAGATAGATAGATAGATAGATAGATAGATAGATAGATAGATAGACAGACAGACAGACAGACAGACAGACAGAC	TCCAGAGAGAAAGAATCAACAGGATCAATGGATGCATAGGT	GAGAGGGGATTTATTAGAGGAATTAGCTCAAGTGATATGGAGGCTGAAAAATCT	1	0.005
D12S391	22	[AGAT]14 [AGAC]7 [AGAT]1	AGATAGATAGATAGATAGATAGATAGATAGATAGATAGATAGATAGATAGATAGATAGACAGACAGACAGACAGACAGACAGACAGAT	TCCAGAGAGAAAGAATCAACAGGATCAATGGATGCATAGGT	GAGAGGGGATTTATTAGAGGAATTAGCTCAAGTGATATGGAGGCTGAAAAATCT	2	0.01
D12S391	22	[AGAT]15 [AGAC]6 [AGAT]1	AGATAGATAGATAGATAGATAGATAGATAGATAGATAGATAGATAGATAGATAGATAGATAGACAGACAGACAGACAGACAGACAGAT	TCCAGAGAGAAAGAATCAACAGGATCAATGGATGCATAGGT	GAGAGGGGATTTATTAGAGGAATTAGCTCAAGTGATATGGAGGCTGAAAAATCT	1	0.005
D12S391	23	[AGAT]13 [AGAC]10	AGATAGATAGATAGATAGATAGATAGATAGATAGATAGATAGATAGATAGATAGACAGACAGACAGACAGACAGACAGACAGACAGACAGAC	TCCAGAGAGAAAGAATCAACAGGATCAATGGATGCATAGGT	GAGAGGGGATTTATTAGAGGAATTAGCTCAAGTGATATGGAGGCTGAAAAATCT	1	0.005	11	0.055	4	1	3	0
D12S391	23	[AGAT]14 [AGAC]8 [AGAT]1	AGATAGATAGATAGATAGATAGATAGATAGATAGATAGATAGATAGATAGATAGATAGACAGACAGACAGACAGACAGACAGACAGACAGAT	TCCAGAGAGAAAGAATCAACAGGATCAATGGATGCATAGGT	GAGAGGGGATTTATTAGAGGAATTAGCTCAAGTGATATGGAGGCTGAAAAATCT	3	0.015
D12S391	23	[AGAT]14 [AGAC]9	AGATAGATAGATAGATAGATAGATAGATAGATAGATAGATAGATAGATAGATAGATAGACAGACAGACAGACAGACAGACAGACAGACAGAC	TCCAGAGAGAAAGAATCAACAGGATCAATGGATGCATAGGT	GAGAGGGGATTTATTAGAGGAATTAGCTCAAGTGATATGGAGGCTGAAAAATCT	6	0.03
D12S391	23	[AGAT]15 [AGAC]8	AGATAGATAGATAGATAGATAGATAGATAGATAGATAGATAGATAGATAGATAGATAGATAGACAGACAGACAGACAGACAGACAGACAGAC	TCCAGAGAGAAAGAATCAACAGGATCAATGGATGCATAGGT	GAGAGGGGATTTATTAGAGGAATTAGCTCAAGTGATATGGAGGCTGAAAAATCT	1	0.005
D12S391	24	[AGAT]14 [AGAC]9 [AGAT]1	AGATAGATAGATAGATAGATAGATAGATAGATAGATAGATAGATAGATAGATAGATAGACAGACAGACAGACAGACAGACAGACAGACAGACAGAT	TCCAGAGAGAAAGAATCAACAGGATCAATGGATGCATAGGT	GAGAGGGGATTTATTAGAGGAATTAGCTCAAGTGATATGGAGGCTGAAAAATCT	1	0.005	8	0.04	3	1	2	0
D12S391	24	[AGAT]15 [AGAC]9	AGATAGATAGATAGATAGATAGATAGATAGATAGATAGATAGATAGATAGATAGATAGATAGACAGACAGACAGACAGACAGACAGACAGACAGAC	TCCAGAGAGAAAGAATCAACAGGATCAATGGATGCATAGGT	GAGAGGGGATTTATTAGAGGAATTAGCTCAAGTGATATGGAGGCTGAAAAATCT	5	0.025
D12S391	24	[AGAT]15 [AGAC]8 [AGAT]1	AGATAGATAGATAGATAGATAGATAGATAGATAGATAGATAGATAGATAGATAGATAGATAGACAGACAGACAGACAGACAGACAGACAGACAGAT	TCCAGAGAGAAAGAATCAACAGGATCAATGGATGCATAGGT	GAGAGGGGATTTATTAGAGGAATTAGCTCAAGTGATATGGAGGCTGAAAAATCT	2	0.01
D12S391	25	[AGAT]16 [AGAC]9	AGATAGATAGATAGATAGATAGATAGATAGATAGATAGATAGATAGATAGATAGATAGATAGATAGACAGACAGACAGACAGACAGACAGACAGACAGAC	TCCAGAGAGAAAGAATCAACAGGATCAATGGATGCATAGGT	GAGAGGGGATTTATTAGAGGAATTAGCTCAAGTGATATGGAGGCTGAAAAATCT	2	0.01	5	0.025	3	1	2	0
D12S391	25	[AGAT]16 [AGAC]8 [AGAT]1	AGATAGATAGATAGATAGATAGATAGATAGATAGATAGATAGATAGATAGATAGATAGATAGATAGACAGACAGACAGACAGACAGACAGACAGACAGAT	TCCAGAGAGAAAGAATCAACAGGATCAATGGATGCATAGGT	GAGAGGGGATTTATTAGAGGAATTAGCTCAAGTGATATGGAGGCTGAAAAATCT	2	0.01
D12S391	25	[AGAT]15 [AGAC]9 [AGAT]1	AGATAGATAGATAGATAGATAGATAGATAGATAGATAGATAGATAGATAGATAGATAGATAGACAGACAGACAGACAGACAGACAGACAGACAGACAGAT	TCCAGAGAGAAAGAATCAACAGGATCAATGGATGCATAGGT	GAGAGGGGATTTATTAGAGGAATTAGCTCAAGTGATATGGAGGCTGAAAAATCT	1	0.005
D12S391	26	[AGAT]17 [AGAC]8 [AGAT]1	AGATAGATAGATAGATAGATAGATAGATAGATAGATAGATAGATAGATAGATAGATAGATAGATAGATAGACAGACAGACAGACAGACAGACAGACAGACAGAT	CTCCAGAGAGAAAGAATCAACAGGATCAATGGATGCATAGGT	GAGAGGGGATTTATTAGAGGAATTAGCTCAAGTGATATGGAGGCTGAAAAATCT	1	0.005	1	0.005	1	1	0	0
						200	1	200	1	34	12	22	0
D13S317	6	[TATC]6	TATCTATCTATCTATCTATCTATC	CTCTCTGGACTCTGACCCATCTAACGCCTATCTGTATTTACAAATACAT	AATCAATCATCTATCTATCTTTCTGTCTGTCTTTTTGGGCTGCCTATGGCTCAACCCAAGTTGAAGGAGGAGATTTGACCAACAATTCAAGCTCTCTGAATATGTTTTGAAAATAATGTATATTAATGAATGTACAAATTTCCCCACTTGTACTTTCAGACT	1	0.005	1	0.005	1	1	0	0
D13S317	8	[TATC]8	TATCTATCTATCTATCTATCTATCTATCTATC	CTCTCTGGACTCTGACCCATCTAACGCCTATCTGTATTTACAAATACAT	AATCAATCATCTATCTATCTTTCTGTCTGTCTTTTTGGGCTGCCTATGGCTCAACCCAAGTTGAAGGAGGAGATTTGACCAACAATTCAAGCTCTCTGAATATGTTTTGAAAATAATGTATATTAATGAATGTACAAATTTCCCCACTTGTACTTTCAGACT	61	0.305	61	0.305	1	1	0	0
D13S317	9	[TATC]9	TATCTATCTATCTATCTATCTATCTATCTATCTATC	CTCTCTGGACTCTGACCCATCTAACGCCTATCTGTATTTACAAATACAT	AATCAATCATCTATCTATCTTTCTGTCTGTCTTTTTGGGCTGCCTATGGCTCAACCCAAGTTGAAGGAGGAGATTTGACCAACAATTCAAGCTCTCTGAATATGTTTTGAAAATAATGTATATTAATGAATGTACAAATTTCCCCACTTGTACTTTCAGACT	28	0.14	31	0.155	3	1	0	2
D13S317	9	[TATC]9_rs9546005_rs9531308	TATCTATCTATCTATCTATCTATCTATCTATCTATC	CTCTCTGGACTCTGACCCATCTAACGCCTATCTGTATTTACAAATACAT	TATCAATCATCTATCTATCTTTCTGTCTGTCTTTTTGGGCTGCCTATGGCTCAACCCAAGTTGAAGGAGGAGATTTGACCAACAATTCAAGCTCTCTGAATATGTTTTGAAAATCATGTATATTAATGAATGTACAAATTTCCCCACTTGTACTTTCAGACT	2	0.01
D13S317	9	[TATC]9_rs9546005_rs202043589_rs9531308	TATCTATCTATCTATCTATCTATCTATCTATCTATC	CTCTCTGGACTCTGACCCATCTAACGCCTATCTGTATTTACAAATACAT	TATCTATCATCTATCTATCTTTCTGTCTGTCTTTTTGGGCTGCCTATGGCTCAACCCAAGTTGAAGGAGGAGATTTGACCAACAATTCAAGCTCTCTGAATATGTTTTGAAAATCATGTATATTAATGAATGTACAAATTTCCCCACTTGTACTTTCAGACT	1	0.005
D13S317	10	[TATC]10	TATCTATCTATCTATCTATCTATCTATCTATCTATCTATC	CTCTCTGGACTCTGACCCATCTAACGCCTATCTGTATTTACAAATACAT	AATCAATCATCTATCTATCTTTCTGTCTGTCTTTTTGGGCTGCCTATGGCTCAACCCAAGTTGAAGGAGGAGATTTGACCAACAATTCAAGCTCTCTGAATATGTTTTGAAAATAATGTATATTAATGAATGTACAAATTTCCCCACTTGTACTTTCAGACT	7	0.035	30	0.15	3	1	0	2
D13S317	10	[TATC]10_rs9546005_rs9531308	TATCTATCTATCTATCTATCTATCTATCTATCTATCTATC	CTCTCTGGACTCTGACCCATCTAACGCCTATCTGTATTTACAAATACAT	TATCAATCATCTATCTATCTTTCTGTCTGTCTTTTTGGGCTGCCTATGGCTCAACCCAAGTTGAAGGAGGAGATTTGACCAACAATTCAAGCTCTCTGAATATGTTTTGAAAATCATGTATATTAATGAATGTACAAATTTCCCCACTTGTACTTTCAGACT	20	0.1
D13S317	10	[TATC]10_rs9546005_rs202043589_rs9531308	TATCTATCTATCTATCTATCTATCTATCTATCTATCTATC	CTCTCTGGACTCTGACCCATCTAACGCCTATCTGTATTTACAAATACAT	TATCTATCATCTATCTATCTTTCTGTCTGTCTTTTTGGGCTGCCTATGGCTCAACCCAAGTTGAAGGAGGAGATTTGACCAACAATTCAAGCTCTCTGAATATGTTTTGAAAATCATGTATATTAATGAATGTACAAATTTCCCCACTTGTACTTTCAGACT	3	0.015
D13S317	11	[TATC]11	TATCTATCTATCTATCTATCTATCTATCTATCTATCTATCTATC	CTCTCTGGACTCTGACCCATCTAACGCCTATCTGTATTTACAAATACAT	AATCAATCATCTATCTATCTTTCTGTCTGTCTTTTTGGGCTGCCTATGGCTCAACCCAAGTTGAAGGAGGAGATTTGACCAACAATTCAAGCTCTCTGAATATGTTTTGAAAATAATGTATATTAATGAATGTACAAATTTCCCCACTTGTACTTTCAGACT	3	0.015	47	0.235	4	1	1	2
D13S317	11	[TATC]11_rs9546005_rs9531308	TATCTATCTATCTATCTATCTATCTATCTATCTATCTATCTATC	CTCTCTGGACTCTGACCCATCTAACGCCTATCTGTATTTACAAATACAT	TATCAATCATCTATCTATCTTTCTGTCTGTCTTTTTGGGCTGCCTATGGCTCAACCCAAGTTGAAGGAGGAGATTTGACCAACAATTCAAGCTCTCTGAATATGTTTTGAAAATCATGTATATTAATGAATGTACAAATTTCCCCACTTGTACTTTCAGACT	35	0.175
D13S317	11	[TATC]11_rs9546005_rs202043589_rs9531308	TATCTATCTATCTATCTATCTATCTATCTATCTATCTATCTATC	CTCTCTGGACTCTGACCCATCTAACGCCTATCTGTATTTACAAATACAT	TATCTATCATCTATCTATCTTTCTGTCTGTCTTTTTGGGCTGCCTATGGCTCAACCCAAGTTGAAGGAGGAGATTTGACCAACAATTCAAGCTCTCTGAATATGTTTTGAAAATCATGTATATTAATGAATGTACAAATTTCCCCACTTGTACTTTCAGACT	8	0.04
D13S317	11	[TATC]8 [TGTC]1 [TATC]2_rs9546005_rs9531308	TATCTATCTATCTATCTATCTATCTATCTATCTGTCTATCTATC	CTCTCTGGACTCTGACCCATCTAACGCCTATCTGTATTTACAAATACAT	TATCAATCATCTATCTATCTTTCTGTCTGTCTTTTTGGGCTGCCTATGGCTCAACCCAAGTTGAAGGAGGAGATTTGACCAACAATTCAAGCTCTCTGAATATGTTTTGAAAATCATGTATATTAATGAATGTACAAATTTCCCCACTTGTACTTTCAGACT	1	0.005
D13S317	12	[TATC]12_rs9546005_rs202043589_rs9531308	TATCTATCTATCTATCTATCTATCTATCTATCTATCTATCTATCTATC	CTCTCTGGACTCTGACCCATCTAACGCCTATCTGTATTTACAAATACAT	AATCAATCATCTATCTATCTTTCTGTCTGTCTTTTTGGGCTGCCTATGGCTCAACCCAAGTTGAAGGAGGAGATTTGACCAACAATTCAAGCTCTCTGAATATGTTTTGAAAATAATGTATATTAATGAATGTACAAATTTCCCCACTTGTACTTTCAGACT	2	0.01	26	0.13	3	1	0	2
D13S317	12	[TATC]12_rs9546005_rs9531308	TATCTATCTATCTATCTATCTATCTATCTATCTATCTATCTATCTATC	CTCTCTGGACTCTGACCCATCTAACGCCTATCTGTATTTACAAATACAT	TATCAATCATCTATCTATCTTTCTGTCTGTCTTTTTGGGCTGCCTATGGCTCAACCCAAGTTGAAGGAGGAGATTTGACCAACAATTCAAGCTCTCTGAATATGTTTTGAAAATCATGTATATTAATGAATGTACAAATTTCCCCACTTGTACTTTCAGACT	23	0.115
D13S317	12	[TATC]12	TATCTATCTATCTATCTATCTATCTATCTATCTATCTATCTATCTATC	CTCTCTGGACTCTGACCCATCTAACGCCTATCTGTATTTACAAATACAT	TATCTATCATCTATCTATCTTTCTGTCTGTCTTTTTGGGCTGCCTATGGCTCAACCCAAGTTGAAGGAGGAGATTTGACCAACAATTCAAGCTCTCTGAATATGTTTTGAAAATCATGTATATTAATGAATGTACAAATTTCCCCACTTGTACTTTCAGACT	1	0.005
D13S317	13	[TATC]13_rs9546005_rs9531308	TATCTATCTATCTATCTATCTATCTATCTATCTATCTATCTATCTATCTATC	CTCTCTGGACTCTGACCCATCTAACGCCTATCTGTATTTACAAATACAT	TATCAATCATCTATCTATCTTTCTGTCTGTCTTTTTGGGCTGCCTATGGCTCAACCCAAGTTGAAGGAGGAGATTTGACCAACAATTCAAGCTCTCTGAATATGTTTTGAAAATCATGTATATTAATGAATGTACAAATTTCCCCACTTGTACTTTCAGACT	3	0.015	3	0.015	1	1	0	0
D13S317	14	[TATC]14_rs9546005_rs9531308	TATCTATCTATCTATCTATCTATCTATCTATCTATCTATCTATCTATCTATCTATC	CTCTCTGGACTCTGACCCATCTAACGCCTATCTGTATTTACAAATACAT	TATCAATCATCTATCTATCTTTCTGTCTGTCTTTTTGGGCTGCCTATGGCTCAACCCAAGTTGAAGGAGGAGATTTGACCAACAATTCAAGCTCTCTGAATATGTTTTGAAAATCATGTATATTAATGAATGTACAAATTTCCCCACTTGTACTTTCAGACT	1	0.005	1	0.005	1	1	0	0
						200	1	200	1	17	8	1	8
D13S325	17	[TCTA]7 tca [TCTA]10	TCTATCTATCTATCTATCTATCTATCTATCATCTATCTATCTATCTATCTATCTATCTATCTATCTATCTA	AATCCTTCCAGCTAATAACAGTTGAAATTATGTTATTGCC	TCTGTCTATCTCAAAGCCCTCCTCTCTAGACACTTAA	2	0.01	2	0.01	1	1	0	0
D13S325	18	[TCTA]7 tca [TCTA]11	TCTATCTATCTATCTATCTATCTATCTATCATCTATCTATCTATCTATCTATCTATCTATCTATCTATCTATCTA	AATCCTTCCAGCTAATAACAGTTGAAATTATGTTATTGCC	TCTGTCTATCTCAAAGCCCTCCTCTCTAGACACTTA	2	0.01	7	0.035	3	1	2	0
D13S325	18	[TCTA]8 tca [TCTA]10	TCTATCTATCTATCTATCTATCTATCTATCTATCATCTATCTATCTATCTATCTATCTATCTATCTATCTATCTA	AATCCTTCCAGCTAATAACAGTTGAAATTATGTTATTGCC	TCTGTCTATCTCAAAGCCCTCCTCTCTAGACACTTA	1	0.005
D13S325	18	[TCTA]9 tca [TCTA]9	TCTATCTATCTATCTATCTATCTATCTATCTATCTATCATCTATCTATCTATCTATCTATCTATCTATCTATCTA	AATCCTTCCAGCTAATAACAGTTGAAATTATGTTATTGCC	TCTGTCTATCTCAAAGCCCTCCTCTCTAGACACTTAA	4	0.02
D13S325	19	[TCTA]9 tca [TCTA]10	TCTATCTATCTATCTATCTATCTATCTATCTATCTATCATCTATCTATCTATCTATCTATCTATCTATCTATCTATCTA	AATCCTTCCAGCTAATAACAGTTGAAATTATGTTATTGCC	TCTGTCTATCTCAAAGCCCTCCTCTCTAGACACTTA	41	0.205	49	0.245	4	1	3	0
D13S325	19	[TCTA]10 tca [TCTA]9	TCTATCTATCTATCTATCTATCTATCTATCTATCTATCTATCATCTATCTATCTATCTATCTATCTATCTATCTATCTA	AATCCTTCCAGCTAATAACAGTTGAAATTATGTTATTGCC	TCTGTCTATCTCAAAGCCCTCCTCTCTAGACACTTA	6	0.03
D13S325	19	[TCTA]11 tca [TCTA]8	TCTATCTATCTATCTATCTATCTATCTATCTATCTATCTATCTATCATCTATCTATCTATCTATCTATCTATCTATCTA	AATCCTTCCAGCTAATAACAGTTGAAATTATGTTATTGCC	TCTGTCTATCTCAAAGCCCTCCTCTCTAGACACTTA	1	0.005
D13S325	19	[TCTA]8 tca [TCTA]11	TCTATCTATCTATCTATCTATCTATCTATCTATCATCTATCTATCTATCTATCTATCTATCTATCTATCTATCTATCTA	AATCCTTCCAGCTAATAACAGTTGAAATTATGTTATTGCC	TCTGTCTATCTCAAAGCCCTCCTCTCTAGACACTTA	1	0.005
D13S325	20	[TCTA]8 TCTG [TCTA]1 TCA [TCTA]10	TCTATCTATCTATCTATCTATCTATCTATCTATCTGTCTATCATCTATCTATCTATCTATCTATCTATCTATCTATCTATCTA	AATCCTTCCAGCTAATAACAGTTGAAATTATGTTATTGCC	TCTGTCTATCTCAAAGCCCTCCTCTCTAGACACTTA	1	0.005	58	0.29	4	1	3	0
D13S325	20	[TCTA]9 tca [TCTA]11	TCTATCTATCTATCTATCTATCTATCTATCTATCTATCATCTATCTATCTATCTATCTATCTATCTATCTATCTATCTATCTA	AATCCTTCCAGCTAATAACAGTTGAAATTATGTTATTGCC	TCTGTCTATCTCAAAGCCCTCCTCTCTAGACACTTAA	38	0.19
D13S325	20	[TCTA]10 tca [TCTA]10	TCTATCTATCTATCTATCTATCTATCTATCTATCTATCTATCATCTATCTATCTATCTATCTATCTATCTATCTATCTATCTA	AATCCTTCCAGCTAATAACAGTTGAAATTATGTTATTGCC	TCTGTCTATCTCAAAGCCCTCCTCTCTAGACACTTAA	16	0.08
D13S325	20	[TCTA]11 tca [TCTA]9	TCTATCTATCTATCTATCTATCTATCTATCTATCTATCTATCTATCATCTATCTATCTATCTATCTATCTATCTATCTATCTA	AATCCTTCCAGCTAATAACAGTTGAAATTATGTTATTGCC	TCTGTCTATCTCAAAGCCCTCCTCTCTAGACACTTA	3	0.015
D13S325	21	[TCTA]9 tca [TCTA]12	TCTATCTATCTATCTATCTATCTATCTATCTATCTATCATCTATCTATCTATCTATCTATCTATCTATCTATCTATCTATCTATCTA	AATCCTTCCAGCTAATAACAGTTGAAATTATGTTATTGCC	TCTGTCTATCTCAAAGCCCTCCTCTCTAGACACTTA	3	0.015	45	0.225	5	1	4	0
D13S325	21	[TCTA]10 tca [TCTA]11	TCTATCTATCTATCTATCTATCTATCTATCTATCTATCTATCATCTATCTATCTATCTATCTATCTATCTATCTATCTATCTATCTA	AATCCTTCCAGCTAATAACAGTTGAAATTATGTTATTGCC	TCTGTCTATCTCAAAGCCCTCCTCTCTAGACACTTA	15	0.075
D13S325	21	[TCTA]10 tca [TCCA]1 [TCTA]10	TCTATCTATCTATCTATCTATCTATCTATCTATCTATCTATCATCCATCTATCTATCTATCTATCTATCTATCTATCTATCTATCTA	ATCCTTCCAGCTAATAACAGTTGAAATTATGTTATTGCC	TCTGTCTATCTCAAAGCCCTCCTCTCTAGACACTTA	1	0.005
D13S325	21	[TCTA]11 tca [TCTA]10	TCTATCTATCTATCTATCTATCTATCTATCTATCTATCTATCTATCATCTATCTATCTATCTATCTATCTATCTATCTATCTATCTA	AATCCTTCCAGCTAATAACAGTTGAAATTATGTTATTGCC	TCTGTCTATCTCAAAGCCCTCCTCTCTAGACACTTAA	25	0.125
D13S325	21	[TCTA]12 tca [TCTA]9	TCTATCTATCTATCTATCTATCTATCTATCTATCTATCTATCTATCTATCATCTATCTATCTATCTATCTATCTATCTATCTATCTA	ATCCTTCCAGCTAATAACAGTTGAAATTATGTTATTGCC	TCTGTCTATCTCAAAGCCCTCCTCTCTAGACACTTA	1	0.005
D13S325	22	[TCTA]10 tca [TCTA]12	TCTATCTATCTATCTATCTATCTATCTATCTATCTATCTATCATCTATCTATCTATCTATCTATCTATCTATCTATCTATCTATCTATCTA	AATCCTTCCAGCTAATAACAGTTGAAATTATGTTATTGCC	TCTGTCTATCTCAAAGCCCTCCTCTCTAGACACTTA	5	0.025	24	0.12	4	1	3	0
D13S325	22	[TCTA]10 tca [TCCA]1 [TCTA]11	TCTATCTATCTATCTATCTATCTATCTATCTATCTATCTATCATCCATCTATCTATCTATCTATCTATCTATCTATCTATCTATCTATCTA	AATCCTTCCAGCTAATAACAGTTGAAATTATGTTATTGCC	TCTGTCTATCTCAAAGCCCTCCTCTCTAGACACTTA	1	0.005
D13S325	22	[TCTA]11 tca [TCTA]11	TCTATCTATCTATCTATCTATCTATCTATCTATCTATCTATCTATCATCTATCTATCTATCTATCTATCTATCTATCTATCTATCTATCTA	AATCCTTCCAGCTAATAACAGTTGAAATTATGTTATTGCC	TCTGTCTATCTCAAAGCCCTCCTCTCTAGACACTTAA	12	0.06
D13S325	22	[TCTA]12 tca [TCTA]10	TCTATCTATCTATCTATCTATCTATCTATCTATCTATCTATCTATCTATCATCTATCTATCTATCTATCTATCTATCTATCTATCTATCTA	AATCCTTCCAGCTAATAACAGTTGAAATTATGTTATTGCC	TCTGTCTATCTCAAAGCCCTCCTCTCTAGACACTTA	6	0.03
D13S325	23	[TCTA]12 tca [TCTA]11	TCTATCTATCTATCTATCTATCTATCTATCTATCTATCTATCTATCTATCATCTATCTATCTATCTATCTATCTATCTATCTATCTATCTATCTA	ATCCTTCCAGCTAATAACAGTTGAAATTATGTTATTGCC	TCTGTCTATCTCAAAGCCCTCCTCTCTAGACACTTA	5	0.025	7	0.035	3	1	2	0
D13S325	23	[TCTA]13 tca [TCTA]10	TCTATCTATCTATCTATCTATCTATCTATCTATCTATCTATCTATCTATCTATCATCTATCTATCTATCTATCTATCTATCTATCTATCTATCTA	AATCCTTCCAGCTAATAACAGTTGAAATTATGTTATTGCC	TCTGTCTATCTCAAAGCCCTCCTCTCTAGACACTTA	1	0.005
D13S325	23	[TCTA]4 [TATA]1 [TCTA]9 TCA [TCTA]9	TCTATCTATCTATCTATATATCTATCTATCTATCTATCTATCTATCTATCTATCTATCATCTATCTATCTATCTATCTATCTATCTATCTATCTA	AATCCTTCCAGCTAATAACAGTTGAAATTATGTTATTGCC	TCTGTCTATCTCAAAGCCCTCCTCTCTAGACACTTAA	1	0.005
D13S325	24	[TCTA]11 tca [TCTA]13	TCTATCTATCTATCTATCTATCTATCTATCTATCTATCTATCTATCATCTATCTATCTATCTATCTATCTATCTATCTATCTATCTATCTATCTATCTA	AATCCTTCCAGCTAATAACAGTTGAAATTATGTTATTGCC	TCTGTCTATCTCAAAGCCCTCCTCTCTAGACACTTAA	1	0.005	6	0.03	4	1	3	0
D13S325	24	[TCTA]12 tca [TCTA]12	TCTATCTATCTATCTATCTATCTATCTATCTATCTATCTATCTATCTATCATCTATCTATCTATCTATCTATCTATCTATCTATCTATCTATCTATCTA	ATCCTTCCAGCTAATAACAGTTGAAATTATGTTATTGCC	TCTGTCTATCTCAAAGCCCTCCTCTCTAGACACTTAA	1	0.005
D13S325	24	[TCTA]13 tca [TCTA]11	TCTATCTATCTATCTATCTATCTATCTATCTATCTATCTATCTATCTATCTATCATCTATCTATCTATCTATCTATCTATCTATCTATCTATCTATCTA	AATCCTTCCAGCTAATAACAGTTGAAATTATGTTATTGCC	TCTGTCTATCTCAAAGCCCTCCTCTCTAGACACTTA	2	0.01
D13S325	24	[TCTA]4 [TATA]1 [TCTA]9 tca [TCTA]10	TCTATCTATCTATCTATATATCTATCTATCTATCTATCTATCTATCTATCTATCTATCATCTATCTATCTATCTATCTATCTATCTATCTATCTATCTA	ATCCTTCCAGCTAATAACAGTTGAAATTATGTTATTGCC	TCTGTCTATCTCAAAGCCCTCCTCTCTAGACACTTA	2	0.01
D13S325	25	[TCTA]14 TCA [TCTA]11	TCTATCTATCTATCTATCTATCTATCTATCTATCTATCTATCTATCTATCTATCTATCATCTATCTATCTATCTATCTATCTATCTATCTATCTATCTATCTA	AATCCTTCCAGCTAATAACAGTTGAAATTATGTTATTGCC	TCTGTCTATCTCAAAGCCCTCCTCTCTAGACACTTAA	1	0.005	1	0.005	1	1	0	0
D13S325	26	[TCTA]4 [TATA]1 [TCTA]10 tca [TCTA]11	TCTATCTATCTATCTATATATCTATCTATCTATCTATCTATCTATCTATCTATCTATCTATCATCTATCTATCTATCTATCTATCTATCTATCTATCTATCTATCTA	ATCCTTCCAGCTAATAACAGTTGAAATTATGTTATTGCC	TCTGTCTATCTCAAAGCCCTCCTCTCTAGACACTTA	1	0.005	1	0.005	1	1	0	0
						200	1	200	1	30	10	20	0
D14S1434	10	[CTGT]3 [CTAT]7	CTGTCTGTCTGTCTATCTATCTATCTATCTATCTATCTAT	AGACTGAATCACACCATCAGTTTTTCTGAGTCTCCAGTTTGCAGGCAGCCGATTGTGGGACTTCCCAGCCTCCATAATCAGTGAGCCAATTCCTTGTAATAACTCTACGA	CCATCCATCCACCTCCTATTGGTTCTACAGTTATTTTTTAAACCACTGCTCCGGAGCCAGAGCTCTTAATGTGGAATCCATGGAACCA	15	0.075	15	0.075	1	1	0	0
D14S1434	11	[CTGT]3 [CTAT]8	CTGTCTGTCTGTCTATCTATCTATCTATCTATCTATCTATCTAT	ATCAGTGAGCCAATTCCTTGTAATAACTCTACGA	CCATCCATCCACCTCCTATTGGTTCTACAGTTATTTTTTAAACCACTGCTCCGGAGCCAGAGCTCTTAATGTGGAATCCATGG	42	0.21	42	0.21	1	1	0	0
D14S1434	12	[CTGT]3 [CTAT]9	CTGTCTGTCTGTCTATCTATCTATCTATCTATCTATCTATCTATCTAT	ATCAGTGAGCCAATTCCTTGTAATAACTCTACGA	CCATCCATCCACCTCCTATTGGTTCTACAGTTATTTTTTAAACCACTGCTCCGGAGCCAGAGCTCTTAATGTGGAATCCATGG	6	0.03	6	0.03	1	1	0	0
D14S1434	13	[CTGT]3 [CTAT]10	CTGTCTGTCTGTCTATCTATCTATCTATCTATCTATCTATCTATCTATCTAT	AATCAGTGAGCCAATTCCTTGTAATAACTCTACGA	CCATCCATCCACCTCCTATTGGTTCTACAGTTATTTTTTAAACCACTGCTCCGGAGCCAGAGCTCTTAATGTGGAATCCATGGA	50	0.25	50	0.25	1	1	0	0
D14S1434	13.3	[CTGT]3 [CTAT]2 CAT [CTAT]8	CTGTCTGTCTGTCTATCTATCATCTATCTATCTATCTATCTATCTATCTATCTAT	ATCAGTGAGCCAATTCCTTGTAATAACTCTACGA	CCATCCATCCACCTCCTATTGGTTCTACAGTTATTTTTTAAACCACTGCTCCGGAGCCAGAGCTCTTAATGTGGAATCCATGG	1	0.005	1	0.005	1	1	0	0
D14S1434	14	[CTGT]3 [CTAT]11	CTGTCTGTCTGTCTATCTATCTATCTATCTATCTATCTATCTATCTATCTATCTAT	AATCAGTGAGCCAATTCCTTGTAATAACTCTACGA	CCATCCATCCACCTCCTATTGGTTCTACAGTTATTTTTTAAACCACTGCTCCGGAGCCAGAGCTCTTAATGTGGAATCCATGG	79	0.395	79	0.395	1	1	0	0
D14S1434	15	[CTGT]3 [CTAT]12	CTGTCTGTCTGTCTATCTATCTATCTATCTATCTATCTATCTATCTATCTATCTATCTAT	ATCAGTGAGCCAATTCCTTGTAATAACTCTACGA	CCATCCATCCACCTCCTATTGGTTCTACAGTTATTTTTTAAACCACTGCTCCGGAGCCAGAGCTCTTAATGTGGAATCCATGG	5	0.025	5	0.025	1	1	0	0
D14S1434	16	[CTGT]3 [CTAT]13	CTGTCTGTCTGTCTATCTATCTATCTATCTATCTATCTATCTATCTATCTATCTATCTATCTAT	AATCAGTGAGCCAATTCCTTGTAATAACTCTACGA	CCATCCATCCACCTCCTATTGGTTCTACAGTTATTTTTTAAACCACTGCTCCGGAGCCAGAGCTCTTAATGTGGAATCCATGG	2	0.01	2	0.01	1	1	0	0
						200	1	200	1	8	8	0	0
D14S608	10	[GATA]3 atagagatagat [GATA]1 [GACA]1 [GATA]5	GATAGATAGATAATAGAGATAGATGATAGACAGATAGATAGATAGATAGATA	ACGTGGTACAGGTAGATAAATGGAT	GAGTATATATATAATGGACTATATAATATGTGACATAGCATATATAATGGAATATTATTCATCCATAAAAAGAAGGAGATCCTCTTGTATGCTACAGCATGGATAAACCTTTAGGACATCATGTTAAGTGAAATAAGTCATTCACTGAAGGACAAATAC	1	0.005	1	0.005	1	1	0	0
D14S608	11	[GATA]3 ataga gata gat [GATA]1 [GACA]1 [GATA]6	GATAGATAGATAATAGAGATAGATGATAGACAGATAGATAGATAGATAGATAGATA	ACGTGGTACAGGTAGATAAATGGAT	GAGTATATATATAATGGACTATATAATATGTGACATAGCATATATAATGGAATATTATTCATCCATAAAAAGAAGGAGATCCTCTTGTATGCTACAGCATGGATAAACCTTTAGGACATCATGTTAAGTGAAATAAGTCATTCACTGAAGGACAAATAC	12	0.06	13	0.065	2	1	1	0
D14S608	11	[GATA]3ataga gata gat [GATA]1 [GACA]2 [GATA]5	GATAGATAGATAATAGAGATAGATGATAGACAGACAGATAGATAGATAGATAGATA	ACGTGGTACAGGTAGATAAATGGAT	GAGTATATATATAATGGACTATATAATATGTGACATAGCATATATAATGGAATATTATTCATCCATAAAAAGAAGGAGATCCTCTTGTATGCTACAGCATGGATAAACCTTTAGGACATCATGTTAAGTGAAATAAGTCATTCACTGAAGGACAAATAC	1	0.005
D14S608	12	[GATA]3 atagagatagat [GATA]1 [GACA]1 [GATA]7	GATAGATAGATAATAGAGATAGATGATAGACAGATAGATAGATAGATAGATAGATAGATA	AACGTGGTACAGGTAGATAAATGGAT	GAGTATATATATAATGGACTATATAATATGTGACATAGCATATATAATGGAATATTATTCATCCATAAAAAGAAGGAGATCCTCTTGTATGCTACAGCATGGATAAACCTTTAGGACATCATGTTAAGTGAAATAAGTCATTCACTGAAGGACAAATAC	36	0.18	36	0.18	1	1	0	0
D14S608	13	[GATA]3 atagagatagat [GATA]1 [GACA]1 [GATA]8	GATAGATAGATAATAGAGATAGATGATAGACAGATAGATAGATAGATAGATAGATAGATAGATA	ACGTGGTACAGGTAGATAAATGGAT	GAGTATATATATAATGGACTATATAATATGTGACATAGCATATATAATGGAATATTATTCATCCATAAAAAGAAGGAGATCCTCTTGTATGCTACAGCATGGATAAACCTTTAGGACATCATGTTAAGTGAAATAAGTCATTCACTGAAGGACAAATAC	3	0.015	3	0.015	1	1	0	0
D14S608	14	[GATA]3 atagagatagat [GATA]1 [GACA]1 [GATA]9	GATAGATAGATAATAGAGATAGATGATAGACAGATAGATAGATAGATAGATAGATAGATAGATAGATA	ACGTGGTACAGGTAGATAAATGGAT	GAGTATATATATAATGGACTATATAATATGTGACATAGCATATATAATGGAATATTATTCATCCATAAAAAGAAGGAGATCCTCTTGTATGCTACAGCATGGATAAACCTTTAGGACATCATGTTAAGTGAAATAAGTCATTCACTGAAGGACAAATAC	20	0.1	20	0.1	1	1	0	0
D14S608	15	[GATA]3 atagagatagat [GATA]1 [GACA]1 [GATA]10	GATAGATAGATAATAGAGATAGATGATAGACAGATAGATAGATAGATAGATAGATAGATAGATAGATAGATA	ACGTGGTACAGGTAGATAAATGGAT	GAGTATATATATAATGGACTATATAATATGTGACATAGCATATATAATGGAATATTATTCATCCATAAAAAGAAGGAGATCCTCTTGTATGCTACAGCATGGATAAACCTTTAGGACATCATGTTAAGTGAAATAAGTCATTCACTGAAGGACAAATAC	45	0.225	46	0.23	2	1	1	0
D14S608	15	[GATA]3 ataga gata gat [GATA]1 [GACA]1 [GATA]3 GATC [GATA]6	GATAGATAGATAATAGAGATAGATGATAGACAGATAGATAGATAGATCGATAGATAGATAGATAGATAGATA	ACGTGGTACAGGTAGATAAATGGAT	GAGTATATATATAATGGACTATATAATATGTGACATAGCATATATAATGGAATATTATTCATCCATAAAAAGAAGGAGATCCTCTTGTATGCTACAGCATGGATAAACCTTTAGGACATCATGTTAAGTGAAATAAGTCATTCACTGAAGGACAAATAC	1	0.005
D14S608	16	[GATA]3 atagagatagat [GATA]1 [GACA]1 [GATA]11	GATAGATAGATAATAGAGATAGATGATAGACAGATAGATAGATAGATAGATAGATAGATAGATAGATAGATAGATA	ACGTGGTACAGGTAGATAAATGGAT	GAGTATATATATAATGGACTATATAATATGTGACATAGCATATATAATGGAATATTATTCATCCATAAAAAGAAGGAGATCCTCTTGTATGCTACAGCATGGATAAACCTTTAGGACATCATGTTAAGTGAAATAAGTCATTCACTGAAGGACAAATAC	51	0.255	51	0.255	1	1	0	0
D14S608	17	[GATA]3 atagagatagat [GATA]1 [GACA]1 [GATA]12	GATAGATAGATAATAGAGATAGATGATAGACAGATAGATAGATAGATAGATAGATAGATAGATAGATAGATAGATAGATA	AACGTGGTACAGGTAGATAAATGGAT	GAGTATATATATAATGGACTATATAATATGTGACATAGCATATATAATGGAATATTATTCATCCATAAAAAGAAGGAGATCCTCTTGTATGCTACAGCATGGATAAACCTTTAGGACATCATGTTAAGTGAAATAAGTCATTCACTGAAGGACAAATAC	25	0.125	25	0.125	1	1	0	0
D14S608	18	[GATA]3 atagagatagat [GATA]1 [GACA]1 [GATA]13	GATAGATAGATAATAGAGATAGATGATAGACAGATAGATAGATAGATAGATAGATAGATAGATAGATAGATAGATAGATAGATA	ACGTGGTACAGGTAGATAAATGGAT	GAGTATATATATAATGGACTATATAATATGTGACATAGCATATATAATGGAATATTATTCATCCATAAAAAGAAGGAGATCCTCTTGTATGCTACAGCATGGATAAACCTTTAGGACATCATGTTAAGTGAAATAAGTCATTCACTGAAGGACAAATAC	4	0.02	4	0.02	1	1	0	0
D14S608	19	[GATA]3 atagagatagat [GATA]1 [GACA]1 [GATA]14	GATAGATAGATAATAGAGATAGATGATAGACAGATAGATAGATAGATAGATAGATAGATAGATAGATAGATAGATAGATAGATAGATA	ACGTGGTACAGGTAGATAAATGGAT	GAGTATATATATAATGGACTATATAATATGTGACATAGCATATATAATGGAATATTATTCATCCATAAAAAGAAGGAGATCCTCTTGTATGCTACAGCATGGATAAACCTTTAGGACATCATGTTAAGTGAAATAAGTCATTCACTGAAGGACAAATAC	1	0.005	1	0.005	1	1	0	0
						200	1	200	1	12	10	2	0
D15S659	9	[TATC]9	TATCTATCTATCTATCTATCTATCTATCTATCTATC	ACGTCTTCCCAACATAACATATTGCTTAAACTAAGTTCTCTG	ATACCTATCTGTCATGTGTCTATCCACACATAAAATACTCAAAGTTTCTAAAGGAATCTCAAAAGGAATAATGTTAAATATTCTCCACTAACCATTACTGCCTTCAGGG	1	0.005	1	0.005	1	1	0	0
D15S659	11	[TATC]11	TATCTATCTATCTATCTATCTATCTATCTATCTATCTATCTATC	CGTCTTCCCAACATAACATATTGCTTAAACTAAGTTCTCTG	ATACCTATCTGTCATGTGTCTATCCACACATAAAATACTCAAAGTTTCTAAAGGAATCTCAAAAGGAATAATGTTAAATATTCTCCACTAACCATTACTGCCTTCAGGG	7	0.035	7	0.035	1	1	0	0
D15S659	12	[TATC]12	TATCTATCTATCTATCTATCTATCTATCTATCTATCTATCTATCTATC	CGTCTTCCCAACATAACATATTGCTTAAACTAAGTTCTCTG	ATACCTATCTGTCATGTGTCTATCCACACATAAAATACTCAAAGTTTCTAAAGGAATCTCAAAAGGAATAATGTTAAATATTCTCCACTAACCATTACTGCCTTCAGGG	31	0.155	31	0.155	1	1	0	0
D15S659	13	[TATC]13	TATCTATCTATCTATCTATCTATCTATCTATCTATCTATCTATCTATCTATC	CGTCTTCCCAACATAACATATTGCTTAAACTAAGTTCTCTG	ATACCTATCTGTCATGTGTCTATCCACACATAAAATACTCAAAGTTTCTAAAGGAATCTCAAAAGGAATAATGTTAAATATTCTCCACTAACCATTACTGCCTTCAGGG	48	0.24	49	0.245	2	1	1	0
D15S659	13	[TATC]7 [TACC]1 [TATC]5	TATCTATCTATCTATCTATCTATCTATCTACCTATCTATCTATCTATCTATC	CGTCTTCCCAACATAACATATTGCTTAAACTAAGTTCTCTG	ATACCTATCTGTCATGTGTCTATCCACACATAAAATACTCAAAGTTTCTAAAGGAATCTCAAAAGGAATAATGTTAAATATTCTCCACTAACCATTACTGCCTTCAGGG	1	0.005
D15S659	14	[TATC]14	TATCTATCTATCTATCTATCTATCTATCTATCTATCTATCTATCTATCTATCTATC	CGTCTTCCCAACATAACATATTGCTTAAACTAAGTTCTCTG	ATACCTATCTGTCATGTGTCTATCCACACATAAAATACTCAAAGTTTCTAAAGGAATCTCAAAAGGAATAATGTTAAATATTCTCCACTAACCATTACTGCCTTCAGGG	18	0.09	19	0.095	2	1	1	0
D15S659	14	[TATC]8 [TACC]1 [TATC]5	TATCTATCTATCTATCTATCTATCTATCTATCTACCTATCTATCTATCTATCTATC	CGTCTTCCCAACATAACATATTGCTTAAACTAAGTTCTCTG	ATACCTATCTGTCATGTGTCTATCCACACATAAAATACTCAAAGTTTCTAAAGGAATCTCAAAAGGAATAATGTTAAATATTCTCCACTAACCATTACTGCCTTCAGGG	1	0.005
D15S659	15	[TATC]15	TATCTATCTATCTATCTATCTATCTATCTATCTATCTATCTATCTATCTATCTATCTATC	CGTCTTCCCAACATAACATATTGCTTAAACTAAGTTCTCTG	ATACCTATCTGTCATGTGTCTATCCACACATAAAATACTCAAAGTTTCTAAAGGAATCTCAAAAGGAATAATGTTAAATATTCTCCACTAACCATTACTGCCTTCAGGG	5	0.025	6	0.03	2	1	1	0
D15S659	15	[TATC]9 [TACC]1 [TATC]5	TATCTATCTATCTATCTATCTATCTATCTATCTATCTACCTATCTATCTATCTATCTATC	CGTCTTCCCAACATAACATATTGCTTAAACTAAGTTCTCTG	ATACCTATCTGTCATGTGTCTATCCACACATAAAATACTCAAAGTTTCTAAAGGAATCTCAAAAGGAATAATGTTAAATATTCTCCACTAACCATTACTGCCTTCAGGG	1	0.005
D15S659	16	[TATC]16	TATCTATCTATCTATCTATCTATCTATCTATCTATCTATCTATCTATCTATCTATCTATCTATC	CGTCTTCCCAACATAACATATTGCTTAAACTAAGTTCTCTG	ATACCTATCTGTCATGTGTCTATCCACACATAAAATACTCAAAGTTTCTAAAGGAATCTCAAAAGGAATAATGTTAAATATTCTCCACTAACCATTACTGCCTTCAGGG	1	0.005	32	0.16	2	1	1	0
D15S659	16	[TATC]10 [TACC]1 [TATC]5	TATCTATCTATCTATCTATCTATCTATCTATCTATCTATCTACCTATCTATCTATCTATCTATC	CGTCTTCCCAACATAACATATTGCTTAAACTAAGTTCTCTG	ATACCTATCTGTCATGTGTCTATCCACACATAAAATACTCAAAGTTTCTAAAGGAATCTCAAAAGGAATAATGTTAAATATTCTCCACTAACCATTACTGCCTTCAGGG	31	0.155
D15S659	17	[TATC]11 [TACC]1 [TATC]5	TATCTATCTATCTATCTATCTATCTATCTATCTATCTATCTATCTACCTATCTATCTATCTATCTATC	CGTCTTCCCAACATAACATATTGCTTAAACTAAGTTCTCTG	ATACCTATCTGTCATGTGTCTATCCACACATAAAATACTCAAAGTTTCTAAAGGAATCTCAAAAGGAATAATGTTAAATATTCTCCACTAACCATTACTGCCTTCAGGG	34	0.17	34	0.17	1	1	0	0
D15S659	18	[TATC]12 [TACC]1 [TATC]5	TATCTATCTATCTATCTATCTATCTATCTATCTATCTATCTATCTATCTACCTATCTATCTATCTATCTATC	CGTCTTCCCAACATAACATATTGCTTAAACTAAGTTCTCTG	ATACCTATCTGTCATGTGTCTATCCACACATAAAATACTCAAAGTTTCTAAAGGAATCTCAAAAGGAATAATGTTAAATATTCTCCACTAACCATTACTGCCTTCAGGG	18	0.09	18	0.09	1	1	0	0
D15S659	19	[TATC]13 [TACC]1 [TATC]5	TATCTATCTATCTATCTATCTATCTATCTATCTATCTATCTATCTATCTATCTACCTATCTATCTATCTATCTATC	CGTCTTCCCAACATAACATATTGCTTAAACTAAGTTCTCTG	ATACCTATCTGTCATGTGTCTATCCACACATAAAATACTCAAAGTTTCTAAAGGAATCTCAAAAGGAATAATGTTAAATATTCTCCACTAACCATTACTGCCTTCAGGG	2	0.01	2	0.01	1	1	0	0
D15S659	20	[TATC]14 [TACC]1 [TATC]5	TATCTATCTATCTATCTATCTATCTATCTATCTATCTATCTATCTATCTATCTATCTACCTATCTATCTATCTATCTATC	CGTCTTCCCAACATAACATATTGCTTAAACTAAGTTCTCTG	ATACCTATCTGTCATGTGTCTATCCACACATAAAATACTCAAAGTTTCTAAAGGAATCTCAAAAGGAATAATGTTAAATATTCTCCACTAACCATTACTGCCTTCAGGG	1	0.005	1	0.005	1	1	0	0
						200	1	200	1	15	11	4	0
D16S539	8	[GATA]8_rs563997442	GATAGATAGATAGATAGATAGATAGATAGATA	TGCACAAATCTAAATGCAGAAAAGCACTGAAAGAAGAATCCAGAAAACCACAGTTCCCATTTTTATATGGGAGCAAACAAAGGCAGATCCCAAGCTCTTCCTCTTCCCTAGATCAATACAGACAGAGAGACAGGTG	TCATTGAAAGACAAAACAGAGATGGATGATAGATACATGCTTACAGATGCACAC	1	0.005	1	0.005	1	1	0	0
D16S539	9	[GATA]9	GATAGATAGATAGATAGATAGATAGATAGATAGATA	CACAAATCTAAATGCAGAAAAGCACTGAAAGAAGAATCCAGAAAACCACAGTTCCCATTTTTATATGGGAGCAAACAAAGGCAGATCCCAAGCTCTTCCTCTTCCCTAGATCAATACAGACAGACAGACAGGTG	TCATTGAAAGACAAAACAGAGATGGATGATAGATACATGCTTACAGATGCACAC	6	0.03	56	0.28	2	1	0	1
D16S539	9	[GATA]9_rs11642858	GATAGATAGATAGATAGATAGATAGATAGATAGATA	CACAAATCTAAATGCAGAAAAGCACTGAAAGAAGAATCCAGAAAACCACAGTTCCCATTTTTATATGGGAGCAAACAAAGGCAGATCCCAAGCTCTTCCTCTTCCCTAGATCAATACAGACAGACAGACAGGTG	TCATTGAAAGACAAACCAGAGATGGATGATAGATACATGCTTACAGATGCACAC	50	0.25
D16S539	10	[GATA]10	GATAGATAGATAGATAGATAGATAGATAGATAGATAGATA	CACAAATCTAAATGCAGAAAAGCACTGAAAGAAGAATCCAGAAAACCACAGTTCCCATTTTTATATGGGAGCAAACAAAGGCAGATCCCAAGCTCTTCCTCTTCCCTAGATCAATACAGACAGACAGACAGGTG	TCATTGAAAGACAAAACAGAGATGGATGATAGATACATGCTTACAGATGCACAC	1	0.005	21	0.105	2	1	0	1
D16S539	10	[GATA]10_rs11642858	GATAGATAGATAGATAGATAGATAGATAGATAGATAGATA	CACAAATCTAAATGCAGAAAAGCACTGAAAGAAGAATCCAGAAAACCACAGTTCCCATTTTTATATGGGAGCAAACAAAGGCAGATCCCAAGCTCTTCCTCTTCCCTAGATCAATACAGACAGACAGACAGGTG	TCATTGAAAGACAAACCAGAGATGGATGATAGATACATGCTTACAGATGCACAC	20	0.1
D16S539	11	[GATA]11	GATAGATAGATAGATAGATAGATAGATAGATAGATAGATAGATA	CACAAAAAGCCCCAGGGGTTAAGTGGCCATGGCTGCCCTCATGGCTGCACCGGGAGGATGACTGTGTTCCCACTCTCAGTCCTGCCGAGGTGCCTGACAGCCCTGCACCCAGGAGCTGGGGGGTCTAAGAGCTTGTAAAAAGTGTACAAGTGCCAGATGCTCGTTGTGCACAAATCTAAATGCAGAAAAGCACTGAAAGAAGAATCCAGAAAACCACAGTTCCCATTTTTATATGGGAGCAAACAAAGGCAGATCCCAAGCTCTTCCTCTTCCCTAGATCAATACAGACAGACAGACAGGTG	TCATTGAAAGACAAAACAGAGATGGATGATAGATACATGCTTACAGATGCACAC	32	0.16	56	0.28	4	1	0	3
D16S539	11	[GATA]11_rs1728369	GATAGATAGATAGATAGATAGATAGATAGATAGATAGATAGATA	CACAAATCTAAATGCAGAAAAGCACTGAAAGAAGAATCCCGAAAACCACAGTTCCCATTTTTATATGGGAGCAAACAAAGGCAGATCCCAAGCTCTTCCTCTTCCCTAGATCAATACAGACAGACAGACAGGTG	TCATTGAAAGACAAAACAGAGATGGATGATAGATACATGCTTACAGATGCACAC	12	0.06
D16S539	11	[GATA]11_rs1728369_rs11642858	GATAGATAGATAGATAGATAGATAGATAGATAGATAGATAGATA	CACAAATCTAAATGCAGAAAAGCACTGAAAGAAGAATCCCGAAAACCACAGTTCCCATTTTTATATGGGAGCAAACAAAGGCAGATCCCAAGCTCTTCCTCTTCCCTAGATCAATACAGACAGACAGACAGGTG	TCATTGAAAGACAAACCAGAGATGGATGATAGATACATGCTTACAGATGCACAC	1	0.005
D16S539	11	[GATA]11_rs11642858	GATAGATAGATAGATAGATAGATAGATAGATAGATAGATAGATA	CACAAATCTAAATGCAGAAAAGCACTGAAAGAAGAATCCAGAAAACCACAGTTCCCATTTTTATATGGGAGCAAACAAAGGCAGATCCCAAGCTCTTCCTCTTCCCTAGATCAATACAGACAGACAGACAGGTG	TCATTGAAAGACAAACCAGAGATGGATGATAGATACATGCTTACAGATGCACAC	11	0.055
D16S539	12	[GATA]12	GATAGATAGATAGATAGATAGATAGATAGATAGATAGATAGATAGATA	AAAAGCCCCAGGGGTTAAGTGGCCATGGCTGCCCTCATGGCTGCACCGGGAGGATGACTGTGTTCCCACTCTCAGTCCTGCCGAGGTGCCTGACAGCCCTGCACCCAGGAGCTGGGGGGTCTAAGAGCTTGTAAAAAGTGTACAAGTGCCAGATGCTCGTTGTGCACAAATCTAAATGCAGAAAAGCACTGAAAGAAGAATCCAGAAAACCACAGTTCCCATTTTTATATGGGAGCAAACAAAGGCAGATCCCAAGCTCTTCCTCTTCCCTAGATCAATACAGACAGACAGACAGGTG	TCATTGAAAGACAAAACAGAGATGGATGATAGATACATGCTTACAGATGCACAC	15	0.075	36	0.18	4	1	0	3
D16S539	12	[GATA]12_rs1728369	GATAGATAGATAGATAGATAGATAGATAGATAGATAGATAGATAGATA	CACAAATCTAAATGCAGAAAAGCACTGAAAGAAGAATCCCGAAAACCACAGTTCCCATTTTTATATGGGAGCAAACAAAGGCAGATCCCAAGCTCTTCCTCTTCCCTAGATCAATACAGACAGACAGACAGGTG	TCATTGAAAGACAAAACAGAGATGGATGATAGATACATGCTTACAGATGCACACA	18	0.09
D16S539	12	[GATA]12_rs1728369_rs11642858	GATAGATAGATAGATAGATAGATAGATAGATAGATAGATAGATAGATA	CACAAATCTAAATGCAGAAAAGCACTGAAAGAAGAATCCCGAAAACCACAGTTCCCATTTTTATATGGGAGCAAACAAAGGCAGATCCCAAGCTCTTCCTCTTCCCTAGATCAATACAGACAGACAGACAGGTG	TCATTGAAAGACAAACCAGAGATGGATGATAGATACATGCTTACAGATGCACAC	1	0.005
D16S539	12	[GATA]12_rs11642858	GATAGATAGATAGATAGATAGATAGATAGATAGATAGATAGATAGATA	CACAAATCTAAATGCAGAAAAGCACTGAAAGAAGAATCCAGAAAACCACAGTTCCCATTTTTATATGGGAGCAAACAAAGGCAGATCCCAAGCTCTTCCTCTTCCCTAGATCAATACAGACAGACAGACAGGTG	TCATTGAAAGACAAACCAGAGATGGATGATAGATACATGCTTACAGATGCACAC	2	0.01
D16S539	13	[GATA]13	GATAGATAGATAGATAGATAGATAGATAGATAGATAGATAGATAGATAGATA	CACAAATCTAAATGCAGAAAAGCACTGAAAGAAGAATCCAGAAAACCACAGTTCCCATTTTTATATGGGAGCAAACAAAGGCAGATCCCAAGCTCTTCCTCTTCCCTAGATCAATACAGACAGACAGACAGGTG	TCATTGAAAGACAAAACAGAGATGGATGATAGATACATGCTTACAGATGCACAC	14	0.07	30	0.15	3	1	0	2
D16S539	13	[GATA]13_rs1728369	GATAGATAGATAGATAGATAGATAGATAGATAGATAGATAGATAGATAGATA	CACAAATCTAAATGCAGAAAAGCACTGAAAGAAGAATCCCGAAAACCACAGTTCCCATTTTTATATGGGAGCAAACAAAGGCAGATCCCAAGCTCTTCCTCTTCCCTAGATCAATACAGACAGACAGACAGGTG	TCATTGAAAGACAAAACAGAGATGGATGATAGATACATGCTTACAGATGCACAC	14	0.07
D16S539	13	[GATA]13_rs11642858	GATAGATAGATAGATAGATAGATAGATAGATAGATAGATAGATAGATAGATA	CACAAATCTAAATGCAGAAAAGCACTGAAAGAAGAATCCAGAAAACCACAGTTCCCATTTTTATATGGGAGCAAACAAAGGCAGATCCCAAGCTCTTCCTCTTCCCTAGATCAATACAGACAGACAGACAGGTG	TCATTGAAAGACAAACCAGAGATGGATGATAGATACATGCTTACAGATGCACAC	2	0.01
						200	1	200	1	16	6	0	10
D17S1290	9	[AGAT]4 gatg [ATAG]11	AGATAGATAGATAGATGATGATAGATAGATAGATAGATAGATAGATAGATAGATAGATAGATAG	CCACGAGGTTGAGGCTTCAGTTAGCCAAGATAATGCCATTGCACTCCAGCCTGGGCAACAGAGCAAGACTGTCC	ACTCTCCTAAAGATTAGAGGGCACAGGGAGAAGTCCTTTATCCCCTTATGAG	3	0.015	3	0.015	1	1	0	0
D17S1290	10	[AGAT]4 gatg [ATAG]12	AGATAGATAGATAGATGATGATAGATAGATAGATAGATAGATAGATAGATAGATAGATAGATAGATAG	CCACGAGGTTGAGGCTTCAGTTAGCCAAGATAATGCCATTGCACTCCAGCCTGGGCAACAGAGCAAGACTGTCC	ACTCTCCTAAAGATTAGAGGGCACAGGGAGAAGTCCTTTATCCCCTTATGAG	17	0.085	17	0.085	1	1	0	0
D17S1290	11	[AGAT]4 gatg [ATAG]13	AGATAGATAGATAGATGATGATAGATAGATAGATAGATAGATAGATAGATAGATAGATAGATAGATAGATAG	CCACGAGGTTGAGGCTTCAGTTAGCCAAGATAATGCCATTGCACTCCAGCCTGGGCAACAGAGCAAGACTGTCC	ACTCTCCTAAAGATTAGAGGGCACAGGGAGAAGTCCTTTATCCCCTTATGAG	1	0.005	1	0.005	1	1	0	0
D17S1290	12	[AGAT]4 gatg[ATAGATAT]3 [ATAG]8	AGAT AGAT AGAT AGAT GATG ATAG ATAT ATAG ATAT ATAG ATAT ATAG ATAG ATAG ATAG ATAG ATAG ATAG ATAG	CCACGAGGTTGAGGCTTCAGTTAGCCAAGATAATGCCATTGCACTCCAGCCTGGGCAACAGAGCAAGACTGTCC	ACTCTCCTAAAGATTAGAGGGCACAGGGAGAAGTCCTTTATCCCCTTATGAGA	2	0.01	4	0.02	2	1	1	0
D17S1290	12	[AGAT]4 gatg [ATAG]14	AGATAGATAGATAGATGATGATAGATAGATAGATAGATAGATAGATAGATAGATAGATAGATAGATAGATAGATAG	CACGAGGTTGAGGCTTCAGTTAGCCAAGATAATGCCATTGCACTCCAGCCTGGGCAACAGAGCAAGACTGTCC	ACTCTCCTAAAGATTAGAGGGCACAGGGAGAAGTCCTTTATCCCCTTATGAGA	2	0.01
D17S1290	13	[AGAT]4 gatg [ATAG]15	AGATAGATAGATAGATGATGATAGATAGATAGATAGATAGATAGATAGATAGATAGATAGATAGATAGATAGATAGATAG	CCACGAGGTTGAGGCTTCAGTTAGCCAAGATAATGCCATTGCACTCCAGCCTGGGCAACAGAGCAAGACTGTCC	ACTCTCCTAAAGATTAGAGGGCACAGGGAGAAGTCCTTTATCCCCTTATGAGA	1	0.005	2	0.01	2	1	1	0
D17S1290	13	[AGAT]4 gatg [ATAGATAT]3 [ATAG]9	AGATAGATAGATAGATGATGATAGATATATAGATATATAGATATATAGATAGATAGATAGATAGATAGATAGATAGATAG	CCACGAGGTTGAGGCTTCAGTTAGCCAAGATAATGCCATTGCACTCCAGCCTGGGCAACAGAGCAAGACTGTCC	ACTCTCCTAAAGATTAGAGGGCACAGGGAGAAGTCCTTTATCCCCTTATGAGACACCTGGTCTTTGGCCATTTAACTGTTCC	1	0.005
D17S1290	14	[AGAT]4 gatg [ATAGATAT]3 [ATAG]10	AGATAGATAGATAGATGATGATAGATATATAGATATATAGATATATAGATAGATAGATAGATAGATAGATAGATAGATAGATAG	CCACGAGGTTGAGGCTTCAGTTAGCCAAGATAATGCCATTGCACTCCAGCCTGGGCAACAGAGCAAGACTGTCC	ACTCTCCTAAAGATTAGAGGGCACAGGGAGAAGTCCTTTATCCCCTTATGAG	47	0.235	47	0.235	1	1	0	0
D17S1290	15	[AGAT]4 gatg [ATAGATAT]3 [ATAG]11	AGATAGATAGATAGATGATGATAGATATATAGATATATAGATATATAGATAGATAGATAGATAGATAGATAGATAGATAGATAGATAG	CCACGAGGTTGAGGCTTCAGTTAGCCAAGATAATGCCATTGCACTCCAGCCTGGGCAACAGAGCAAGACTGTCC	ACTCTCCTAAAGATTAGAGGGCACAGGGAGAAGTCCTTTATCCCCTTATGAGA	56	0.28	57	0.285	2	1	1	0
D17S1290	15	[AGAT]4 gatg [ATAGATAT]4 [ATAG]9	AGATAGATAGATAGATGATGATAGATATATAGATATATAGATATATAGATATATAGATAGATAGATAGATAGATAGATAGATAGATAG	CCACGAGGTTGAGGCTTCAGTTAGCCAAGATAATGCCATTGCACTCCAGCCTGGGCAACAGAGCAAGACTGTCC	ACTCTCCTAAAGATTAGAGGGCACAGGGAGAAGTCCTTTATCCCCTTATGAGA	1	0.005
D17S1290	15.2	[AGAT]4 gatg [ATAGATAT]3 [ATAG]8 AT [ATAG]3	AGATAGATAGATAGATGATGATAGATATATAGATATATAGATATATAGATAGATAGATAGATAGATAGATAGATAGATATAGATAGATAG	CCACGAGGTTGAGGCTTCAGTTAGCCAAGATAATGCCATTGCACTCCAGCCTGGGCAACAGAGCAAGACTGTCC	ACTCTCCTAAAGATTAGAGGGCACAGGGAGAAGTCCTTTATCCCCTTATGAGA	1	0.005	1	0.005	1	1	0	0
D17S1290	16	[AGAT]4 gatg [ATAGATAT]3 [ATAG]12	AGATAGATAGATAGATGATGATAGATATATAGATATATAGATATATAGATAGATAGATAGATAGATAGATAGATAGATAGATAGATAGATAG	CACGAGGTTGAGGCTTCAGTTAGCCAAGATAATGCCATTGCACTCCAGCCTGGGCAACAGAGCAAGACTGTCC	ACTCTCCTAAAGATTAGAGGGCACAGGGAGAAGTCCTTTATCCCCTTATGAG	30	0.15	33	0.165	2	1	1	0
D17S1290	16	[AGAT]4 gatg[ATAGATAT]4 [ATAG]10	AGATAGATAGATAGATGATGATAGATATATAGATATATAGATATATAGATATATAGATAGATAGATAGATAGATAGATAGATAGATAGATAG	CCACGAGGTTGAGGCTTCAGTTAGCCAAGATAATGCCATTGCACTCCAGCCTGGGCAACAGAGCAAGACTGTCC	ACTCTCCTAAAGATTAGAGGGCACAGGGAGAAGTCCTTTATCCCCTTATGAG	3	0.015
D17S1290	17	[AGAT]4 gatg [ATAGATAT]3 [ATAG]13	AGATAGATAGATAGATGATGATAGATATATAGATATATAGATATATAGATAGATAGATAGATAGATAGATAGATAGATAGATAGATAGATAGATAG	CCACGAGGTTGAGGCTTCAGTTAGCCAAGATAATGCCATTGCACTCCAGCCTGGGCAACAGAGCAAGACTGTCC	ACTCTCCTAAAGATTAGAGGGCACAGGGAGAAGTCCTTTATCCCCTTATGAGA	13	0.065	23	0.115	2	1	1	0
D17S1290	17	[AGAT]4 gatg [ATAGATAT]4 [ATAG]11	AGATAGATAGATAGATGATGATAGATATATAGATATATAGATATATAGATATATAGATAGATAGATAGATAGATAGATAGATAGATAGATAGATAG	CACGAGGTTGAGGCTTCAGTTAGCCAAGATAATGCCATTGCACTCCAGCCTGGGCAACAGAGCAAGACTGTCC	ACTCTCCTAAAGATTAGAGGGCACAGGGAGAAGTCCTTTATCCCCTTATGAGA	10	0.05
D17S1290	18	[AGAT]4 gatg [ATAGATAT]3 [ATAG]14	AGATAGATAGATAGATGATGATAGATATATAGATATATAGATATATAGATAGATAGATAGATAGATAGATAGATAGATAGATAGATAGATAGATAGATAG	CACGAGGTTGAGGCTTCAGTTAGCCAAGATAATGCCATTGCACTCCAGCCTGGGCAACAGAGCAAGACTGTCC	ACTCTCCTAAAGATTAGAGGGCACAGGGAGAAGTCCTTTATCCCCTTATGAG	4	0.02	9	0.045	2	1	1	0
D17S1290	18	[AGAT]4 gatg[ATAGATAT]4 [ATAG]12	AGATAGATAGATAGATGATGATAGATATATAGATATATAGATATATAGATATATAGATAGATAGATAGATAGATAGATAGATAGATAGATAGATAGATAG	CACGAGGTTGAGGCTTCAGTTAGCCAAGATAATGCCATTGCACTCCAGCCTGGGCAACAGAGCAAGACTGTCC	ACTCTCCTAAAGATTAGAGGGCACAGGGAGAAGTCCTTTATCCCCTTATGAG	5	0.025
D17S1290	19	[AGAT]4 gatg[ATAGATAT]4 [ATAG]13	AGATAGATAGATAGATGATGATAGATATATAGATATATAGATATATAGATATATAGATAGATAGATAGATAGATAGATAGATAGATAGATAGATAGATAGATAG	CCACGAGGTTGAGGCTTCAGTTAGCCAAGATAATGCCATTGCACTCCAGCCTGGGCAACAGAGCAAGACTGTCC	ACTCTCCTAAAGATTAGAGGGCACAGGGAGAAGTCCTTTATCCCCTTATGAGA	2	0.01	2	0.01	1	1	0	0
D17S1290	20	[AGAT]4 gatg[ATAGATAT]4 [ATAG]14	AGATAGATAGATAGATGATGATAGATATATAGATATATAGATATATAGATATATAGATAGATAGATAGATAGATAGATAGATAGATAGATAGATAGATAGATAGATAG	CACGAGGTTGAGGCTTCAGTTAGCCAAGATAATGCCATTGCACTCCAGCCTGGGCAACAGAGCAAGACTGTCC	ACTCTCCTAAAGATTAGAGGGCACAGGGAGAAGTCCTTTATCCCCTTATGAG	1	0.005	1	0.005	1	1	0	0
						200	1	200	1	19	13	6	0
D17S1301	7	[AGAT]7	AGATAGATAGATAGATAGATAGATAGAT	TGAGCCAAGATTGTGCCACTGCACTCGAGCCTGGGTGACAGAGCAAGGTTCTGCCTTAGAAAAAAAGAAGATGAAATTGCCATGTAAAAATACATGCATGTGTTTATTTATACATATGTGTG	CCATCATAGGAATTTTGTTATACACAT	1	0.005	1	0.005	1	1	0	0
D17S1301	8	[AGAT]8	AGATAGATAGATAGATAGATAGATAGATAGAT	TGAGCCAAGATTGTGCCACTGCACTCGAGCCTGGGTGACAGAGCAAGGTTCTGCCTTAGAAAAAAAGAAGATGAAATTGCCATGTAAAAATACATGCATGTGTTTATTTATACATATGTGTG	CCATCATAGGAATTTTGTTATACACATT	3	0.015	3	0.015	1	1	0	0
D17S1301	9	[AGAT]9	AGATAGATAGATAGATAGATAGATAGATAGATAGAT	TGAGCCAAGATTGTGCCACTGCACTCGAGCCTGGGTGACAGAGCAAGGTTCTGCCTTAGAAAAAAAGAAGATGAAATTGCCATGTAAAAATACATGCATGTGTTTATTTATACATATGTGTG	CCATCATAGGAATTTTGTTATACACATT	7	0.035	7	0.035	1	1	0	0
D17S1301	10	[AGAT]10	AGATAGATAGATAGATAGATAGATAGATAGATAGATAGAT	TGAGCCAAGATTGTGCCACTGCACTCGAGCCTGGGTGACAGAGCAAGGTTCTGCCTTAGAAAAAAAGAAGATGAAATTGCCATGTAAAAATACATGCATGTGTTTATTTATACATATGTGTG	CCATCATAGGAATTTTGTTATACACAT	11	0.055	11	0.055	1	1	0	0
D17S1301	11	[AGAT]11	AGATAGATAGATAGATAGATAGATAGATAGATAGATAGATAGAT	TGAGCCAAGATTGTGCCACTGCACTCGAGCCTGGGTGACAGAGCAAGGTTCTGCCTTAGAAAAAAAGAAGATGAAATTGCCATGTAAAAATACATGCATGTGTTTATTTATACATATGTGTG	CCATCATAGGAATTTTGTTATACACAT	37	0.185	37	0.185	1	1	0	0
D17S1301	12	[AGAT]12	AGATAGATAGATAGATAGATAGATAGATAGATAGATAGATAGATAGAT	TGAGCCAAGATTGTGCCACTGCACTCGAGCCTGGGTGACAGAGCAAGGTTCTGCCTTAGAAAAAAAGAAGATGAAATTGCCATGTAAAAATACATGCATGTGTTTATTTATACATATGTGTG	CCATCATAGGAATTTTGTTATACACAT	96	0.48	99	0.495	2	1	1	0
D17S1301	12	[AGAT]11 [CGAT]1	AGATAGATAGATAGATAGATAGATAGATAGATAGATAGATAGATCGAT	TGAGCCAAGATTGTGCCACTGCACTCGAGCCTGGGTGACAGAGCAAGGTTCTGCCTTAGAAAAAAAGAAGATGAAATTGCCATGTAAAAATACATGCATGTGTTTATTTATACATATGTGTG	CCATCATAGGAATTTTGTTATACACAT	3	0.015
D17S1301	13	[AGAT]13	AGATAGATAGATAGATAGATAGATAGATAGATAGATAGATAGATAGATAGAT	TGAGCCAAGATTGTGCCACTGCACTCGAGCCTGGGTGACAGAGCAAGGTTCTGCCTTAGAAAAAAAGAAGATGAAATTGCCATGTAAAAATACATGCATGTGTTTATTTATACATATGTGTG	CCATCATAGGAATTTTGTTATACACAT	35	0.175	35	0.175	1	1	0	0
D17S1301	14	[AGAT]14	AGATAGATAGATAGATAGATAGATAGATAGATAGATAGATAGATAGATAGATAGAT	TGAGCCAAGATTGTGCCACTGCACTCGAGCCTGGGTGACAGAGCAAGGTTCTGCCTTAGAAAAAAAGAAGATGAAATTGCCATGTAAAAATACATGCATGTGTTTATTTATACATATGTGTG	CCATCATAGGAATTTTGTTATACACATT	5	0.025	5	0.025	1	1	0	0
D17S1301	15	[AGAT]15	AGATAGATAGATAGATAGATAGATAGATAGATAGATAGATAGATAGATAGATAGATAGAT	TGAGCCAAGATTGTGCCACTGCACTCGAGCCTGGGTGACAGAGCAAGGTTCTGCCTTAGAAAAAAAGAAGATGAAATTGCCATGTAAAAATACATGCATGTGTTTATTTATACATATGTGTG	CCATCATAGGAATTTTGTTATACACAT	2	0.01	2	0.01	1	1	0	0
						200	1	200	1	10	9	1	0
D17S974	10	[ATAG]2 ATG [ATAG]8	ATAGATAGATGATAGATAGATAGATAGATAGATAGATAGATAG	GGTGAGAGTGAGACCCTGTCTCAGATAGATGGATAGGTAGGCAG	GTATGACATTCAGTTTTGGGTGCC	3	0.015	3	0.015	1	1	0	0
D17S974	11	[ATAG]2 ATG [ATAG]9	ATAGATAGATGATAGATAGATAGATAGATAGATAGATAGATAGATAG	GGTGAGAGTGAGACCCTGTCTCAGATAGATGGATAGGTAGGCAG	GTATGACATTCAGTTTTGGGTGCC	20	0.1	21	0.105	2	1	0	1
D17S974	11	[ATAG]2 ATG [ATAG]9_rs7226112	ATAGATAGATGATAGATAGATAGATAGATAGATAGATAGATAGATAG	GGTGAGAGTGAGACCCTGTCTCAGATAGATGG	ATATGACATTCAGTTTTGGGTGCC	1	0.005
D17S974	12	[ATAG]2 ATG [ATAG]10	ATAGATAGATGATAGATAGATAGATAGATAGATAGATAGATAGATAGATAG	GGGTGAGAGTGAGACCCTGTCTCAGATAGATGGATAGGTAGGCAG	GTATGACATTCAGTTTTGGGTGCCA	77	0.385	84	0.42	2	1	0	1
D17S974	12	[ATAG]2 ATG [ATAG]10_rs7226112	ATAGATAGATGATAGATAGATAGATAGATAGATAGATAGATAGATAGATAG	GGTGAGAGTGAGACCCTGTCTCAGATAGATGG	ATATGACATTCAGTTTTGGGTGCC	7	0.035
D17S974	13	[ATAG]2 ATG [ATAG]11	ATAGATAGATGATAGATAGATAGATAGATAGATAGATAGATAGATAGATAGATAG	GGTGAGAGTGAGACCCTGTCTCAGATAGATGGATAGGTAGGCAG	GTATGACATTCAGTTTTGGGTGCC	33	0.165	55	0.275	2	1	0	1
D17S974	13	[ATAG]2 ATG [ATAG]11_rs7226112	ATAGATAGATGATAGATAGATAGATAGATAGATAGATAGATAGATAGATAGATAG	GGTGAGAGTGAGACCCTGTCTCAGATAGATGG	ATATGACATTCAGTTTTGGGTGCC	22	0.11
D17S974	14	[ATAG]2 ATG [ATAG]12	ATAGATAGATGATAGATAGATAGATAGATAGATAGATAGATAGATAGATAGATAGATAG	GGGTGAGAGTGAGACCCTGTCTCAGATAGATGGATAGGTAGGCAG	GTATGACATTCAGTTTTGGGTGCC	5	0.025	33	0.165	2	1	0	1
D17S974	14	[ATAG]2 ATG [ATAG]12_rs7226112	ATAGATAGATGATAGATAGATAGATAGATAGATAGATAGATAGATAGATAGATAGATAG	CCACTGCACTCCAGCCTGGGTGAGAGTGAGACCCTGTCTCAGATAGATGG	ATATGACATTCAGTTTTGGGTGCCA	28	0.14
D17S974	15	[ATAG]2 ATG [ATAG]13_rs7226112	ATAGATAGATGATAGATAGATAGATAGATAGATAGATAGATAGATAGATAGATAGATAGATAG	GGTGAGAGTGAGACCCTGTCTCAGATAGATGG	ATATGACATTCAGTTTTGGGTGCC	3	0.015	3	0.015	1	1	0	0
D17S974	16	[ATAG]2 ATG [ATAG]14_rs7226112	ATAGATAGATGATAGATAGATAGATAGATAGATAGATAGATAGATAGATAGATAGATAGATAGATAG	GAGAGTGAGACCCTGTCTCAGATAGATGG	ATATGACATTCAGTTTTGGGTGCC	1	0.005	1	0.005	1	1	0	0
						200	1	200	1	11	7	0	4
D18S51	12	[AGAA]12	AGAAAGAAAGAAAGAAAGAAAGAAAGAAAGAAAGAAAGAAAGAAAGAA	ACTCTGAGTGACAAATTGAGACCTTGTCTC	AAAGAGAGAGGAAAGAAAGAGAAAAAGAAAAGAAATAGTAGCAACTGTTATTGTAAGACATCTCCA	8	0.04	8	0.04	1	1	0	0
D18S51	13	[AGAA]13	AGAAAGAAAGAAAGAAAGAAAGAAAGAAAGAAAGAAAGAAAGAAAGAAAGAA	ACTCTGAGTGACAAATTGAGACCTTGTCTC	AAAGAGAGAGGAAAGAAAGAGAAAAAGAAAAGAAATAGTAGCAACTGTTATTGTAAGACATCTCCA	39	0.195	39	0.195	1	1	0	0
D18S51	14	[AGAA]14	AGAAAGAAAGAAAGAAAGAAAGAAAGAAAGAAAGAAAGAAAGAAAGAAAGAAAGAA	CACTTCACTCTGAGTGACAAATTGAGACCTTGTCTC	AAAGAGAGAGGAAAGAAAGAGAAAAAGAAAAGAAATAGTAGCAACTGTTATTGTAAGACATCTCCACACACCAGAGAAGTTAATTTTAATTTTAACATGTTAAGAACAGAGAGAAGCCAACATGTCCACCTTAGGCTGACGGTTTGTTTATTTGTGTTGTTGC	42	0.21	42	0.21	1	1	0	0
D18S51	15	[AGAA]15	AGAAAGAAAGAAAGAAAGAAAGAAAGAAAGAAAGAAAGAAAGAAAGAAAGAAAGAAAGAA	ACTCTGAGTGACAAATTGAGACCTTGTCTC	AAAGAGAGAGGAAAGAAAGAGAAAAAGAAAAGAAATAGTAGCAACTGTTATTGTAAGACATCTCCA	39	0.195	39	0.195	1	1	0	0
D18S51	16	[AGAA]16	AGAAAGAAAGAAAGAAAGAAAGAAAGAAAGAAAGAAAGAAAGAAAGAAAGAAAGAAAGAAAGAA	ACTCTGAGTGACAAATTGAGACCTTGTCTC	AAAGAGAGAGGAAAGAAAGAGAAAAAGAAAAGAAATAGTAGCAACTGTTATTGTAAGACATCTCCA	21	0.105	21	0.105	1	1	0	0
D18S51	17	[AGAA]17	AGAAAGAAAGAAAGAAAGAAAGAAAGAAAGAAAGAAAGAAAGAAAGAAAGAAAGAAAGAAAGAAAGAA	ACTCTGAGTGACAAATTGAGACCTTGTCTC	AAAGAGAGAGGAAAGAAAGAGAAAAAGAAAAGAAATAGTAGCAACTGTTATTGTAAGACATCTCCA	11	0.055	11	0.055	1	1	0	0
D18S51	17.1	[AGAA]5 A [AGAA]12	AGAAAGAAAGAAAGAAAGAAAAGAAAGAAAGAAAGAAAGAAAGAAAGAAAGAAAGAAAGAAAGAAAGAA	CATGTTCATGCCACTGCACTTCACTCTGAGTGACAAATTGAGACCTTGTCTC	AAAGAGAGAGGAAAGAAAGAGAAAAAGAAAAGAAATAGTAGCAACTGTTATTGTAAGACATCTCCA	1	0.005	1	0.005	1	1	0	0
D18S51	18	[AGAA]18	AGAAAGAAAGAAAGAAAGAAAGAAAGAAAGAAAGAAAGAAAGAAAGAAAGAAAGAAAGAAAGAAAGAAAGAA	ACTCTGAGTGACAAATTGAGACCTTGTCTC	AAAGAGAGAGGAAAGAAAGAGAAAAAGAAAAGAAATAGTAGCAACTGTTATTGTAAGACATCTCCA	7	0.035	7	0.035	1	1	0	0
D18S51	19	[AGAA]19	AGAAAGAAAGAAAGAAAGAAAGAAAGAAAGAAAGAAAGAAAGAAAGAAAGAAAGAAAGAAAGAAAGAAAGAAAGAA	ACTCTGAGTGACAAATTGAGACCTTGTCTC	AAAGAGAGAGGAAAGAAAGAGAAAAAGAAAAGAAATAGTAGCAACTGTTATTGTAAGACATCTCCA	13	0.065	13	0.065	1	1	0	0
D18S51	20	[AGAA]20	AGAAAGAAAGAAAGAAAGAAAGAAAGAAAGAAAGAAAGAAAGAAAGAAAGAAAGAAAGAAAGAAAGAAAGAAAGAAAGAA	ACTCTGAGTGACAAATTGAGACCTTGTCTC	AAAGAGAGAGGAAAGAAAGAGAAAAAGAAAAGAAATAGTAGCAACTGTTATTGTAAGACATCTCCA	8	0.04	8	0.04	1	1	0	0
D18S51	21	[AGAA]21	AGAAAGAAAGAAAGAAAGAAAGAAAGAAAGAAAGAAAGAAAGAAAGAAAGAAAGAAAGAAAGAAAGAAAGAAAGAAAGAAAGAA	ACTCTGAGTGACAAATTGAGACCTTGTCTC	AAAGAGAGAGGAAAGAAAGAGAAAAAGAAAAGAAATAGTAGCAACTGTTATTGTAAGACATCTCCA	7	0.035	7	0.035	1	1	0	0
D18S51	22	[AGAA]22	AGAAAGAAAGAAAGAAAGAAAGAAAGAAAGAAAGAAAGAAAGAAAGAAAGAAAGAAAGAAAGAAAGAAAGAAAGAAAGAAAGAAAGAA	ACTCTGAGTGACAAATTGAGACCTTGTCTC	AAAGAGAGAGGAAAGAAAGAGAAAAAGAAAAGAAATAGTAGCAACTGTTATTGTAAGACATCTCCA	2	0.01	2	0.01	1	1	0	0
D18S51	24	[AGAA]24	AGAAAGAAAGAAAGAAAGAAAGAAAGAAAGAAAGAAAGAAAGAAAGAAAGAAAGAAAGAAAGAAAGAAAGAAAGAAAGAAAGAAAGAAAGAAAGAA	ACTCTGAGTGACAAATTGAGACCTTGTCTC	AAAGAGAGAGGAAAGAAAGAGAAAAAGAAAAGAAATAGTAGCAACTGTTATTGTAAGACATCTCC	2	0.01	2	0.01	1	1	0	0
						200	0.99	200	0.99	13	13	0	0
D18S535	9	[AGAT][AGAC]1[AGAT]2GAT[AGAT]8	AGATAGACAGATAGATGATAGATAGATAGATAGATAGATAGATAGATAGAT	TGACAAAAGCCACACCCATAACTTTTTTCCTCT	ATAGATTCTCTTTCTCTGCATTCTCATCTATATTTCTGTCTTTCTCTTAATTATGGGTAACTCTTAGCCTGCCA	47	0.235	47	0.235	1	1	0	0
D18S535	10	[AGAT][AGAC]1[AGAT]2GAT[AGAT]9	AGATAGACAGATAGATGATAGATAGATAGATAGATAGATAGATAGATAGATAGAT	TGACAAAAGCCACACCCATAACTTTTTTCCTCT	ATAGATTCTCTTTCTCTGCATTCTCATCTATATTTCTGTCTTTCTCTTAATTATGGGTAACTCTTAGCCTGCCA	9	0.045	9	0.045	1	1	0	0
D18S535	11	[AGAT][AGAC]1[AGAT]2GAT[AGAT]10	AGATAGACAGATAGATGATAGATAGATAGATAGATAGATAGATAGATAGATAGATAGAT	TGACAAAAGCCACACCCATAACTTTTTTCCTCT	ATAGATTCTCTTTCTCTGCATTCTCATCTATATTTCTGTCTTTCTCTTAATTATGGGTAACTCTTAGCCTGCCA	2	0.01	2	0.01	1	1	0	0
D18S535	12	[AGAT][AGAC]1[AGAT]2GAT[AGAT]11	AGATAGACAGATAGATGATAGATAGATAGATAGATAGATAGATAGATAGATAGATAGATAGAT	TGACAAAAGCCACACCCATAACTTTTTTCCTCT	ATAGATTCTCTTTCTCTGCATTCTCATCTATATTTCTGTCTTTCTCTTAATTATGGGTAACTCTTAGCCTGCCA	27	0.135	27	0.135	1	1	0	0
D18S535	13	[AGAT][AGAC]1[AGAT]2GAT[AGAT]12	AGATAGACAGATAGATGATAGATAGATAGATAGATAGATAGATAGATAGATAGATAGATAGATAGAT	TGACAAAAGCCACACCCATAACTTTTTTCCTCT	ATAGATTCTCTTTCTCTGCATTCTCATCTATATTTCTGTCTTTCTCTTAATTATGGGTAACTCTTAGCCTGCCA	36	0.18	36	0.18	1	1	0	0
D18S535	14	[AGAT][AGAC]1[AGAT]2GAT[AGAT]13	AGATAGACAGATAGATGATAGATAGATAGATAGATAGATAGATAGATAGATAGATAGATAGATAGATAGAT	TGACAAAAGCCACACCCATAACTTTTTTCCTCT	ATAGATTCTCTTTCTCTGCATTCTCATCTATATTTCTGTCTTTCTCTTAATTATGGGTAACTCTTAGCCTGCCA	54	0.27	54	0.27	1	1	0	0
D18S535	15	[AGAT][AGAC]1[AGAT]2GAT[AGAT]14	AGATAGACAGATAGATGATAGATAGATAGATAGATAGATAGATAGATAGATAGATAGATAGATAGATAGATAGAT	TGACAAAAGCCACACCCATAACTTTTTTCCTCT	ATAGATTCTCTTTCTCTGCATTCTCATCTATATTTCTGTCTTTCTCTTAATTATGGGTAACTCTTAGCCTGCCA	23	0.115	23	0.115	1	1	0	0
D18S535	16	[AGAT][AGAC]1[AGAT]2GAT[AGAT]15	AGATAGACAGATAGATGATAGATAGATAGATAGATAGATAGATAGATAGATAGATAGATAGATAGATAGATAGATAGAT	TGACAAAAGCCACACCCATAACTTTTTTCCTCT	ATAGATTCTCTTTCTCTGCATTCTCATCTATATTTCTGTCTTTCTCTTAATTATGGGTAACTCTTAGCCTGCCA	2	0.01	2	0.01	1	1	0	0
						200	1	200	1	8	8	0	0
D18S853	10	[ATA]10	ATAATAATAATAATAATAATAATAATAATA	CAACACACCAACATGGCACATGTATACATATGTAACAAACCTGCACGTTGTGCACATGTACCCTAAAACTTAAAAT	AAAAGAAATTACTACTTGTTGAGTTTTGGTTGAGTATTAAAAGAAGAATAACCAGAAATATATGTGCTATTAAATACTCCTCCTTTCTCACATTATATATGTATGTAAAGCCAGATTTGCCTTCTACAGTTTGACCA	6	0.03	6	0.03	1	1	0	0
D18S853	11	[ATA]11	ATAATAATAATAATAATAATAATAATAATAATA	CAACACACCAACATGGCACATGTATACATATGTAACAAACCTGCACGTTGTGCACATGTACCCTAAAACTTAAAAT	AAAAGAAATTACTACTTGTTGAGTTTTGGTTGAGTATTAAAAGAAGAATAACCAGAAATATATGTGCTATTAAATACTCCTCCTTTCTCACATTATATATGTATGTAAAGCCAGATTTGCCTTCTACAGTTTGACCA	88	0.44	90	0.45	2	1	1	0
D18S853	11	[ATA]10 AAA	ATAATAATAATAATAATAATAATAATAATAAAA	CAACACACCAACATGGCACATGTATACATATGTAACAAACCTGCACGTTGTGCACATGTACCCTAAAACTTAAAAT	AAAAGAAATTACTACTTGTTGAGTTTTGGTTGAGTATTAAAAGAAGAATAACCAGAAATATATGTGCTATTAAATACTCCTCCTTTCTCACATTATATATGTATGTAAAGCCAGATTTGCCTTCTACAGTTTGACCA	2	0.01						0
D18S853	12	[ATA]12	ATAATAATAATAATAATAATAATAATAATAATAATA	CAACACACCAACATGGCACATGTATACATATGTAACAAACCTGCACGTTGTGCACATGTACCCTAAAACTTAAAAT	AAAAGAAATTACTACTTGTTGAGTTTTGGTTGAGTATTAAAAGAAGAATAACCAGAAATATATGTGCTATTAAATACTCCTCCTTTCTCACATTATATATGTATGTAAAGCCAGATTTGCCTTCTACAGTTTGACCA	13	0.065	13	0.065	1	1	0	0
D18S853	13	[ATA]13	ATAATAATAATAATAATAATAATAATAATAATAATAATA	CAACACACCAACATGGCACATGTATACATATGTAACAAACCTGCACGTTGTGCACATGTACCCTAAAACTTAAAAT	AAAAGAAATTACTACTTGTTGAGTTTTGGTTGAGTATTAAAAGAAGAATAACCAGAAATATATGTGCTATTAAATACTCCTCCTTTCTCACATTATATATGTATGTAAAGCCAGATTTGCCTTCTACAGTTTGACCA	44	0.22	44	0.22	1	1	0	0
D18S853	14	[ATA]14	ATAATAATAATAATAATAATAATAATAATAATAATAATAATA	CAACACACCAACATGGCACATGTATACATATGTAACAAACCTGCACGTTGTGCACATGTACCCTAAAACTTAAAAT	AAAAGAAATTACTACTTGTTGAGTTTTGGTTGAGTATTAAAAGAAGAATAACCAGAAATATATGTGCTATTAAATACTCCTCCTTTCTCACATTATATATGTATGTAAAGCCAGATTTGCCTTCTACAGTTTGACCAA	36	0.18	36	0.18	1	1	0	0
D18S853	15	[ATA]15	ATAATAATAATAATAATAATAATAATAATAATAATAATAATAATA	CAACACACCAACATGGCACATGTATACATATGTAACAAACCTGCACGTTGTGCACATGTACCCTAAAACTTAAAAT	AAAAGAAATTACTACTTGTTGAGTTTTGGTTGAGTATTAAAAGAAGAATAACCAGAAATATATGTGCTATTAAATACTCCTCCTTTCTCACATTATATATGTATGTAAAGCCAGATTTGCCTTCTACAGTTTGACCA	11	0.055	11	0.055	1	1	0	0
						200	1	200	1	7	6	1	0
D19S253	7	[ATCT]7	ATCTATCTATCTATCTATCTATCTATCT	TGGCTCCTCCTGGGAAATGTATTTATTTCTCCAGAGTAATAGAATTAATAGGATATCAATATCTAC	ATCAGTCCGTCTGTCTGTCTATGATCTATCTAATCTATGGAGAGACAGAAGAGGGCATTTATTATAGGAATTGACTCATGTTTATGGAAGCTGAAAAGTCCCACTCTATGCCTTCTGCAAGCTGG	47	0.235	47	0.235	1	1	0	0
D19S253	8	[ATCT]8	ATCTATCTATCTATCTATCTATCTATCTATCT	TGGCTCCTCCTGGGAAATGTATTTATTTCTCCAGAGTAATAGAATTAATAGGATATCAATATCTAC	ATCAGTCCGTCTGTCTGTCTATGATCTATCTAATCTATGGAGAGACAGAAGAGGGCATTTATTATAGGAATTGACTCATGTTTATGGAAGCTGAAAAGTCCCACTCTATGCCTTCTGCAAGCTG	11	0.055	11	0.055	1	1	0	0
D19S253	9	[ATCT]9	ATCTATCTATCTATCTATCTATCTATCTATCTATCT	TGGCTCCTCCTGGGAAATGTATTTATTTCTCCAGAGTAATAGAATTAATAGGATATCAATATCTAC	ATCAGTCCGTCTGTCTGTCTATGATCTATCTAATCTATGGAGAGACAGAAGAGGGCATTTATTATAGGAATTGACTCATGTTTATGGAAGCTGAAAAGTCCCACTCTATGCCTTCTGCAAGCTGG	3	0.015	3	0.015	1	1	0	0
D19S253	10	[ATCT]10	ATCTATCTATCTATCTATCTATCTATCTATCTATCTATCT	TGGCTCCTCCTGGGAAATGTATTTATTTCTCCAGAGTAATAGAATTAATAGGATATCAATATCTAC	ATCAGTCCGTCTGTCTGTCTATGATCTATCTAATCTATGGAGAGACAGAAGAGGGCATTTATTATAGGAATTGACTCATGTTTATGGAAGCTGAAAAGTCCCACTCTATGCCTTCTGCAAGCTG	6	0.03	6	0.03	1	1	0	0
D19S253	11	[ATCT]11	ATCTATCTATCTATCTATCTATCTATCTATCTATCTATCTATCT	CTGGACATGCTGTTCATTGCAGAGGCTGTGCCACCTCTAAAGCCTGCAGTGGGACCTGCTGTGGCTCCTCCTGGGAAATGTATTTATTTCTCCAGAGTAATAGAATTAATAGGATATCAATATCTAC	ATCAGTCCGTCTGTCTGTCTATGATCTATCTAATCTATGGAGAGACAGAAGAGGGCATTTATTATAGGAATTGACTCATGTTTATGGAAGCTGAAAAGTCCCACTCTATGCCTTCTGCAAGCTG	31	0.155	31	0.155	1	1	0	0
D19S253	12	[ATCT]12	ATCTATCTATCTATCTATCTATCTATCTATCTATCTATCTATCTATCT	TGGCTCCTCCTGGGAAATGTATTTATTTCTCCAGAGTAATAGAATTAATAGGATATCAATATCTAC	ATCAGTCCGTCTGTCTGTCTATGATCTATCTAATCTATGGAGAGACAGAAGAGGGCATTTATTATAGGAATTGACTCATGTTTATGGAAGCTGAAAAGTCCCACTCTATGCCTTCTGCAAGCTG	63	0.315	63	0.315	1	1	0	0
D19S253	13	[ATCT]13	ATCTATCTATCTATCTATCTATCTATCTATCTATCTATCTATCTATCTATCT	TGGCTCCTCCTGGGAAATGTATTTATTTCTCCAGAGTAATAGAATTAATAGGATATCAATATCTAC	ATCAGTCCGTCTGTCTGTCTATGATCTATCTAATCTATGGAGAGACAGAAGAGGGCATTTATTATAGGAATTGACTCATGTTTATGGAAGCTGAAAAGTCCCACTCTATGCCTTCTGCAAGCTG	34	0.17	34	0.17	1	1	0	0
D19S253	14	[ATCT]14	ATCTATCTATCTATCTATCTATCTATCTATCTATCTATCTATCTATCTATCTATCT	TGGCTCCTCCTGGGAAATGTATTTATTTCTCCAGAGTAATAGAATTAATAGGATATCAATATCTAC	ATCAGTCCGTCTGTCTGTCTATGATCTATCTAATCTATGGAGAGACAGAAGAGGGCATTTATTATAGGAATTGACTCATGTTTATGGAAGCTGAAAAGTCCCACTCTATGCCTTCTGCAAGCTG	4	0.02	4	0.02	1	1	0	0
D19S253	15	[ATCT]15	ATCTATCTATCTATCTATCTATCTATCTATCTATCTATCTATCTATCTATCTATCTATCT	TGGCTCCTCCTGGGAAATGTATTTATTTCTCCAGAGTAATAGAATTAATAGGATATCAATATCTAC	ATCAGTCCGTCTGTCTGTCTATGATCTATCTAATCTATGGAGAGACAGAAGAGGGCATTTATTATAGGAATTGACTCATGTTTATGGAAGCTGAAAAGTCCCACTCTATGCCTTCTGCAAGCTG	1	0.005	1	0.005	1	1	0	0
						200	1	200	1	9	9	0	0
D19S433	11	[CCTT]9 ccta [CCTT]1 cttt [CCTT]1	CCTTCCTTCCTTCCTTCCTTCCTTCCTTCCTTCCTTCCTACCTTCTTTCCTT	TGCACCCATTACCCGAATAAAAATCTTCTCTCTTTCTTCCTCTCT	CAACAGAATCTTATTCTGTTGCCCAGGCTGGAGTGCAGTGGTACAATTATAGCTTTTTGCAGCCTCAA	1	0.005	1	0.005	1	1	0	0
D19S433	11.2	[CCTT]10 ccta CC tttt [CCTT]1	CCTTCCTTCCTTCCTTCCTTCCTTCCTTCCTTCCTTCCTTCCTACCTTTTCCTT	TGCACCCATTACCCGAATAAAAATCTTCTCTCTTTCTTCCTCTCT	CAACAGAATCTTATTCTGTTGCCCAGGCTGGAGTGCAGTGGTACAATTATAGCTTTTTGCAGCCTCAAC	1	0.005	1	0.005	1	1	0	0
D19S433	12	[CCTT]10 ccta [CCTT]1 cttt [CCTT]1	CCTTCCTTCCTTCCTTCCTTCCTTCCTTCCTTCCTTCCTTCCTACCTTCTTTCCTT	TGCACCCATTACCCGAATAAAAATCTTCTCTCTTTCTTCCTCTCT	CAACAGAATCTTATTCTGTTGCCCAGGCTGGAGTGCAGTGGTACAATTATAGCTTTTTGCAGCCTCAA	9	0.045	9	0.045	1	1	0	0
D19S433	12.2	[CCTT]11 ccta CC tttt [CCTT]1	CCTTCCTTCCTTCCTTCCTTCCTTCCTTCCTTCCTTCCTTCCTTCCTACCTTTTCCTT	TGCACCCATTACCCGAATAAAAATCTTCTCTCTTTCTTCCTCTCT	CAACAGAATCTTATTCTGTTGCCCAGGCTGGAGTGCAGTGGTACAATTATAGCTTTTTGCAGCCTCAA	1	0.005	1	0.005	1	1	0	0
D19S433	13	[CCTT]11 ccta [CCTT]1 cttt [CCTT]1	CCTTCCTTCCTTCCTTCCTTCCTTCCTTCCTTCCTTCCTTCCTTCCTACCTTCTTTCCTT	TGCACCCATTACCCGAATAAAAATCTTCTCTCTTTCTTCCTCTCT	CAACAGAATCTTATTCTGTTGCCCAGGCTGGAGTGCAGTGGTACAATTATAGCTTTTTGCAGCCTCAA	58	0.29	58	0.29	1	1	0	0
D19S433	13.2	[CCTT]12 ccta CC tttt [CCTT]1	CCTTCCTTCCTTCCTTCCTTCCTTCCTTCCTTCCTTCCTTCCTTCCTTCCTACCTTTTCCTT	TGCACCCATTACCCGAATAAAAATCTTCTCTCTTTCTTCCTCTCT	CAACAGAATCTTATTCTGTTGCCCAGGCTGGAGTGCAGTGGTACAATTATAGCTTTTTGCAGCCTCAA	5	0.025	5	0.025	1	1	0	0
D19S433	14	[CCTT]12 ccta [CCTT]1 cttt [CCTT]1	CCTTCCTTCCTTCCTTCCTTCCTTCCTTCCTTCCTTCCTTCCTTCCTTCCTACCTTCTTTCCTT	TGCACCCATTACCCGAATAAAAATCTTCTCTCTTTCTTCCTCTCT	CAACAGAATCTTATTCTGTTGCCCAGGCTGGAGTGCAGTGGTACAATTATAGCTTTTTGCAGCCTCAA	53	0.265	55	0.275	2	1	1	0
D19S433	14	[CCTT]9 [CCCT]1 [CCTT]2 ccta [CCTT]1 cttt [CCTT]1	CCTTCCTTCCTTCCTTCCTTCCTTCCTTCCTTCCTTCCCTCCTTCCTTCCTACCTTCTTTCCTT	TGCACCCATTACCCGAATAAAAATCTTCTCTCTTTCTTCCTCTCT	CAACAGAATCTTATTCTGTTGCCCAGGCTGGAGTGCAGTGGTACAATTATAGCTTTTTGCAGCCTCAA	2	0.01
D19S433	14.2	[CCTT]13 ccta CC tttt [CCTT]1	CCTTCCTTCCTTCCTTCCTTCCTTCCTTCCTTCCTTCCTTCCTTCCTTCCTTCCTACCTTTTCCTT	TGCACCCATTACCCGAATAAAAATCTTCTCTCTTTCTTCCTCTCT	CAACAGAATCTTATTCTGTTGCCCAGGCTGGAGTGCAGTGGTACAATTATAGCTTTTTGCAGCCTCAA	25	0.125	25	0.125	1	1	0	0
D19S433	15	[CCTT]13 ccta [CCTT]1 cttt [CCTT]1	CCTTCCTTCCTTCCTTCCTTCCTTCCTTCCTTCCTTCCTTCCTTCCTTCCTTCCTACCTTCTTTCCTT	TGCACCCATTACCCGAATAAAAATCTTCTCTCTTTCTTCCTCTCT	CAACAGAATCTTATTCTGTTGCCCAGGCTGGAGTGCAGTGGTACAATTATAGCTTTTTGCAGCCTCAA	10	0.05	10	0.05	1	1	0	0
D19S433	15.2	[CCTT]14 ccta CC tttt [CCTT]1	CCTTCCTTCCTTCCTTCCTTCCTTCCTTCCTTCCTTCCTTCCTTCCTTCCTTCCTTCCTACCTTTTCCTT	TGCACCCATTACCCGAATAAAAATCTTCTCTCTTTCTTCCTCTCT	CAACAGAATCTTATTCTGTTGCCCAGGCTGGAGTGCAGTGGTACAATTATAGCTTTTTGCAGCCTCAA	24	0.12	24	0.12	1	1	0	0
D19S433	16	[CCTT]14 ccta [CCTT]1 cttt [CCTT]1	CCTTCCTTCCTTCCTTCCTTCCTTCCTTCCTTCCTTCCTTCCTTCCTTCCTTCCTTCCTACCTTCTTTCCTT	TGCACCCATTACCCGAATAAAAATCTTCTCTCTTTCTTCCTCTCT	CAACAGAATCTTATTCTGTTGCCCAGGCTGGAGTGCAGTGGTACAATTATAGCTTTTTGCAGCCTCAA	1	0.005	1	0.005	1	1	0	0
D19S433	16.2	[CCTT]15 ccta CC tttt [CCTT]1	CCTTCCTTCCTTCCTTCCTTCCTTCCTTCCTTCCTTCCTTCCTTCCTTCCTTCCTTCCTTCCTACCTTTTCCTT	TGCACCCATTACCCGAATAAAAATCTTCTCTCTTTCTTCCTCTCT	CAACAGAATCTTATTCTGTTGCCCAGGCTGGAGTGCAGTGGTACAATTATAGCTTTTTGCAGCCTCAA	10	0.05	10	0.05	1	1	0	0
						200	1	200	1	13	12	1	0
D1GATA113	7	[GATA]7	GATAGATAGATAGATAGATAGATAGATA	CTGCAGGCAAAAGAATAAAAGGACAACAATATTTGACATAAAACATTAAGCACATGCCTCTTTGTTGCAGTGATTTCTTAGCCTAGATAGATACTTGCTTCCTAGAT	TTCCTATAGCCTCAAAGGTTGAGTCTAGGAAATTTTGAGAAAATGCTTTCCTTTTGCCAATGAGTTCATTTATTTATACAACCAGTATCTATTTACTGAGCAACTAGTATGTGCCAGGCACTGTGCTAAACACTGGGAATATAATGATGAACAAAACCAGACCATCTCCA	121	0.605	121	0.605	1	1	0	0
D1GATA113	8	[GATA]8	GATAGATAGATAGATAGATAGATAGATAGATA	CTTAGCCTAGATAGATACTTGCTTCCTAGAT	TTCCTATAGCCTCAAAGGTTGAGTCTAGGAAATTTTGAGAAAATGCTTTCCTTTTGCCAATGAGTTCATTTATTTATACAACCAGTATCTATTTACTGAGCAACTAGTATGTGCCAGGCACTGTGCTAAACACTGGGAATATAATGATGAACAAAACCAGACCATCTCCA	2	0.01	2	0.01	1	1	0	0
D1GATA113	10	[GATA]10	GATAGATAGATAGATAGATAGATAGATAGATAGATAGATA	CTTAGCCTAGATAGATACTTGCTTCCTAGAT	TTCCTATAGCCTCAAAGGTTGAGTCTAGGAAATTTTGAGAAAATGCTTTCCTTTTGCCAATGAGTTCATTTATTTATACAACCAGTATCTATTTACTGAGCAACTAGTATGTGCCAGGCACTGTGCTAAACACTGGGAATATAATGATGAACAAAACCAGACCATCTCCA	1	0.005	1	0.005	1	1	0	0
D1GATA113	11	[GATA]11	GATAGATAGATAGATAGATAGATAGATAGATAGATAGATAGATA	CTTAGCCTAGATAGATACTTGCTTCCTAGAT	TTCCTATAGCCTCAAAGGTTGAGTCTAGGAAATTTTGAGAAAATGCTTTCCTTTTGCCAATGAGTTCATTTATTTATACAACCAGTATCTATTTACTGAGCAACTAGTATGTGCCAGGCACTGTGCTAAACACTGGGAATATAATGATGAACAAAACCAGACCATCTCCA	30	0.15	30	0.15	1	1	0	0
D1GATA113	12	[GATA]12	GATAGATAGATAGATAGATAGATAGATAGATAGATAGATAGATAGATA	CTTAGCCTAGATAGATACTTGCTTCCTAGAT	TTCCTATAGCCTCAAAGGTTGAGTCTAGGAAATTTTGAGAAAATGCTTTCCTTTTGCCAATGAGTTCATTTATTTATACAACCAGTATCTATTTACTGAGCAACTAGTATGTGCCAGGCACTGTGCTAAACACTGGGAATATAATGATGAACAAAACCAGACCATCTCCA	43	0.215	43	0.215	1	1	0	0
D1GATA113	13	[GATA]13	GATAGATAGATAGATAGATAGATAGATAGATAGATAGATAGATAGATAGATA	TCTTAGCCTAGATAGATACTTGCTTCCTAGAT	TTCCTATAGCCTCAAAGGTTGAGTCTAGGAAATTTTGAGAAAATGCTTTCCTTTTGCCAATGAGTTCATTTATTTATACAACCAGTATCTATTTACTGAGCAACTAGTATGTGCCAGGCACTGTGCTAAACACTGGGAATATAATGATGAACAAAACCAGACCATCTCCA	3	0.015	3	0.015	1	1	0	0
						200	1	200	1	6	6	0	0
D1S1627	10	[ATT]10	ATTATTATTATTATTATTATTATTATTATT	CATGAGGTTTGCAAATACTATCTTAACACCC	GGAGATTTGGAGAAAATTAAAATTAATGTGTGTGCGTGTGTGTGTGTGTTTATATTCCAGGGTATTGTGCACGTTAACTATTTAACCTATTCAAGACATAGACAGTACAGTAAGGTATGAATAGAAATGACCAAAAGTTAAACAGTGGCAGGATGACG	5	0.025	18	0.09	2	1	0	1
D1S1627	10	[ATT]10_rs2988394	ATTATTATTATTATTATTATTATTATTATT	CATGAGGTTTGCAAATACTATCTTAACACCC	GGAGATTTGGAGAAAATTAAAATTAATGTGTGTGCGTGTGTGTGTGTGTTTATATTCCAGGGTAATGTGCACGTTAACTATTTAACCTATTCAAGACATAGACAGTACAGTAAGGTATGAATAGAAATGACCAAAAGTTAAACAGTGGCAGGATGACG	13	0.065
D1S1627	12	[ATT]12	ATTATTATTATTATTATTATTATTATTATTATTATT	CATGAGGTTTGCAAATACTATCTTAACACCC	GGAGATTTGGAGAAAATTAAAATTAATGTGTGTGCGTGTGTGTGTGTGTTTATATTCCAGGGTATTGTGCACGTTAACTATTTAACCTATTCAAGACATAGACAGTACAGTAAGGTATGAATAGAAATGACCAAAAGTTAAACAGTGGCAGGATGACG	22	0.11	22	0.11	1	1	0	0
D1S1627	13	[ATT]13	ATTATTATTATTATTATTATTATTATTATTATTATTATT	CATGAGGTTTGCAAATACTATCTTAACACCC	GGAGATTTGGAGAAAATTAAAATTAATGTGTGTGCGTGTGTGTGTGTGTTTATATTCCAGGGTATTGTGCACGTTAACTATTTAACCTATTCAAGACATAGACAGTACAGTAAGGTATGAATAGAAATGACCAAAAGTTAAACAGTGGCAGGATGACG	117	0.585	117	0.585	1	1	0	0
D1S1627	14	[ATT]14	ATTATTATTATTATTATTATTATTATTATTATTATTATTATT	CATGAGGTTTGCAAATACTATCTTAACACCC	GGAGATTTGGAGAAAATTAAAATTAATGTGTGTGCGTGTGTGTGTGTGTTTATATTCCAGGGTATTGTGCACGTTAACTATTTAACCTATTCAAGACATAGACAGTACAGTAAGGTATGAATAGAAATGACCAAAAGTTAAACAGTGGCAGGATGACG	40	0.2	41	0.205	2	1	0	1
D1S1627	14	[ATT]14_rs2988394	ATTATTATTATTATTATTATTATTATTATTATTATTATTATT	CATGAGGTTTGCAAATACTATCTTAACACCC	GGAGATTTGGAGAAAATTAAAATTAATGTGTGTGCGTGTGTGTGTGTGTTTATATTCCAGGGTAATGTGCACGTTAACTATTTAACCTATTCAAGACATAGACAGTACAGTAAGGTATGAATAGAAATGACCAAAAGTTAAACAGTGGCAGGATGACG	1	0.005
D1S1627	15	[ATT]15	ATTATTATTATTATTATTATTATTATTATTATTATTATTATTATT	CATGAGGTTTGCAAATACTATCTTAACACCC	GGAGATTTGGAGAAAATTAAAATTAATGTGTGTGCGTGTGTGTGTGTGTTTATATTCCAGGGTATTGTGCACGTTAACTATTTAACCTATTCAAGACATAGACAGTACAGTAAGGTATGAATAGAAATGACCAAAAGTTAAACAGTGGCAGGATGACG	2	0.01	2	0.01	1	1	0	0
						200	1	200	1	7	5	0	2
D1S1656	11	[TCTA]11	TCTATCTATCTATCTATCTATCTATCTATCTATCTATCTATCTA	TCTCCTTCAGTCCTGTGTTAGTCAGGATTCTTCAGAGAAATAGAATCACTAGGGAACCAAATATATATACATACAATTAAACACACACACA	CATCACACAGTTGACCCTTGAGCAACACAGGCTTGAACTTATATGGGGA	12	0.06	13	0.065	2	1	1	0
D1S1656	11	CCTA [TCTA]10	CCTATCTATCTATCTATCTATCTATCTATCTATCTATCTATCTA	TCTCCTTCAGTCCTGTGTTAGTCAGGATTCTTCAGAGAAATAGAATCACTAGGGAACCAAATATATATACATACAATTAAACACACACACA	CATCACACAGTTGACCCTTGAGCAACACAGGCTTGAACTTATATGGGGA	1	0.005
D1S1656	12	[TCTA]12	TCTATCTATCTATCTATCTATCTATCTATCTATCTATCTATCTATCTA	TTCTCCTTCAGTCCTGTGTTAGTCAGGATTCTTCAGAGAAATAGAATCACTAGGGAACCAAATATATATACATACAATTAAACACACACACA	CATCACACAGTTGACCCTTGAGCAACACAGGCTTGAACTTATATGGGGA	6	0.03	10	0.05	2	1	1	0
D1S1656	12	[CCTA]1 [TCTA]11	CCTATCTATCTATCTATCTATCTATCTATCTATCTATCTATCTATCTA	TCTCCTTCAGTCCTGTGTTAGTCAGGATTCTTCAGAGAAATAGAATCACTAGGGAACCAAATATATATACATACAATTAAACACACACACA	CATCACACAGTTGACCCTTGAGCAACACAGGCTTGAACTTATATGGGGA	4	0.02
D1S1656	13	[TCTA]13	TCTATCTATCTATCTATCTATCTATCTATCTATCTATCTATCTATCTATCTA	TCTCCTTCAGTCCTGTGTTAGTCAGGATTCTTCAGAGAAATAGAATCACTAGGGAACCAAATATATATACATACAATTAAACACACACACA	CATCACACAGTTGACCCTTGAGCAACACAGGCTTGAACTTATATGGGGA	9	0.045	20	0.1	2	1	1	0
D1S1656	13	[CCTA]1 [TCTA]12	CCTATCTATCTATCTATCTATCTATCTATCTATCTATCTATCTATCTATCTA	TCTCCTTCAGTCCTGTGTTAGTCAGGATTCTTCAGAGAAATAGAATCACTAGGGAACCAAATATATATACATACAATTAAACACACACACA	CATCACACAGTTGACCCTTGAGCAACACAGGCTTGAACTTATATGGGGA	11	0.055
D1S1656	14	[TCTA]14	TCTATCTATCTATCTATCTATCTATCTATCTATCTATCTATCTATCTATCTATCTA	TTCTCCTTCAGTCCTGTGTTAGTCAGGATTCTTCAGAGAAATAGAATCACTAGGGAACCAAATATATATACATACAATTAAACACACACACA	CATCACACAGTTGACCCTTGAGCAACACAGGCTTGAACTTATATGGGGAT	3	0.015	14	0.07	2	1	1	0
D1S1656	14	[CCTA]1 [TCTA]13	CCTATCTATCTATCTATCTATCTATCTATCTATCTATCTATCTATCTATCTATCTA	TCTCCTTCAGTCCTGTGTTAGTCAGGATTCTTCAGAGAAATAGAATCACTAGGGAACCAAATATATATACATACAATTAAACACACACACA	CATCACACAGTTGACCCTTGAGCAACACAGGCTTGAACTTATATGGGGA	11	0.055
D1S1656	15	[TCTA]15	TCTATCTATCTATCTATCTATCTATCTATCTATCTATCTATCTATCTATCTATCTATCTA	TCTCCTTCAGTCCTGTGTTAGTCAGGATTCTTCAGAGAAATAGAATCACTAGGGAACCAAATATATATACATACAATTAAACACACACACA	CATCACACAGTTGACCCTTGAGCAACACAGGCTTGAACTTATATGGGGA	1	0.005	59	0.295	2	1	1	0
D1S1656	15	[CCTA]1 [TCTA]14	CCTATCTATCTATCTATCTATCTATCTATCTATCTATCTATCTATCTATCTATCTATCTA	TCTCCTTCAGTCCTGTGTTAGTCAGGATTCTTCAGAGAAATAGAATCACTAGGGAACCAAATATATATACATACAATTAAACACACACACA	CATCACACAGTTGACCCTTGAGCAACACAGGCTTGAACTTATATGGGGA	58	0.29
D1S1656	16	[TCTA]16	TCTATCTATCTATCTATCTATCTATCTATCTATCTATCTATCTATCTATCTATCTATCTATCTA	TCTCCTTCAGTCCTGTGTTAGTCAGGATTCTTCAGAGAAATAGAATCACTAGGGAACCAAATATATATACATACAATTAAACACACACACA	CATCACACAGTTGACCCTTGAGCAACACAGGCTTGAACTTATATGGGGA	2	0.01	41	0.205	2	1	1	0
D1S1656	16	[CCTA]1 [TCTA]15	CCTATCTATCTATCTATCTATCTATCTATCTATCTATCTATCTATCTATCTATCTATCTATCTA	TTCTCCTTCAGTCCTGTGTTAGTCAGGATTCTTCAGAGAAATAGAATCACTAGGGAACCAAATATATATACATACAATTAAACACACACACA	CATCACACAGTTGACCCTTGAGCAACACAGGCTTGAACTTATATGGGGA	39	0.195
D1S1656	17	[CCTA]1 [TCTA]16	CCTATCTATCTATCTATCTATCTATCTATCTATCTATCTATCTATCTATCTATCTATCTATCTATCTA	GCAGCACAAAACTCGTTTAGCAGCTGTAAGCGCCTGGTCTTTGTTTATTTTTAATTTCCTTTCTTTCCCAATTCTCCTTCAGTCCTGTGTTAGTCAGGATTCTTCAGAGAAATAGAATCACTAGGGAACCAAATATATATACATACAATTAAACACACACACA	CATCACACAGTTGACCCTTGAGCAACACAGGCTTGAACTTATATGGGGA	22	0.11	22	0.11	1	1	0	0
D1S1656	17.3	[CCTA]1 [TCTA]12 TCA [TCTA]4_rs4847015	CCTATCTATCTATCTATCTATCTATCTATCTATCTATCTATCTATCTATCTATCATCTATCTATCTATCTA	TCTCCTTCAGTCCTGTGTTAGTCAGGATTCTTCAGAGAAATAGAATCACTAGGGAACCAAATATATATACATACAATTAAACACACACACA	CATCATACAGTTGACCCTTGAGCAACACAGGCTTGAACTTATATGGGGA	13	0.065	13	0.065	1	1	0	0
D1S1656	18	[CCTA]1 [TCTA]17	CCTATCTATCTATCTATCTATCTATCTATCTATCTATCTATCTATCTATCTATCTATCTATCTATCTATCTA	TCTCCTTCAGTCCTGTGTTAGTCAGGATTCTTCAGAGAAATAGAATCACTAGGGAACCAAATATATATACATACAATTAAACACACACACA	CATCACACAGTTGACCCTTGAGCAACACAGGCTTGAACTTATATGGGGA	1	0.005	1	0.005	1	1	0	0
D1S1656	18.3	[CCTA]1 [TCTA]13 TCA [TCTA]4_rs4847015	CCTATCTATCTATCTATCTATCTATCTATCTATCTATCTATCTATCTATCTATCTATCATCTATCTATCTATCTA	TTCTCCTTCAGTCCTGTGTTAGTCAGGATTCTTCAGAGAAATAGAATCACTAGGGAACCAAATATATATACATACAATTAAACACACACACA	CATCATACAGTTGACCCTTGAGCAACACAGGCTTGAACTTATATGGGGA	6	0.03	6	0.03	1	1	0	0
D1S1656	19.3	[CCTA]1 [TCTA]14 TCA [TCTA]4_rs4847015	CCTATCTATCTATCTATCTATCTATCTATCTATCTATCTATCTATCTATCTATCTATCTATCATCTATCTATCTATCTA	TCTCCTTCAGTCCTGTGTTAGTCAGGATTCTTCAGAGAAATAGAATCACTAGGGAACCAAATATATATACATACAATTAAACACACACACA	CATCATACAGTTGACCCTTGAGCAACACAGGCTTGAACTTATATGGGGA	1	0.005	1	0.005	1	1	0	0
						200	1	200	1	17	11	6	0
D1S1677	12	[TTCC]12	TTCCTTCCTTCCTTCCTTCCTTCCTTCCTTCCTTCCTTCCTTCCTTCC	CTGGAAGCAACAACCCACTGTAGTGCTGGTGCAGCGTAATTGTATAGCTACAGTTTTTCTGTTGGTATAGAGCAGTGT	TTCATTCCGTCCTTCCTGTCACACTAAGAAATACAATTTCTATTACAATGCACACATTTATACACATATAACTGAAGATAGAGTGCCATAAAAC	5	0.025	5	0.025	1	1	0	0
D1S1677	13	[TTCC]13	TTCCTTCCTTCCTTCCTTCCTTCCTTCCTTCCTTCCTTCCTTCCTTCCTTCC	CTGGAAGCAACAACCCACTGTAGTGCTGGTGCAGCGTAATTGTATAGCTACAGTTTTTCTGTTGGTATAGAGCAGTGT	TTCATTCCGTCCTTCCTGTCACACTAAGAAATACAATTTCTATTACAATGCACACATTTATACACATATAACTGAAGATAGAGTGCCATAAAACA	28	0.14	28	0.14	1	1	0	0
D1S1677	14	[TTCC]14	TTCCTTCCTTCCTTCCTTCCTTCCTTCCTTCCTTCCTTCCTTCCTTCCTTCCTTCC	CTGGAAGCAACAACCCACTGTAGTGCTGGTGCAGCGTAATTGTATAGCTACAGTTTTTCTGTTGGTATAGAGCAGTGT	TTCATTCCGTCCTTCCTGTCACACTAAGAAATACAATTTCTATTACAATGCACACATTTATACACATATAACTGAAGATAGAGTGCCATAAAAC	89	0.445	90	0.45	2	1	1	0
D1S1677	14	[TTCC]1 TTCT [TTCC]12	TTCCTTCTTTCCTTCCTTCCTTCCTTCCTTCCTTCCTTCCTTCCTTCCTTCCTTCC	CTGGAAGCAACAACCCACTGTAGTGCTGGTGCAGCGTAATTGTATAGCTACAGTTTTTCTGTTGGTATAGAGCAGTGT	TTCATTCCGTCCTTCCTGTCACACTAAGAAATACAATTTCTATTACAATGCACACATTTATACACATATAACTGAAGATAGAGTGCCATAAAAC	1	0.005
D1S1677	15	[TTCC]15	TTCCTTCCTTCCTTCCTTCCTTCCTTCCTTCCTTCCTTCCTTCCTTCCTTCCTTCCTTCC	TACTGGAAGCAACAACCCACTGTAGTGCTGGTGCAGCGTAATTGTATAGCTACAGTTTTTCTGTTGGTATAGAGCAGTGT	TTCATTCCGTCCTTCCTGTCACACTAAGAAATACAATTTCTATTACAATGCACACATTTATACACATATAACTGAAGATAGAGTGCCATAAAACA	60	0.3	60	0.3	1	1	0	0
D1S1677	16	[TTCC]16	TTCCTTCCTTCCTTCCTTCCTTCCTTCCTTCCTTCCTTCCTTCCTTCCTTCCTTCCTTCCTTCC	CTGGAAGCAACAACCCACTGTAGTGCTGGTGCAGCGTAATTGTATAGCTACAGTTTTTCTGTTGGTATAGAGCAGTGT	TTCATTCCGTCCTTCCTGTCACACTAAGAAATACAATTTCTATTACAATGCACACATTTATACACATATAACTGAAGATAGAGTGCCATAAAAC	17	0.085	17	0.085	1	1	0	0
						200	1	200	1	6	5	1	0
D20S1082	8	[ATA]8	ATAATAATAATAATAATAATAATA	ACCATCATGGCACTTGTATACCTATGTAGCAAACCTGCACATTCTGTACATGTATCCCAGAACTTAAAGTAAACTTAG	CAGCTTCAATTTTCCCTTCTGCCACCTCTAGTAAAAAATGTATTAGGCATGCTAAGAAAACAGA	1	0.005	1	0.005	1	1	0	0
D20S1082	11	[ATA]11	ATAATAATAATAATAATAATAATAATAATAATA	ACCATCATGGCACTTGTATACCTATGTAGCAAACCTGCACATTCTGTACATGTATCCCAGAACTTAAAGTAAACTTAG	CAGCTTCAATTTTCCCTTCTGCCACCTCTAGTAAAAAATGTATTAGGCATGCTAAGAAAACAGA	96	0.48	108	0.54	3	1	0	2
D20S1082	11	[ATA]11_rs143561485	ATAATAATAATAATAATAATAATAATAATAATA	ACCATCATGGCACTTGTATACCTATGTAGCAAACCTGCACGTTCTGTACATGTATCCCAGAACTTAAAGTAAACTTAG	CAGCTTCAATTTTCCCTTCTGCCACCTCTAGTAAAAAATGTATTAGGCATGCTAAGAAAACAGA	9	0.045
D20S1082	11	[ATA]11_[C/-] Indel	ATAATAATAATAATAATAATAATAATAATAATA	ACCATCATGGCACTTGTATACCTATGTAGCAAACTGCACATTCTGTACATGTATCCCAGAACTTAAAGTAAACTTAG	CAGCTTCAATTTTCCCTTCTGCCACCTCTAGTAAAAAATGTATTAGGCATGCTAAGAAAACAGA	3	0.015
D20S1082	12	[ATA]12	ATAATAATAATAATAATAATAATAATAATAATAATA	ACCATCATGGCACTTGTATACCTATGTAGCAAACCTGCACATTCTGTACATGTATCCCAGAACTTAAAGTAAACTTAG	CAGCTTCAATTTTCCCTTCTGCCACCTCTAGTAAAAAATGTATTAGGCATGCTAAGAAAACAGA	8	0.04	8	0.04	1	1	0	0
D20S1082	13	[ATA]13	ATAATAATAATAATAATAATAATAATAATAATAATAATA	ACCATCATGGCACTTGTATACCTATGTAGCAAACCTGCACATTCTGTACATGTATCCCAGAACTTAAAGTAAACTTAG	CAGCTTCAATTTTCCCTTCTGCCACCTCTAGTAAAAAATGTATTAGGCATGCTAAGAAAACAGA	1	0.005	1	0.005	1	1	0	0
D20S1082	14	[ATA]14	ATAATAATAATAATAATAATAATAATAATAATAATAATAATA	ACCATCATGGCACTTGTATACCTATGTAGCAAACCTGCACATTCTGTACATGTATCCCAGAACTTAAAGTAAACTTAG	CAGCTTCAATTTTCCCTTCTGCCACCTCTAGTAAAAAATGTATTAGGCATGCTAAGAAAACAGA	5	0.025	5	0.025	1	1	0	0
D20S1082	15	[ATA]15	ATAATAATAATAATAATAATAATAATAATAATAATAATAATAATA	ACCATCATGGCACTTGTATACCTATGTAGCAAACCTGCACATTCTGTACATGTATCCCAGAACTTAAAGTAAACTTAG	CAGCTTCAATTTTCCCTTCTGCCACCTCTAGTAAAAAATGTATTAGGCATGCTAAGAAAACAGA	54	0.27	54	0.27	1	1	0	0
D20S1082	16	[ATA]16	ATAATAATAATAATAATAATAATAATAATAATAATAATAATAATAATA	ACCATCATGGCACTTGTATACCTATGTAGCAAACCTGCACATTCTGTACATGTATCCCAGAACTTAAAGTAAACTTAG	CAGCTTCAATTTTCCCTTCTGCCACCTCTAGTAAAAAATGTATTAGGCATGCTAAGAAAACAGA	22	0.11	22	0.11	1	1	0	0
D20S1082	17	[ATA]17	ATAATAATAATAATAATAATAATAATAATAATAATAATAATAATAATAATA	ACCATCATGGCACTTGTATACCTATGTAGCAAACCTGCACATTCTGTACATGTATCCCAGAACTTAAAGTAAACTTAG	CAGCTTCAATTTTCCCTTCTGCCACCTCTAGTAAAAAATGTATTAGGCATGCTAAGAAAACAGA	1	0.005	1	0.005	1	1	0	0
						200	1	200	1	10	8	0	2
D20S470	8	[AGGA]8	AGGAAGGAAGGAAGGAAGGAAGGAAGGAAGGA	GGCTGCAGTGAGCTATGATTACACCACTGCACTCCAGCCTGAGTGACAGAGTGATACCATGTGAAAGAAAGAAAAAAAGAAAGAGAGAGAGAAAGAGAGAG	AGGGGAAGGGAAAGAAGGAAAGGAAGGAAGGGAAGGGAAGGAAGGAAAGGAAGGAAAGGAAGGAAAGGAAAGAGAAGCCATCCTGTCAAGGAGTCCCAAATATCCCCTG	1	0.005	1	0.005	1	1	0	0
D20S470	10	[AGGA]10	AGGAAGGAAGGAAGGAAGGAAGGAAGGAAGGAAGGAAGGA	GGCTGCAGTGAGCTATGATTACACCACTGCACTCCAGCCTGAGTGACAGAGTGATACCATGTGAAAGAAAGAAAAAAAGAAAGAGAGAGAGAAAGAGAGAG	AGGGGAAGGGAAAGAAGGAAAGGAAGGAAGGGAAGGGAAGGAAGGAAAGGAAGGAAAGGAAGGAAAGGAAAGAGAAGCCATCCTGTCAAGGAGTCCCAAATATCCCCTG	38	0.19	38	0.19	1	1	0	0
D20S470	11	[AGGA]11	AGGAAGGAAGGAAGGAAGGAAGGAAGGAAGGAAGGAAGGAAGGA	GGCTGCAGTGAGCTATGATTACACCACTGCACTCCAGCCTGAGTGACAGAGTGATACCATGTGAAAGAAAGAAAAAAAGAAAGAGAGAGAGAAAGAGAGAG	AGGGGAAGGGAAAGAAGGAAAGGAAGGAAGGGAAGGGAAGGAAGGAAAGGAAGGAAAGGAAGGAAAGGAAAGAGAAGCCATCCTGTCAAGGAGTCCCAAATATCCCCTG	11	0.055	11	0.055	1	1	0	0
D20S470	12	[AGGA]12	AGGAAGGAAGGAAGGAAGGAAGGAAGGAAGGAAGGAAGGAAGGAAGGA	GGCTGCAGTGAGCTATGATTACACCACTGCACTCCAGCCTGAGTGACAGAGTGATACCATGTGAAAGAAAGAAAAAAAGAAAGAGAGAGAGAAAGAGAGAG	AGGGGAAGGGAAAGAAGGAAAGGAAGGAAGGGAAGGGAAGGAAGGAAAGGAAGGAAAGGAAGGAAAGGAAAGAGAAGCCATCCTGTCAAGGAGTCCCAAATATCCCCTG	11	0.055	11	0.055	1	1	0	0
D20S470	13	[AGGA]13	AGGAAGGAAGGAAGGAAGGAAGGAAGGAAGGAAGGAAGGAAGGAAGGAAGGA	GGCTGCAGTGAGCTATGATTACACCACTGCACTCCAGCCTGAGTGACAGAGTGATACCATGTGAAAGAAAGAAAAAAAGAAAGAGAGAGAGAAAGAGAGAG	AGGGGAAGGGAAAGAAGGAAAGGAAGGAAGGGAAGGGAAGGAAGGAAAGGAAGGAAAGGAAGGAAAGGAAAGAGAAGCCATCCTGTCAAGGAGTCCCAAATATCCCCTG	23	0.115	25	0.125	2	1	0	1
D20S470	13	[AGGA]13_rs113627403	AGGAAGGAAGGAAGGAAGGAAGGAAGGAAGGAAGGAAGGAAGGAAGGAAGGA	GGCTGCAGTGAGCTATGATTACACCACTGCACTCCAGCCTGAGTGACAGAGTGATACCATGTGAAAGAAAGAAAAAAAGAAAGAGAGGGAGAAAGAGAGAG	AGGGGAAGGGAAAGAAGGAAAGGAAGGAAGGGAAGGGAAGGAAGGAAAGGAAGGAAAGGAAGGAAAGGAAAGAGAAGCCATCCTGTCAAGGAGTCCCAAATATCCCCTG	2	0.01
D20S470	14	[AGGA]14	AGGAAGGAAGGAAGGAAGGAAGGAAGGAAGGAAGGAAGGAAGGAAGGAAGGAAGGA	GGCTGCAGTGAGCTATGATTACACCACTGCACTCCAGCCTGAGTGACAGAGTGATACCATGTGAAAGAAAGAAAAAAAGAAAGAGAGAGAGAAAGAGAGAG	AGGGGAAGGGAAAGAAGGAAAGGAAGGAAGGGAAGGGAAGGAAGGAAAGGAAGGAAAGGAAGGAAAGGAAAGAGAAGCCATCCTGTCAAGGAGTCCCAAATATCCCCTG	32	0.16	33	0.165	2	1	0	1
D20S470	14	[AGGA]14_rs150949550	AGGAAGGAAGGAAGGAAGGAAGGAAGGAAGGAAGGAAGGAAGGAAGGAAGGAAGGA	GGCTGCAGTGAGCTATGATTACACCACTGCACTCCAGCCTAAGTGACAGAGTGATACCATGTGAAAGAAAGAAAAAAAGAAAGAGAGAGAGAAAGAGAGAG	AGGGGAAGGGAAAGAAGGAAAGGAAGGAAGGGAAGGGAAGGAAGGAAAGGAAGGAAAGGAAGGAAAGGAAAGAGAAGCCATCCTGTCAAGGAGTCCCAAATATCCCCTG	1	0.005
D20S470	15	[AGGA]15	AGGAAGGAAGGAAGGAAGGAAGGAAGGAAGGAAGGAAGGAAGGAAGGAAGGAAGGAAGGA	GGCTGCAGTGAGCTATGATTACACCACTGCACTCCAGCCTGAGTGACAGAGTGATACCATGTGAAAGAAAGAAAAAAAGAAAGAGAGAGAGAAAGAGAGAG	AGGGGAAGGGAAAGAAGGAAAGGAAGGAAGGGAAGGGAAGGAAGGAAAGGAAGGAAAGGAAGGAAAGGAAAGAGAAGCCATCCTGTCAAGGAGTCCCAAATATCCCCTG	27	0.135	32	0.16	2	1	0	1
D20S470	15	[AGGA]15_rs150949550	AGGAAGGAAGGAAGGAAGGAAGGAAGGAAGGAAGGAAGGAAGGAAGGAAGGAAGGAAGGA	GGCTGCAGTGAGCTATGATTACACCACTGCACTCCAGCCTAAGTGACAGAGTGATACCATGTGAAAGAAAGAAAAAAAGAAAGAGAGAGAGAAAGAGAGAG	AGGGGAAGGGAAAGAAGGAAAGGAAGGAAGGGAAGGGAAGGAAGGAAAGGAAGGAAAGGAAGGAAAGGAAAGAGAAGCCATCCTGTCAAGGAGTCCCAAATATCCCCTG	5	0.025
D20S470	16	[AGGA]16	AGGAAGGAAGGAAGGAAGGAAGGAAGGAAGGAAGGAAGGAAGGAAGGAAGGAAGGAAGGAAGGA	GGCTGCAGTGAGCTATGATTACACCACTGCACTCCAGCCTGAGTGACAGAGTGATACCATGTGAAAGAAAGAAAAAAAGAAAGAGAGAGAGAAAGAGAGAG	AGGGGAAGGGAAAGAAGGAAAGGAAGGAAGGGAAGGGAAGGAAGGAAAGGAAGGAAAGGAAGGAAAGGAAAGAGAAGCCATCCTGTCAAGGAGTCCCAAATATCCCCTG	35	0.175	37	0.185	3	1	0	2
D20S470	16	[AGGA]16_rs113627403	AGGAAGGAAGGAAGGAAGGAAGGAAGGAAGGAAGGAAGGAAGGAAGGAAGGAAGGAAGGAAGGA	GGCTGCAGTGAGCTATGATTACACCACTGCACTCCAGCCTGAGTGACAGAGTGATACCATGTGAAAGAAAGAAAAAAAGAAAGAGAGGGAGAAAGAGAGAG	AGGGGAAGGGAAAGAAGGAAAGGAAGGAAGGGAAGGGAAGGAAGGAAAGGAAGGAAAGGAAGGAAAGGAAAGAGAAGCCATCCTGTCAAGGAGTCCCAAATATCCCCTG	1	0.005
D20S470	16	[AGGA]16_[chr20:17391891-17391894-AGAG/-] Indel	AGGAAGGAAGGAAGGAAGGAAGGAAGGAAGGAAGGAAGGAAGGAAGGAAGGAAGGAAGGAAGGA	GGCTGCAGTGAGCTATGATTACACCACTGCACTCCAGCCTGAGTGACAGAGTGATACCATGTGAAAGAAAGAAAAAAAGAAAGAGAG(AGAG)AAAGAGAGAG	AGGGGAAGGGAAAGAAGGAAAGGAAGGAAGGGAAGGGAAGGAAGGAAAGGAAGGAAAGGAAGGAAAGGAAAGAGAAGCCATCCTGTCAAGGAGTCCCAAATATCCCCTG	1	0.005
D20S470	17	[AGGA]17	AGGAAGGAAGGAAGGAAGGAAGGAAGGAAGGAAGGAAGGAAGGAAGGAAGGAAGGAAGGAAGGAAGGA	GGCTGCAGTGAGCTATGATTACACCACTGCACTCCAGCCTGAGTGACAGAGTGATACCATGTGAAAGAAAGAAAAAAAGAAAGAGAGAGAGAAAGAGAGAG	AGGGGAAGGGAAAGAAGGAAAGGAAGGAAGGGAAGGGAAGGAAGGAAAGGAAGGAAAGGAAGGAAAGGAAAGAGAAGCCATCCTGTCAAGGAGTCCCAAATATCCCCTG	8	0.04	8	0.04	1	1	0	0
D20S470	18	[AGGA]18	AGGAAGGAAGGAAGGAAGGAAGGAAGGAAGGAAGGAAGGAAGGAAGGAAGGAAGGAAGGAAGGAAGGAAGGA	GGCTGCAGTGAGCTATGATTACACCACTGCACTCCAGCCTGAGTGACAGAGTGATACCATGTGAAAGAAAGAAAAAAAGAAAGAGAGAGAGAAAGAGAGAG	AGGGGAAGGGAAAGAAGGAAAGGAAGGAAGGGAAGGGAAGGAAGGAAAGGAAGGAAAGGAAGGAAAGGAAAGAGAAGCCATCCTGTCAAGGAGTCCCAAATATCCCCTG	3	0.015	3	0.015	1	1	0	0
D20S470	19	[AGGA]19	AGGAAGGAAGGAAGGAAGGAAGGAAGGAAGGAAGGAAGGAAGGAAGGAAGGAAGGAAGGAAGGAAGGAAGGAAGGA	GGCTGCAGTGAGCTATGATTACACCACTGCACTCCAGCCTGAGTGACAGAGTGATACCATGTGAAAGAAAGAAAAAAAGAAAGAGAGAGAGAAAGAGAGAG	AGGGGAAGGGAAAGAAGGAAAGGAAGGAAGGGAAGGGAAGGAAGGAAAGGAAGGAAAGGAAGGAAAGGAAAGAGAAGCCATCCTGTCAAGGAGTCCCAAATATCCCCTG	1	0.005	1	0.005	1	1	0	0
						200	1	200	1	16	11	0	5
D20S482	10	[AGAT]10	AGATAGATAGATAGATAGATAGATAGATAGATAGATAGAT	TTCTCCATTCTCTCACACCCAATAATCTAATTGTGGTGGTGGCCATGACAATAATGGCAGTGGGGCTGCAAAGGAACCTAAAACTCTAAGGAAGCGTGTACTAGAGTTCTTCAGAGACACCGAACCAATAAG	AGAGATTTATTATAGGAATTGATTCATGTGGTTATGGAGGCTGTCCTCTGATACATCATCTGCAAGCCGGAGAACCAGAAAAGCCAGAAGTG	5	0.025	5	0.025	1	1	0	0
D20S482	11	[AGAT]11	AGATAGATAGATAGATAGATAGATAGATAGATAGATAGATAGAT	TTTCTCCATTCTCTCACACCCAATAATCTAATTGTGGTGGTGGCCATGACAATAATGGCAGTGGGGCTGCAAAGGAACCTAAAACTCTAAGGAAGCGTGTACTAGAGTTCTTCAGAGACACCGAACCAATAAG	AGAGATTTATTATAGGAATTGATTCATGTGGTTATGGAGGCTGTCCTCTGATACATCATCTGCAAGCCGGAGAACCAGAAAAGCCAGAAGTG	3	0.015	2	0.01	1	1	0	0
D20S482	12	[AGAT]12	AGATAGATAGATAGATAGATAGATAGATAGATAGATAGATAGATAGAT	TTTCTCCATTCTCTCACACCCAATAATCTAATTGTGGTGGTGGCCATGACAATAATGGCAGTGGGGCTGCAAAGGAACCTAAAACTCTAAGGAAGCGTGTACTAGAGTTCTTCAGAGACACCGAACCAATAAG	AGAGATTTATTATAGGAATTGATTCATGTGGTTATGGAGGCTGTCCTCTGATACATCATCTGCAAGCCGGAGAACCAGAAAAGCCAGAAGTG	16	0.08	17	0.0965909	2	1	1	0
D20S482	12	[AGAT]8 AGTT [AGAT]3	AGATAGATAGATAGATAGATAGATAGATAGATAGTTAGATAGATAGAT	TTCTCCATTCTCTCACACCCAATAATCTAATTGTGGTGGTGGCCATGACAATAATGGCAGTGGGGCTGCAAAGGAACCTAAAACTCTAAGGAAGCGTGTACTAGAGTTCTTCAGAGACACCGAACCAATAAG	AGAGATTTATTATAGGAATTGATTCATGTGGTTATGGAGGCTGTCCTCTGATACATCATCTGCAAGCCGGAGAACCAGAAAAGCCAGAAGTG	1	0.005
D20S482	13	[AGAT]13	AGATAGATAGATAGATAGATAGATAGATAGATAGATAGATAGATAGATAGAT	TTTCTCCATTCTCTCACACCCAATAATCTAATTGTGGTGGTGGCCATGACAATAATGGCAGTGGGGCTGCAAAGGAACCTAAAACTCTAAGGAAGCGTGTACTAGAGTTCTTCAGAGACACCGAACCAATAAG	AGAGATTTATTATAGGAATTGATTCATGTGGTTATGGAGGCTGTCCTCTGATACATCATCTGCAAGCCGGAGAACCAGAAAAGCCAGAAGTG	56	0.28	61	0.346591	2	1	0	1
D20S482	13	[AGAT]13_rs77560248	AGATAGATAGATAGATAGATAGATAGATAGATAGATAGATAGATAGATAGAT	TTTCTCCATTCTCTCACACCCAATAATCTAATTGTGGTGGTGGCCATGACAATAATGGCAGTGGGGCTGCAAAGGAACCTAAAACTCTAAGGAAGCGTGTACTAGAGTTCTTCAGAGACACTGAACCAATAAG	AGAGATTTATTATAGGAATTGATTCATGTGGTTATGGAGGCTGTCCTCTGATACATCATCTGCAAGCCGGAGAACCAGAAAAGCCAGAAGTG	5	0.025
D20S482	14	[AGAT]14	AGATAGATAGATAGATAGATAGATAGATAGATAGATAGATAGATAGATAGATAGAT	TTTCTCCATTCTCTCACACCCAATAATCTAATTGTGGTGGTGGCCATGACAATAATGGCAGTGGGGCTGCAAAGGAACCTAAAACTCTAAGGAAGCGTGTACTAGAGTTCTTCAGAGACACCGAACCAATAAG	AGAGATTTATTATAGGAATTGATTCATGTGGTTATGGAGGCTGTCCTCTGATACATCATCTGCAAGCCGGAGAACCAGAAAAGCCAGAAGTG	71	0.355	77	0.4375	2	1	0	1
D20S482	14	[AGAT]14_rs77560248	AGATAGATAGATAGATAGATAGATAGATAGATAGATAGATAGATAGATAGATAGAT	TTTCTCCATTCTCTCACACCCAATAATCTAATTGTGGTGGTGGCCATGACAATAATGGCAGTGGGGCTGCAAAGGAACCTAAAACTCTAAGGAAGCGTGTACTAGAGTTCTTCAGAGACACTGAACCAATAAG	AGAGATTTATTATAGGAATTGATTCATGTGGTTATGGAGGCTGTCCTCTGATACATCATCTGCAAGCCGGAGAACCAGAAAAGCCAGAAGTG	6	0.03
D20S482	15	[AGAT]15	AGATAGATAGATAGATAGATAGATAGATAGATAGATAGATAGATAGATAGATAGATAGAT	TTCTCCATTCTCTCACACCCAATAATCTAATTGTGGTGGTGGCCATGACAATAATGGCAGTGGGGCTGCAAAGGAACCTAAAACTCTAAGGAAGCGTGTACTAGAGTTCTTCAGAGACACCGAACCAATAAG	AGAGATTTATTATAGGAATTGATTCATGTGGTTATGGAGGCTGTCCTCTGATACATCATCTGCAAGCCGGAGAACCAGAAAAGCCAGAAGTG	28	0.14	28	0.14	1	1	0	0
D20S482	16	[AGAT]16	AGATAGATAGATAGATAGATAGATAGATAGATAGATAGATAGATAGATAGATAGATAGATAGAT	TTTCTCCATTCTCTCACACCCAATAATCTAATTGTGGTGGTGGCCATGACAATAATGGCAGTGGGGCTGCAAAGGAACCTAAAACTCTAAGGAAGCGTGTACTAGAGTTCTTCAGAGACACCGAACCAATAAG	AGAGATTTATTATAGGAATTGATTCATGTGGTTATGGAGGCTGTCCTCTGATACATCATCTGCAAGCCGGAGAACCAGAAAAGCCAGAAGTG	9	0.045	9	0.045	1	1	0	0
						200	1	200	1.10068	10	7	1	2
D21S11	28	[TCTA]5 [TCTG]6 [TCTA]3 ta [TCTA]3 tca [TCTA]2 tccata [TCTA]9	TCTATCTATCTATCTATCTATCTGTCTGTCTGTCTGTCTGTCTGTCTATCTATCTATATCTATCTATCTATCATCTATCTATCCATATCTATCTATCTATCTATCTATCTATCTATCTATCTA	AGATGGTCTGTTATGGGACTTTTCTCAGTCTCCATAAATATGTGAGTCAATTCCCCAAGTGAATTGCCT	TCGTCTATCTATCCAGTCTATCTACCTCCTATTAGTCTGTCTCTGGAGAACATTGA	2	0.01	11	0.055	3	1	2	0
D21S11	28	[TCTA]6 [TCTG]5 [TCTA]3 ta [TCTA]3 tca [TCTA]2 tccata [TCTA]9	TCTATCTATCTATCTATCTATCTATCTGTCTGTCTGTCTGTCTGTCTATCTATCTATATCTATCTATCTATCATCTATCTATCCATATCTATCTATCTATCTATCTATCTATCTATCTATCTA	TAGATGGTCTGTTATGGGACTTTTCTCAGTCTCCATAAATATGTGAGTCAATTCCCCAAGTGAATTGCCT	TCGTCTATCTATCCAGTCTATCTACCTCCTATTAGTCTGTCTCTGGAGAACATTGA	6	0.03
D21S11	28	[TCTA]4 [TCTG]6 [TCTA]3 ta [TCTA]3 tca [TCTA]2 tccata [TCTA]10	TCTATCTATCTATCTATCTGTCTGTCTGTCTGTCTGTCTGTCTATCTATCTATATCTATCTATCTATCATCTATCTATCCATATCTATCTATCTATCTATCTATCTATCTATCTATCTATCTA	TAGATGGTCTGTTATGGGACTTTTCTCAGTCTCCATAAATATGTGAGTCAATTCCCCAAGTGAATTGCCT	TCGTCTATCTATCCAGTCTATCTACCTCCTATTAGTCTGTCTCTGGAGAACATTGA	3	0.015
D21S11	28.2	[TCTA]5 [TCTG]6 [TCTA]3 ta [TCTA]3 tca [TCTA]2 tccata [TCTA]8 TA [TCTA]1	TCTATCTATCTATCTATCTATCTGTCTGTCTGTCTGTCTGTCTGTCTATCTATCTATATCTATCTATCTATCATCTATCTATCCATATCTATCTATCTATCTATCTATCTATCTATCTATATCTA	TAGATGGTCTGTTATGGGACTTTTCTCAGTCTCCATAAATATGTGAGTCAATTCCCCAAGTGAATTGCCT	TCGTCTATCTATCCAGTCTATCTACCTCCTATTAGTCTGTCTCTGGAGAACATTGA	2	0.01	2	0.01	1	1	0	0
D21S11	29	[TCTA]4 [TCTG]6 [TCTA]3 ta [TCTA]3 tca [TCTA]2 tccata [TCTA]11	TCTATCTATCTATCTATCTGTCTGTCTGTCTGTCTGTCTGTCTATCTATCTATATCTATCTATCTATCATCTATCTATCCATATCTATCTATCTATCTATCTATCTATCTATCTATCTATCTATCTA	TAGATGGTCTGTTATGGGACTTTTCTCAGTCTCCATAAATATGTGAGTCAATTCCCCAAGTGAATTGCCT	TCGTCTATCTATCCAGTCTATCTACCTCCTATTAGTCTGTCTCTGGAGAACATTGA	13	0.065	46	0.23	3	1	2	0
D21S11	29	[TCTA]5 [TCTG]6 [TCTA]3 ta [TCTA]3 tca [TCTA]2 tccata [TCTA]10	TCTATCTATCTATCTATCTATCTGTCTGTCTGTCTGTCTGTCTGTCTATCTATCTATATCTATCTATCTATCATCTATCTATCCATATCTATCTATCTATCTATCTATCTATCTATCTATCTATCTA	TAGATGGTCTGTTATGGGACTTTTCTCAGTCTCCATAAATATGTGAGTCAATTCCCCAAGTGAATTGCCT	TCGTCTATCTATCCAGTCTATCTACCTCCTATTAGTCTGTCTCTGGAGAACATTGA	4	0.02
D21S11	29	[TCTA]6 [TCTG]5 [TCTA]3 ta [TCTA]3 tca [TCTA]2 tccata [TCTA]10	TCTATCTATCTATCTATCTATCTATCTGTCTGTCTGTCTGTCTGTCTATCTATCTATATCTATCTATCTATCATCTATCTATCCATATCTATCTATCTATCTATCTATCTATCTATCTATCTATCTA	TAGATGGTCTGTTATGGGACTTTTCTCAGTCTCCATAAATATGTGAGTCAATTCCCCAAGTGAATTGCCT	TCGTCTATCTATCCAGTCTATCTACCTCCTATTAGTCTGTCTCTGGAGAACATTGA	29	0.145
D21S11	29.2	[TCTA]5 [TCTG]6 [TCTA]3 ta [TCTA]3 tca [TCTA]2 tccata [TCTA]9 TA [TCTA]1	TCTATCTATCTATCTATCTATCTGTCTGTCTGTCTGTCTGTCTGTCTATCTATCTATATCTATCTATCTATCATCTATCTATCCATATCTATCTATCTATCTATCTATCTATCTATCTATCTATATCTA	TAGATGGTCTGTTATGGGACTTTTCTCAGTCTCCATAAATATGTGAGTCAATTCCCCAAGTGAATTGCCT	TCGTCTATCTATCCAGTCTATCTACCTCCTATTAGTCTGTCTCTGGAGAACATTGA	1	0.005	1	0.005	1	1	0	0
D21S11	30	[TCTA]4 [TCTG]6 [TCTA]3 ta [TCTA]3 tca [TCTA]2 tccata [TCTA]12	TCTATCTATCTATCTATCTGTCTGTCTGTCTGTCTGTCTGTCTATCTATCTATATCTATCTATCTATCATCTATCTATCCATATCTATCTATCTATCTATCTATCTATCTATCTATCTATCTATCTATCTA	TAGATGGTCTGTTATGGGACTTTTCTCAGTCTCCATAAATATGTGAGTCAATTCCCCAAGTGAATTGCCT	TCGTCTATCTATCCAGTCTATCTACCTCCTATTAGTCTGTCTCTGGAGAACATTGA	10	0.05	52	0.26	5	1	4	0
D21S11	30	[TCTA]5 [TCTG]6 [TCTA]3 ta [TCTA]2 tca [TCTA]2 tccata [TCTA]12	TCTATCTATCTATCTATCTATCTGTCTGTCTGTCTGTCTGTCTGTCTATCTATCTATATCTATCTATCATCTATCTATCCATATCTATCTATCTATCTATCTATCTATCTATCTATCTATCTATCTATCTA	TAGATGGTCTGTTATGGGACTTTTCTCAGTCTCCATAAATATGTGAGTCAATTCCCCAAGTGAATTGCCT	TCGTCTATCTATCCAGTCTATCTACCTCCTATTAGTCTGTCTCTGGAGAACATTGA	3	0.015
D21S11	30	[TCTA]5 [TCTG]6 [TCTA]3 ta [TCTA]3 tca [TCTA]2 tccata [TCTA]11	TCTATCTATCTATCTATCTATCTGTCTGTCTGTCTGTCTGTCTGTCTATCTATCTATATCTATCTATCTATCATCTATCTATCCATATCTATCTATCTATCTATCTATCTATCTATCTATCTATCTATCTA	GTAGATGGTCTGTTATGGGACTTTTCTCAGTCTCCATAAATATGTGAGTCAATTCCCCAAGTGAATTGCCT	TCGTCTATCTATCCAGTCTATCTACCTCCTATTAGTCTGTCTCTGGAGAACATTGA	14	0.07
D21S11	30	[TCTA]6 [TCTG]5 [TCTA]3 ta [TCTA]3 tca [TCTA]2 tccata [TCTA]11	TCTATCTATCTATCTATCTATCTATCTGTCTGTCTGTCTGTCTGTCTATCTATCTATATCTATCTATCTATCATCTATCTATCCATATCTATCTATCTATCTATCTATCTATCTATCTATCTATCTATCTA	TAGATGGTCTGTTATGGGACTTTTCTCAGTCTCCATAAATATGTGAGTCAATTCCCCAAGTGAATTGCCT	TCGTCTATCTATCCAGTCTATCTACCTCCTATTAGTCTGTCTCTGGAGAACATTGA	19	0.095
D21S11	30	[TCTA]7 [TCTG]5 [TCTA]3 ta [TCTA]3 tca [TCTA]2 tccata [TCTA]10	TCTATCTATCTATCTATCTATCTATCTATCTGTCTGTCTGTCTGTCTGTCTATCTATCTATATCTATCTATCTATCATCTATCTATCCATATCTATCTATCTATCTATCTATCTATCTATCTATCTATCTA	GTAGATGGTCTGTTATGGGACTTTTCTCAGTCTCCATAAATATGTGAGTCAATTCCCCAAGTGAATTGCCT	TCGTCTATCTATCCAGTCTATCTACCTCCTATTAGTCTGTCTCTGGAGAACATTGA	6	0.03
D21S11	30.2	[TCTA]5 [TCTG]6 [TCTA]3 ta [TCTA]3 tca [TCTA]2 tccata [TCTA]10 TA [TCTA]1	TCTATCTATCTATCTATCTATCTGTCTGTCTGTCTGTCTGTCTGTCTATCTATCTATATCTATCTATCTATCATCTATCTATCCATATCTATCTATCTATCTATCTATCTATCTATCTATCTATCTATATCTA	TAGATGGTCTGTTATGGGACTTTTCTCAGTCTCCATAAATATGTGAGTCAATTCCCCAAGTGAATTGCCT	TCGTCTATCTATCCAGTCTATCTACCTCCTATTAGTCTGTCTCTGGAGAACATTGA	2	0.01	2	0.01	1	1	0	0
D21S11	30.3	[TCTA]6 [TCTG]5 [TCTA]3 ta [TCTA]3 tca [TCTA]2 tccata [TCTA]5 TCA [TCTA]6	TCTATCTATCTATCTATCTATCTATCTGTCTGTCTGTCTGTCTGTCTATCTATCTATATCTATCTATCTATCATCTATCTATCCATATCTATCTATCTATCTATCTATCATCTATCTATCTATCTATCTATCTA	GTAGATGGTCTGTTATGGGACTTTTCTCAGTCTCCATAAATATGTGAGTCAATTCCCCAAGTGAATTGCCT	TCGTCTATCTATCCAGTCTATCTACCTCCTATTAGTCTGTCTCTGGAGAACATTGA	1	0.005	1	0.005	1	1	0	0
D21S11	31	[TCTA]4 [TCTG]6 [TCTA]3 ta [TCTA]3 tca [TCTA]2 tccata [TCTA]13	TCTATCTATCTATCTATCTGTCTGTCTGTCTGTCTGTCTGTCTATCTATCTATATCTATCTATCTATCATCTATCTATCCATATCTATCTATCTATCTATCTATCTATCTATCTATCTATCTATCTATCTATCTA	TAGATGGTCTGTTATGGGACTTTTCTCAGTCTCCATAAATATGTGAGTCAATTCCCCAAGTGAATTGCCT	TCGTCTATCTATCCAGTCTATCTACCTCCTATTAGTCTGTCTCTGGAGAACATTGA	2	0.01	27	0.135	5	1	4	0
D21S11	31	[TCTA]5 [TCTG]6 [TCTA]3 ta [TCTA]3 tca [TCTA]2 tccata [TCTA]12	TCTATCTATCTATCTATCTATCTGTCTGTCTGTCTGTCTGTCTGTCTATCTATCTATATCTATCTATCTATCATCTATCTATCCATATCTATCTATCTATCTATCTATCTATCTATCTATCTATCTATCTATCTA	TAGATGGTCTGTTATGGGACTTTTCTCAGTCTCCATAAATATGTGAGTCAATTCCCCAAGTGAATTGCCT	TCGTCTATCTATCCAGTCTATCTACCTCCTATTAGTCTGTCTCTGGAGAACATTGA	11	0.055
D21S11	31	[TCTA]6 [TCTG]5 [TCTA]3 ta [TCTA]3 tca [TCTA]2 tccata [TCTA]12	TCTATCTATCTATCTATCTATCTATCTGTCTGTCTGTCTGTCTGTCTATCTATCTATATCTATCTATCTATCATCTATCTATCCATATCTATCTATCTATCTATCTATCTATCTATCTATCTATCTATCTATCTA	TAGATGGTCTGTTATGGGACTTTTCTCAGTCTCCATAAATATGTGAGTCAATTCCCCAAGTGAATTGCCT	TCGTCTATCTATCCAGTCTATCTACCTCCTATTAGTCTGTCTCTGGAGAACATTGA	6	0.03
D21S11	31	[TCTA]7 [TCTG]5 [TCTA]3 ta [TCTA]3 tca [TCTA]2 tccata [TCTA]11	TCTATCTATCTATCTATCTATCTATCTATCTGTCTGTCTGTCTGTCTGTCTATCTATCTATATCTATCTATCTATCATCTATCTATCCATATCTATCTATCTATCTATCTATCTATCTATCTATCTATCTATCTA	TAGATGGTCTGTTATGGGACTTTTCTCAGTCTCCATAAATATGTGAGTCAATTCCCCAAGTGAATTGCCT	TCGTCTATCTATCCAGTCTATCTACCTCCTATTAGTCTGTCTCTGGAGAACATTGA	5	0.025
D21S11	31	[TCTA]8 [TCTG]5 [TCTA]3 ta [TCTA]3 tca [TCTA]2 tccata [TCTA]10	TCTATCTATCTATCTATCTATCTATCTATCTATCTGTCTGTCTGTCTGTCTGTCTATCTATCTATATCTATCTATCTATCATCTATCTATCCATATCTATCTATCTATCTATCTATCTATCTATCTATCTATCTA	TAGATGGTCTGTTATGGGACTTTTCTCAGTCTCCATAAATATGTGAGTCAATTCCCCAAGTGAATTGCCT	TCGTCTATCTATCCAGTCTATCTACCTCCTATTAGTCTGTCTCTGGAGAACATTGA	3	0.015
D21S11	31.2	[TCTA]5 [TCTG]6 [TCTA]3 ta [TCTA]3 tca [TCTA]2 tccata [TCTA]11 TA [TCTA]1	TCTATCTATCTATCTATCTATCTGTCTGTCTGTCTGTCTGTCTGTCTATCTATCTATATCTATCTATCTATCATCTATCTATCCATATCTATCTATCTATCTATCTATCTATCTATCTATCTATCTATCTATATCTA	TAGATGGTCTGTTATGGGACTTTTCTCAGTCTCCATAAATATGTGAGTCAATTCCCCAAGTGAATTGCCT	TCGTCTATCTATCCAGTCTATCTACCTCCTATTAGTCTGTCTCTGGAGAACATTGA	12	0.06	12	0.06	1	1	0	0
D21S11	32	[TCTA]5 [TCTG]6 [TCTA]3 ta [TCTA]3 tca [TCTA]2 tccata [TCTA]13	TCTATCTATCTATCTATCTATCTGTCTGTCTGTCTGTCTGTCTGTCTATCTATCTATATCTATCTATCTATCATCTATCTATCCATATCTATCTATCTATCTATCTATCTATCTATCTATCTATCTATCTATCTATCTA	TAGATGGTCTGTTATGGGACTTTTCTCAGTCTCCATAAATATGTGAGTCAATTCCCCAAGTGAATTGCCT	TCGTCTATCTATCCAGTCTATCTACCTCCTATTAGTCTGTCTCTGGAGAACATTGA	4	0.02	5	0.025	2	1	1	0
D21S11	32	[TCTA]7 [TCTG]5 [TCTA]3 ta [TCTA]3 tca [TCTA]2 tccata [TCTA]12	TCTATCTATCTATCTATCTATCTATCTATCTGTCTGTCTGTCTGTCTGTCTATCTATCTATATCTATCTATCTATCATCTATCTATCCATATCTATCTATCTATCTATCTATCTATCTATCTATCTATCTATCTATCTA	TAGATGGTCTGTTATGGGACTTTTCTCAGTCTCCATAAATATGTGAGTCAATTCCCCAAGTGAATTGCCT	TCGTCTATCTATCCAGTCTATCTACCTCCTATTAGTCTGTCTCTGGAGAACATTGA	1	0.005
D21S11	32.2	[TCTA]5 [TCTG]6 [TCTA]3 ta [TCTA]3 tca [TCTA]2 tccata [TCTA]12 TA [TCTA]1	TCTATCTATCTATCTATCTATCTGTCTGTCTGTCTGTCTGTCTGTCTATCTATCTATATCTATCTATCTATCATCTATCTATCCATATCTATCTATCTATCTATCTATCTATCTATCTATCTATCTATCTATCTATATCTA	TAGATGGTCTGTTATGGGACTTTTCTCAGTCTCCATAAATATGTGAGTCAATTCCCCAAGTGAATTGCCT	TCGTCTATCTATCCAGTCTATCTACCTCCTATTAGTCTGTCTCTGGAGAACATTGACTAATACA	29	0.145	29	0.145	1	1	0	0
D21S11	33.2	[TCTA]5 [TCTG]6 [TCTA]3 ta [TCTA]3 tca [TCTA]2 tccata [TCTA]13 TA [TCTA]1	TCTATCTATCTATCTATCTATCTGTCTGTCTGTCTGTCTGTCTGTCTATCTATCTATATCTATCTATCTATCATCTATCTATCCATATCTATCTATCTATCTATCTATCTATCTATCTATCTATCTATCTATCTATCTATATCTA	TAGATGGTCTGTTATGGGACTTTTCTCAGTCTCCATAAATATGTGAGTCAATTCCCCAAGTGAATTGCCT	TCGTCTATCTATCCAGTCTATCTACCTCCTATTAGTCTGTCTCTGGAGAACATTGA	9	0.045	11	0.055	2	1	0	0
D21S11	33.2	[TCTA]5 [TCTG]5 [TCTA]3 ta [TCTA]3 tca [TCTA]2 tccata [TCTA]14 TA [TCTA]1	TCTATCTATCTATCTATCTATCTGTCTGTCTGTCTGTCTGTCTATCTATCTATATCTATCTATCTATCATCTATCTATCCATATCTATCTATCTATCTATCTATCTATCTATCTATCTATCTATCTATCTATCTATCTATATCTA	TAGATGGTCTGTTATGGGACTTTTCTCAGTCTCCATAAATATGTGAGTCAATTCCCCAAGTGAATTGCCT	TCGTCTATCTATCCAGTCTATCTACCTCCTATTAGTCTGTCTCTGGAGAACATTGA	2	0.01					0	0
D21S11	35.2	[TCTA]5 [TCTG]6 [TCTA]3 ta [TCTA]3 tca [TCTA]2 tccata [TCTA]15 TA [TCTA]1	TCTATCTATCTATCTATCTATCTGTCTGTCTGTCTGTCTGTCTGTCTATCTATCTATATCTATCTATCTATCATCTATCTATCCATATCTATCTATCTATCTATCTATCTATCTATCTATCTATCTATCTATCTATCTATCTATCTATATCTA	TAGATGGTCTGTTATGGGACTTTTCTCAGTCTCCATAAATATGTGAGTCAATTCCCCAAGTGAATTGCCT	TCGTCTATCTATCCAGTCTATCTACCTCCTATTAGTCTGTCTCTGGAGAACATTGA	1	0.005	1	0.005	1	1	0	0
						200	1	200	1	27	13	13	0
D21S1270	10	[ATAG]3 atg [ATAG]1 atg [ATAG]6_rs61561022	ATAGATAGATAGATGATAGATGATAGATAGATAGATAGATAGATAG	GGCTACATAGAGAAACAGAACCAATAAA	ACAGACTATATATAATATATATTTATCTCACTGTATATATGTGTGTGTATATATATGCATGTGTGTGTGTGTGTGTGTGTGTGTGTGTGTGTGTGTGTATGAAGAGAGAGAGAGAGTGGGTGATTTATCACGAAGGATTGGCTCACACAATTATGG	1	0.005	1	0.005	1	1	0	0
D21S1270	10.3	[ATAG]3 atg [ATAG]1 atg [ATAG]1 ATG [ATAG]5	ATAGATAGATAGATGATAGATGATAGATGATAGATAGATAGATAGATAG	GGCTACATAGAGAAACAGAACCAATAAA	ACAGACTATATATAATATATATTTATCTCACTGTATATATGTGTGTGTATATATATGCATGTGTGTGTGTGTGTGTGTGTGTGTGTGTGTGTGTGTGTATGAAGAGAGAGAGAGAGTGAGTGATTTATCACGAAGGATTGGCTCACACAATTATGG	1	0.005	1	0.005	1	1	0	0
D21S1270	11	[ATAG]3 atg [ATAG]1 atg [ATAG]7	ATAGATAGATAGATGATAGATGATAGATAGATAGATAGATAGATAGATAG	GGCTACATAGAGAAACAGAACCAATAAA	ACAGACTATATATAATATATATTTATCTCACTGTATATATGTGTGTGTATATATATGCATGTGTGTGTGTGTGTGTGTGTGTGTGTGTGTGTGTGTGTATGAAGAGAGAGAGAGAGTGAGTGATTTATCACGAAGGATTGGCTCACACAATTATGG	5	0.025	65	0.325	5	1	0	4
D21S1270	11	[ATAG]3 atg [ATAG]1 atg [ATAG]7_[TGTG/-] Indel_rs61561022	ATAGATAGATAGATGATAGATGATAGATAGATAGATAGATAGATAGATAG	GGCTACATAGAGAAACAGAACCAATAAA	ACAGACTATATATAATATATATTTATCTCACTGTATATATGTGTGTGTATATATATGCATGTGTGTGTGTGTGTGTGTGTGTGTGTGTGTGTGTGTGTGTGTATGAAGAGAGAGAGAGAGTGGGTGATTTATCACGAAGGATTGGCTCACACAATTATGG	2	0.01
D21S1270	11	[ATAG]3 atg [ATAG]1 atg [ATAG]7_rs61561022	ATAGATAGATAGATGATAGATGATAGATAGATAGATAGATAGATAGATAG	GGCTACATAGAGAAACAGAACCAATAAA	ACAGACTATATATAATATATATTTATCTCACTGTATATATGTGTGTGTATATATATGCATGTGTGTGTGTGTGTGTGTGTGTGTGTGTGTGTGTGTGTATGAAGAGAGAGAGAGAGTGGGTGATTTATCACGAAGGATTGGCTCACACAATTATGG	51	0.255
D21S1270	11	[ATAG]3 atg [ATAG]1 atg [ATAG]7_[chr21: 30334427-30334428-TG/-]_rs61561022	ATAGATAGATAGATGATAGATGATAGATAGATAGATAGATAGATAGATAG	GGGCTACATAGAGAAACAGAACCAATAAA	ACAGACTATATATAATATATATTTATCTCACTGTATATATGTGTGTGTATATATATGCATGTGTGTGTGTGTGTGTGTGTGTGTGTGTGTGTGTGTATGAAGAGAGAGAGAGAGTGGGTGATTTATCACGAAGGATTGGCTCACACAATTATGG	6	0.03
D21S1270	11	[ATAG]3 atg [ATAG]1 atg [ATAG]7_[TGTG/-] Indel_rs61561022	ATAGATAGATAGATGATAGATGATAGATAGATAGATAGATAGATAGATAG	GGCTACATAGAGAAACAGAACCAATAAA	ACAGACTATATATAATATATATTTATCTCACTGTATATATGTGTGTGTATATATATGCATGTGTGTGTGTGTGTGTGTGTGTGTGTGTGTGTGTATGAAGAGAGAGAGAGAGTGGGTGATTTATCACGAAGGATTGGCTCACACAATTATGG	1	0.005
D21S1270	12	[ATAG]3 atg [ATAG]1 atg [ATAG]8_rs61561022	ATAGATAGATAGATGATAGATGATAGATAGATAGATAGATAGATAGATAGATAG	GGCTACATAGAGAAACAGAACCAATAAA	ACAGACTATATATAATATATATTTATCTCACTGTATATATGTGTGTGTATATATATGCATGTGTGTGTGTGTGTGTGTGTGTGTGTGTGTGTGTGTGTATGAAGAGAGAGAGAGAGTGGGTGATTTATCACGAAGGATTGGCTCACACAATTATGG	12	0.06	14	0.07	3	1	0	2
D21S1270	12	[ATAG]3 atg [ATAG]1 atg [ATAG]8_[TGTG/-] Indel_rs61561022	ATAGATAGATAGATGATAGATGATAGATAGATAGATAGATAGATAGATAGATAG	GGCTACATAGAGAAACAGAACCAATAAA	ACAGACTATATATAATATATATTTATCTCACTGTATATATGTGTGTGTATATATATGCATGTGTGTGTGTGTGTGTGTGTGTGTGTGTGTGTGTATGAAGAGAGAGAGAGAGTGGGTGATTTATCACGAAGGATTGGCTCACACAATTATGG	1	0.005
D21S1270	12	[ATAG]3 atg [ATAG]1 atg [ATAG]8_[chr21: 30334427-30334428-TG/-]_rs61561022	ATAGATAGATAGATGATAGATGATAGATAGATAGATAGATAGATAGATAGATAG	GGCTACATAGAGAAACAGAACCAATAAA	ACAGACTATATATAATATATATTTATCTCACTGTATATATGTGTGTGTATATATATGCATGTGTGTGTGTGTGTGTGTGTGTGTGTGTGTGTGTGTATGAAGAGAGAGAGAGAGTGGGTGATTTATCACGAAGGATTGGCTCACACAATTATGG	1	0.005
D21S1270	13	[ATAG]3 atg [ATAG]1 atg [ATAG]9_rs11910883_[chr21: 30334616-30334629-TGTGTGTGTGTGTG/-]Indel	ATAGATAGATAGATGATAGATGATAGATAGATAGATAGATAGATAGATAGATAGATAG	GGCTACATAGAGAAACAGAACCAATAAA	ATAGACTATATATAATATATATTTATCTCACTGTATATATGTGTGTGTATATATATGCATGTGTGTGTGTGTGTGTGTGTGTGTATGAAGAGAGAGAGAGAGTGAGTGATTTATCACGAAGGATTGGCTCACACAATTATGG	8	0.04	15	0.075	7	1	0	6
D21S1270	13	[ATAG]3 atg [ATAG]1 atg [ATAG]9_[TGTG/-] Indel	ATAGATAGATAGATGATAGATGATAGATAGATAGATAGATAGATAGATAGATAGATAG	GGCTACATAGAGAAACAGAACCAATAAA	ACAGACTATATATAATATATATTTATCTCACTGTATATATGTGTGTGTATATATATGCATGTGTGTGTGTGTGTGTGTGTGTGTGTGTGTGTGTGTGTGTGTATGAAGAGAGAGAGAGAGTGAGTGATTTATCACGAAGGATTGGCTCACACAATTATGG	1	0.005
D21S1270	13	[ATAG]3 atg [ATAG]1 atg [ATAG]9_[chr21: 30334427-30334428-TG/-]	ATAGATAGATAGATGATAGATGATAGATAGATAGATAGATAGATAGATAGATAGATAG	GGCTACATAGAGAAACAGAACCAATAAA	ACAGACTATATATAATATATATTTATCTCACTGTATATATGTGTGTGTATATATATGCATGTGTGTGTGTGTGTGTGTGTGTGTGTGTGTGTGTGTATGAAGAGAGAGAGAGAGTGAGTGATTTATCACGAAGGATTGGCTCACACAATTATGG	1	0.005
D21S1270	13	[ATAG]3 atg [ATAG]1 atg [ATAG]9_rs868856454_[chr21: 30334644-30334659-TG/-] deletion	ATAGATAGATAGATGATAGATGATAGATAGATAGATAGATAGATAGATAGATAGATAG	GGCTACATAGAGAAACAGAACCAATAAA	ACAGACTATATATAATATATATTTATCTCACTGTATATATGTGTGTGTATATATATGCATGTGTGTGTGTGTGTGTGTGTGTGTATGGAGAGAGAGAGAGTGAGTGATTTATCACGAAGGATTGGCTCACACAATTATGG	1	0.005
D21S1270	13	[ATAG]3 atg [ATAG]1 atg [ATAG]9_[TG/-] Indel_rs61561022	ATAGATAGATAGATGATAGATGATAGATAGATAGATAGATAGATAGATAGATAGATAG	GGCTACATAGAGAAACAGAACCAATAAA	ACAGACTATATATAATATATATTTATCTCACTGTATATATGTGTGTGTATATATATGCATGTGTGTGTGTGTGTGTGTGTGTGTGTGTGTGTGTGTGTGTATGAAGAGAGAGAGAGAGTGGGTGATTTATCACGAAGGATTGGCTCACACAATTATGG	1	0.005
D21S1270	13	[ATAG]3 atg [ATAG]1 atg [ATAG]9_rs61561022	ATAGATAGATAGATGATAGATGATAGATAGATAGATAGATAGATAGATAGATAGATAG	GGCTACATAGAGAAACAGAACCAATAAA	ACAGACTATATATAATATATATTTATCTCACTGTATATATGTGTGTGTATATATATGCATGTGTGTGTGTGTGTGTGTGTGTGTGTGTGTGTGTGTGTATGAAGAGAGAGAGAGAGTGGGTGATTTATCACGAAGGATTGGCTCACACAATTATGG	2	0.01
D21S1270	13	[ATAG]3 atg [ATAG]1 atg [ATAG]9	ATAGATAGATAGATGATAGATGATAGATAGATAGATAGATAGATAGATAGATAGATAG	GGCTACATAGAGAAACAGAACCAATAAA	ACAGACTATATATAATATATATTTATCTCACTGTATATATGTGTGTGTATATATATGCATGTGTGTGTGTGTGTGTGTGTGTGTGTGTGTGTGTGTGTATGAAGAGAGAGAGAGAGTGAGTGATTTATCACGAAGGATTGGCTCACACAATTATGG	1	0.005
D21S1270	13.3	[ATAG]3 atg [ATAG]1 atg [ATAG]1 ATG [ATAG]8	ATAGATAGATAGATGATAGATGATAGATGATAGATAGATAGATAGATAGATAGATAGATAG	GGCTACATAGAGAAACAGAACCAATAAA	ACAGACTATATATAATATATATTTATCTCACTGTATATATGTGTGTGTATATATATGCATGTGTGTGTGTGTGTGTGTGTGTGTGTGTGTGTGTGTGTATGAAGAGAGAGAGAGAGTGAGTGATTTATCACGAAGGATTGGCTCACACAATTATGG	12	0.06	22	0.11	3	1	0	2
D21S1270	13.3	[ATAG]3 atg [ATAG]1 atg [ATAG]1 ATG [ATAG]8_[chr21: 30334427-30334428-TG/-]	ATAGATAGATAGATGATAGATGATAGATGATAGATAGATAGATAGATAGATAGATAGATAG	GGCTACATAGAGAAACAGAACCAATAAA	ACAGACTATATATAATATATATTTATCTCACTGTATATATGTGTGTGTATATATATGCATGTGTGTGTGTGTGTGTGTGTGTGTGTGTGTGTGTGTATGAAGAGAGAGAGAGAGTGAGTGATTTATCACGAAGGATTGGCTCACACAATTATGG	8	0.04
D21S1270	13.3	[ATAG]3 atg [ATAG]1 atg [ATAG]1 ATG [ATAG]8_[chr21: 30334616-30334623-TGTGTGTG/-] Indel	ATAGATAGATAGATGATAGATGATAGATGATAGATAGATAGATAGATAGATAGATAGATAG	GGCTACATAGAGAAACAGAACCAATAAA	ACAGACTATATATAATATATATTTATCTCACTGTATATATGTGTGTGTATATATATGCATGTGTGTGTGTGTGTGTGTGTGTGTGTGTGTATGAAGAGAGAGAGAGAGTGAGTGATTTATCACGAAGGATTGGCTCACACAATTATGG	2	0.01
D21S1270	14	[ATAG]3 atg [ATAG]1 atg [ATAG]10	ATAGATAGATAGATGATAGATGATAGATAGATAGATAGATAGATAGATAGATAGATAGATAG	GGCTACATAGAGAAACAGAACCAATAAA	ACAGACTATATATAATATATATTTATCTCACTGTATATATGTGTGTGTATATATATGCATGTGTGTGTGTGTGTGTGTGTGTGTGTGTGTGTGTGTGTATGAAGAGAGAGAGAGAGTGAGTGATTTATCACGAAGGATTGGCTCACACAATTATGG	5	0.025	10	0.05	5	1	0	4
D21S1270	14	[ATAG]3 atg [ATAG]1 atg [ATAG]10_rs868856454_[chr21: 30334644-30334659-TG/-] deletion	ATAGATAGATAGATGATAGATGATAGATAGATAGATAGATAGATAGATAGATAGATAGATAG	GGCTACATAGAGAAACAGAACCAATAAA	ACAGACTATATATAATATATATTTATCTCACTGTATATATGTGTGTGTATATATATGCATGTGTGTGTGTGTGTGTGTGTGTGTATGGAGAGAGAGAGAGTGAGTGATTTATCACGAAGGATTGGCTCACACAATTATGG	1	0.005
D21S1270	14	[ATAG]3 atg [ATAG]1 atg [ATAG]10_[TGTG/-] Indel	ATAGATAGATAGATGATAGATGATAGATAGATAGATAGATAGATAGATAGATAGATAGATAG	GGCTACATAGAGAAACAGAACCAATAAA	ACAGACTATATATAATATATATTTATCTCACTGTATATATGTGTGTGTATATATATGCATGTGTGTGTGTGTGTGTGTGTGTGTGTGTGTGTGTGTGTGTGTATGAAGAGAGAGAGAGAGTGAGTGATTTATCACGAAGGATTGGCTCACACAATTATGG	2	0.01
D21S1270	14	[ATAG]3 atg [ATAG]1 atg [ATAG]10_rs11910883_[chr21: 30334616-30334629-TGTGTGTGTGTGTG/-]Indel	ATAGATAGATAGATGATAGATGATAGATAGATAGATAGATAGATAGATAGATAGATAGATAG	GGCTACATAGAGAAACAGAACCAATAAA	ATAGACTATATATAATATATATTTATCTCACTGTATATATGTGTGTGTATATATATGCATGTGTGTGTGTGTGTGTGTGTGTGTATGAAGAGAGAGAGAGAGTGAGTGATTTATCACGAAGGATTGGCTCACACAATTATGG	1	0.005
D21S1270	14	[ATAG]3 atg [ATAG]1 atg [ATAG]10_[TG/-] Indel	ATAGATAGATAGATGATAGATGATAGATAGATAGATAGATAGATAGATAGATAGATAGATAG	GGCTACATAGAGAAACAGAACCAATAAA	ACAGACTATATATAATATATATTTATCTCACTGTATATATGTGTGTGTATATATATGCATGTGTGTGTGTGTGTGTGTGTGTGTGTGTGTGTGTGTGTGTATGAAGAGAGAGAGAGAGTGAGTGATTTATCACGAAGGATTGGCTCACACAATTATGG	1	0.005
D21S1270	14.3	[ATAG]3 atg [ATAG]1 atg [ATAG]1 ATG [ATAG]9	ATAGATAGATAGATGATAGATGATAGATGATAGATAGATAGATAGATAGATAGATAGATAGATAG	GGCTACATAGAGAAACAGAACCAATAAA	ACAGACTATATATAATATATATTTATCTCACTGTATATATGTGTGTGTATATATATGCATGTGTGTGTGTGTGTGTGTGTGTGTGTGTGTGTGTGTGTATGAAGAGAGAGAGAGAGTGAGTGATTTATCACGAAGGATTGGCTCACACAATTATGG	3	0.015	4	0.02	2	1	0	1
D21S1270	14.3	[ATAG]3 atg [ATAG]1 atg [ATAG]1 ATG [ATAG]9_[TG/-] Indel	ATAGATAGATAGATGATAGATGATAGATGATAGATAGATAGATAGATAGATAGATAGATAGATAG	GGCTACATAGAGAAACAGAACCAATAAA	ACAGACTATATATAATATATATTTATCTCACTGTATATATGTGTGTGTATATATATGCATGTGTGTGTGTGTGTGTGTGTGTGTGTGTGTGTGTGTATGAAGAGAGAGAGAGAGTGAGTGATTTATCACGAAGGATTGGCTCACACAATTATGG	1	0.005
D21S1270	15	[ATAG]3 atg [ATAG]1 atg [ATAG]11	ATAGATAGATAGATGATAGATGATAGATAGATAGATAGATAGATAGATAGATAGATAGATAGATAG	GGCTACATAGAGAAACAGAACCAATAAA	ACAGACTATATATAATATATATTTATCTCACTGTATATATGTGTGTGTATATATATGCATGTGTGTGTGTGTGTGTGTGTGTGTGTGTGTGTGTGTGTATGAAGAGAGAGAGAGAGTGAGTGATTTATCACGAAGGATTGGCTCACACAATTATGG	33	0.165	50	0.25	5	1	0	4
D21S1270	15	[ATAG]3 atg [ATAG]1 atg [ATAG]11_[chr21: 30334427-30334428-TG/-]	ATAGATAGATAGATGATAGATGATAGATAGATAGATAGATAGATAGATAGATAGATAGATAGATAG	GGCTACATAGAGAAACAGAACCAATAAA	ACAGACTATATATAATATATATTTATCTCACTGTATATATGTGTGTGTATATATATGCATGTGTGTGTGTGTGTGTGTGTGTGTGTGTGTGTGTGTATGAAGAGAGAGAGAGAGTGAGTGATTTATCACGAAGGATTGGCTCACACAATTATGG	3	0.015
D21S1270	15	[ATAG]3 atg [ATAG]1 atg [ATAG]11_[TG/-] Indel	ATAGATAGATAGATGATAGATGATAGATAGATAGATAGATAGATAGATAGATAGATAGATAGATAG	GGGCTACATAGAGAAACAGAACCAATAAA	ACAGACTATATATAATATATATTTATCTCACTGTATATATGTGTGTGTATATATATGCATGTGTGTGTGTGTGTGTGTGTGTGTGTGTGTGTGTGTGTGTATGAAGAGAGAGAGAGAGTGAGTGATTTATCACGAAGGATTGGCTCACACAATTATGG	2	0.01
D21S1270	15	[ATAG]3 atg [ATAG]1 atg [ATAG]11_[TGTG/-] Indel	ATAGATAGATAGATGATAGATGATAGATAGATAGATAGATAGATAGATAGATAGATAGATAGATAG	GGCTACATAGAGAAACAGAACCAATAAA	ACAGACTATATATAATATATATTTATCTCACTGTATATATGTGTGTGTATATATATGCATGTGTGTGTGTGTGTGTGTGTGTGTGTGTGTGTGTGTGTGTGTATGAAGAGAGAGAGAGAGTGAGTGATTTATCACGAAGGATTGGCTCACACAATTATGG	11	0.055
D21S1270	15	[ATAG]3 atg [ATAG]1 atg [ATAG]11_[TGTGTG/-] Indel	ATAGATAGATAGATGATAGATGATAGATAGATAGATAGATAGATAGATAGATAGATAGATAGATAG	GGCTACATAGAGAAACAGAACCAATAAA	ACAGACTATATATAATATATATTTATCTCACTGTATATATGTGTGTGTATATATATGCATGTGTGTGTGTGTGTGTGTGTGTGTGTGTGTGTGTGTGTGTGTGTATGAAGAGAGAGAGAGAGTGAGTGATTTATCACGAAGGATTGGCTCACACAATTATGG	1	0.005
D21S1270	15.3	[ATAG]3 atg [ATAG]1 atg [ATAG]1 ATG [ATAG]10	ATAGATAGATAGATGATAGATGATAGATGATAGATAGATAGATAGATAGATAGATAGATAGATAGATAG	GGCTACATAGAGAAACAGAACCAATAAA	ACAGACTATATATAATATATATTTATCTCACTGTATATATGTGTGTGTATATATATGCATGTGTGTGTGTGTGTGTGTGTGTGTGTGTGTGTGTGTGTATGAAGAGAGAGAGAGAGTGAGTGATTTATCACGAAGGATTGGCTCACACAATTATGG	2	0.01	2	0.01	1	1	0	0
D21S1270	16	[ATAG]3 atg [ATAG]1 atg [ATAG]12	ATAGATAGATAGATGATAGATGATAGATAGATAGATAGATAGATAGATAGATAGATAGATAGATAGATAG	GGCTACATAGAGAAACAGAACCAATAAA	ACAGACTATATATAATATATATTTATCTCACTGTATATATGTGTGTGTATATATATGCATGTGTGTGTGTGTGTGTGTGTGTGTGTGTGTGTGTGTGTATGAAGAGAGAGAGAGAGTGAGTGATTTATCACGAAGGATTGGCTCACACAATTATGG	8	0.04	10	0.05	3	1	0	2
D21S1270	16	[ATAG]3 atg [ATAG]1 atg [ATAG]12_rs868856454_[chr21: 30334644-30334659-AG/-] deletion	ATAGATAGATAGATGATAGATGATAGATAGATAGATAGATAGATAGATAGATAGATAGATAGATAGATAG	GGCTACATAGAGAAACAGAACCAATAAA	ACAGACTATATATAATATATATTTATCTCACTGTATATATGTGTGTGTATATATATGCATGTGTGTGTGTGTGTGTGTGTGTGTATGGAGAGAGAGAGAGTGAGTGATTTATCACGAAGGATTGGCTCACACAATTATGG	1	0.005
D21S1270	16	[ATAG]3 atg [ATAG]1 atg [ATAG]12_[TG/-] Indel	ATAGATAGATAGATGATAGATGATAGATAGATAGATAGATAGATAGATAGATAGATAGATAGATAGATAG	GGCTACATAGAGAAACAGAACCAATAAA	ACAGACTATATATAATATATATTTATCTCACTGTATATATGTGTGTGTATATATATGCATGTGTGTGTGTGTGTGTGTGTGTGTGTGTGTGTGTGTATGAAGAGAGAGAGAGAGTGAGTGATTTATCACGAAGGATTGGCTCACACAATTATGG	1	0.005
D21S1270	17	[ATAG]3 atg [ATAG]1 atg [ATAG]13	ATAGATAGATAGATGATAGATGATAGATAGATAGATAGATAGATAGATAGATAGATAGATAGATAGATAGATAG	GGCTACATAGAGAAACAGAACCAATAAA	ACAGACTATATATAATATATATTTATCTCACTGTATATATGTGTGTGTATATATATGCATGTGTGTGTGTGTGTGTGTGTGTGTGTGTGTGTGTGTGTATGAAGAGAGAGAGAGAGTGAGTGATTTATCACGAAGGATTGGCTCACACAATTATGG	4	0.02	6	0.03	3	1	0	2
D21S1270	17	[ATAG]3 atg [ATAG]1 atg [ATAG]13_[TGTG/-] Indel	ATAGATAGATAGATGATAGATGATAGATAGATAGATAGATAGATAGATAGATAGATAGATAGATAGATAGATAG	GGCTACATAGAGAAACAGAACCAATAAA	ACAGACTATATATAATATATATTTATCTCACTGTATATATGTGTGTGTATATATATGCATGTGTGTGTGTGTGTGTGTGTGTGTGTGTGTGTGTGTGTGTGTATGAAGAGAGAGAGAGAGTGAGTGATTTATCACGAAGGATTGGCTCACACAATTATGG	1	0.005
D21S1270	17	[ATAG]3 atg [ATAG]1 atg [ATAG]13_[TG/-] Indel	ATAGATAGATAGATGATAGATGATAGATAGATAGATAGATAGATAGATAGATAGATAGATAGATAGATAGATAG	GGCTACATAGAGAAACAGAACCAATAAA	ACAGACTATATATAATATATATTTATCTCACTGTATATATGTGTGTGTATATATATGCATGTGTGTGTGTGTGTGTGTGTGTGTGTGTGTGTGTGTGTGTATGAAGAGAGAGAGAGAGTGAGTGATTTATCACGAAGGATTGGCTCACACAATTATGG	1	0.005
						200	1	200	1	39	12	0	27
D21S2055	16.1	[CTAT]7 cta [CTAT]3 tat [CTAT]4 C tatcat [CTAT]2	CTATCTATCTATCTATCTATCTATCTATCTACTATCTATCTATTATCTATCTATCTATCTATCTATCATCTATCTAT	AGAGAAACAGAACCAATAGG	ATCTTCTACCAAGTGATTTACTGTAATAAATTAGCTCATGCTATTATGGAGGATGAGTTCAAGATTTGTGGTCAGCAAGTTGCAGACTCAGGAGAG	40	0.2	40	0.2	1	1	0	0
D21S2055	17.1	[CTAT]8 cta [CTAT]3 tat [CTAT]4 C tatcat [CTAT]2	CTATCTATCTATCTATCTATCTATCTATCTATCTACTATCTATCTATTATCTATCTATCTATCTATCTATCATCTATCTAT	AGAGAAACAGAACCAATAGG	ATCTTCTACCAAGTGATTTACTGTAATAAATTAGCTCATGCTATTATGGAGGATGAGTTCAAGATTTGTGGTCAGCAAGTTGCAGACTCAGGAGAG	3	0.015	3	0.015	1	1	0	0
D21S2055	19.1	[CTAT]10 cta [CTAT]3 tat [CTAT]4 C tatcat [CTAT]2	CTATCTATCTATCTATCTATCTATCTATCTATCTATCTATCTACTATCTATCTATTATCTATCTATCTATCTATCTATCATCTATCTAT	AGAGAAACAGAACCAATAGG	ATCTTCTACCAAGTGATTTACTGTAATAAATTAGCTCATGCTATTATGGAGGATGAGTTCAAGATTTGTGGTCAGCAAGTTGCAGACTCAGGAGAG	3	0.015	3	0.015	1	1	0	0
D21S2055	24	[CTAT]2 [CTAA]1 [CTAT]9 cta [CTAT]3 tat [CTAT]3 tat [CTAT]4 cat [CTAT]2	CTATCTATCTAACTATCTATCTATCTATCTATCTATCTATCTATCTATCTACTATCTATCTATTATCTATCTATCTATTATCTATCTATCTATCTATCATCTATCTAT	AGAGAAACAGAACCAATAGG	ATCTTCTACCAAGTGATTTACTGTAATAAATTAGCTCATGCTATTATGGAGGATGAGTTCAAGATTTGTGGTCAGCAAGTTGCAGACTCAGGAGAG	5	0.025	5	0.025	1	1	0	0
D21S2055	25	[CTAT]2 [CTAA]1 [CTAT]11 CTA [CTAT]3 TAT [CTAT]2 TAT [CTAT]4 CAT [CTAT]2	CTATCTATCTAACTATCTATCTATCTATCTATCTATCTATCTATCTATCTATCTATCTACTATCTATCTATTATCTATCTATTATCTATCTATCTATCTATCATCTATCTAT	AGAGAAACAGAACCAATAGG	ATCTTCTACCAAGTGATTTACTGTAATAAATTAGCTCATGCTATTATGGAGGATGAGTTCAAGATTTGTGGTCAGCAAGTTGCAGACTCAGGAGAG	43	0.215	43	0.215	1	1	0	0
D21S2055	26	[CTAT]2 [CTAA]1 [CTAT]11 cta [CTAT]3 tat [CTAT]3 tat [CTAT]4 cat [CTAT]2	CTATCTATCTAACTATCTATCTATCTATCTATCTATCTATCTATCTATCTATCTATCTACTATCTATCTATTATCTATCTATCTATTATCTATCTATCTATCTATCATCTATCTAT	AGAGAAACAGAACCAATAGG	ATCTTCTACCAAGTGATTTACTGTAATAAATTAGCTCATGCTATTATGGAGGATGAGTTCAAGATTTGTGGTCAGCAAGTTGCAGACTCAGGAGAG	42	0.21	42	0.21	1	1	0	0
D21S2055	27	[CTAT]2 [CTAA]1 [CTAT]10 cta [CTAT]3 tat [CTAT]2 tat [CTAT]7 cat [CTAT]2	CTATCTATCTAACTATCTATCTATCTATCTATCTATCTATCTATCTATCTATCTACTATCTATCTATTATCTATCTATTATCTATCTATCTATCTATCTATCTATCTATCATCTATCTAT	AGAGAAACAGAACCAATAGG	ATCTTCTACCAAGTGATTTACTGTAATAAATTAGCTCATGCTATTATGGAGGATGAGTTCAAGATTTGTGGTCAGCAAGTTGCAGACTCAGGAGAG	3	0.015	7	0.035	3	1	2	0
D21S2055	27	[CTAT]2 [CTAA]1 [CTAT]12 cta [CTAT]3 tat [CTAT]3 tat [CTAT]4 cat [CTAT]2	CTATCTATCTAACTATCTATCTATCTATCTATCTATCTATCTATCTATCTATCTATCTATCTACTATCTATCTATTATCTATCTATCTATTATCTATCTATCTATCTATCATCTATCTAT	AGAGAAACAGAACCAATAGG	ATCTTCTACCAAGTGATTTACTGTAATAAATTAGCTCATGCTATTATGGAGGATGAGTTCAAGATTTGTGGTCAGCAAGTTGCAGACTCAGGAGAG	3	0.015
D21S2055	27	[CTAT]2 [CTAA]1 [CTAT]9 CTA [CTAT]3 TAT [CTAT]2 TAT [CTAT]8 CAT [CTAT]2	CTATCTATCTAACTATCTATCTATCTATCTATCTATCTATCTATCTATCTACTATCTATCTATTATCTATCTATTATCTATCTATCTATCTATCTATCTATCTATCTATCATCTATCTAT	AGAGAAACAGAACCAATAGG	ATCTTCTACCAAGTGATTTACTGTAATAAATTAGCTCATGCTATTATGGAGGATGAGTTCAAGATTTGTGGTCAGCAAGTTGCAGACTCAGGAGAG	1	0.005
D21S2055	28	[CTAT]2 [CTAA]1 [CTAT]10 cta [CTAT]3 tat [CTAT]2 tat [CTAT]8 cat [CTAT]2	CTATCTATCTAACTATCTATCTATCTATCTATCTATCTATCTATCTATCTATCTACTATCTATCTATTATCTATCTATTATCTATCTATCTATCTATCTATCTATCTATCTATCATCTATCTAT	AGAGAAACAGAACCAATAGG	ATCTTCTACCAAGTGATTTACTGTAATAAATTAGCTCATGCTATTATGGAGGATGAGTTCAAGATTTGTGGTCAGCAAGTTGCAGACTCAGGAGAG	2	0.01	5	0.025	2	1	1	0
D21S2055	28	[CTAT]2 [CTAA]1 [CTAT]11 cta [CTAT]3 tat [CTAT]2 tat [CTAT]7 cat [CTAT]2	CTATCTATCTAACTATCTATCTATCTATCTATCTATCTATCTATCTATCTATCTATCTACTATCTATCTATTATCTATCTATTATCTATCTATCTATCTATCTATCTATCTATCATCTATCTAT	AGAGAAACAGAACCAATAGG	ATCTTCTACCAAGTGATTTACTGTAATAAATTAGCTCATGCTATTATGGAGGATGAGTTCAAGATTTGTGGTCAGCAAGTTGCAGACTCAGGAGAG	3	0.015
D21S2055	29	[CTAT]2 [CTAA]1 [CTAT]11 cta [CTAT]3 tat [CTAT]2 tat [CTAT]8 cat [CTAT]2	CTATCTATCTAACTATCTATCTATCTATCTATCTATCTATCTATCTATCTATCTATCTACTATCTATCTATTATCTATCTATTATCTATCTATCTATCTATCTATCTATCTATCTATCATCTATCTAT	AGAGAAACAGAACCAATAGG	ATCTTCTACCAAGTGATTTACTGTAATAAATTAGCTCATGCTATTATGGAGGATGAGTTCAAGATTTGTGGTCAGCAAGTTGCAGACTCAGGAGAG	5	0.025	9	0.045	3	1	2	0
D21S2055	29	[CTAT]2 [CTAA]1 [CTAT]12 cta [CTAT]3 tat [CTAT]2 tat [CTAT]7 cat [CTAT]2	CTATCTATCTAACTATCTATCTATCTATCTATCTATCTATCTATCTATCTATCTATCTATCTACTATCTATCTATTATCTATCTATTATCTATCTATCTATCTATCTATCTATCTATCATCTATCTAT	AGAGAAACAGAACCAATAGG	ATCTTCTACCAAGTGATTTACTGTAATAAATTAGCTCATGCTATTATGGAGGATGAGTTCAAGATTTGTGGTCAGCAAGTTGCAGACTCAGGAGAG	3	0.015
D21S2055	29	[CTAT]2 [CTAA]1 [CTAT]10 CTA [CTAT]3 TAT [CTAT]2 TAT [CTAT]9 CAT [CTAT]2	CTATCTATCTAACTATCTATCTATCTATCTATCTATCTATCTATCTATCTATCTACTATCTATCTATTATCTATCTATTATCTATCTATCTATCTATCTATCTATCTATCTATCTATCATCTATCTAT	AGAGAAACAGAACCAATAGG	ATCTTCTACCAAGTGATTTACTGTAATAAATTAGCTCATGCTATTATGGAGGATGAGTTCAAGATTTGTGGTCAGCAAGTTGCAGACTCAGGAGAG	1	0.005
D21S2055	30	[CTAT]2 [CTAA]1 [CTAT]12 cta [CTAT]3 tat [CTAT]2 tat [CTAT]8 cat [CTAT]2	CTATCTATCTAACTATCTATCTATCTATCTATCTATCTATCTATCTATCTATCTATCTATCTACTATCTATCTATTATCTATCTATTATCTATCTATCTATCTATCTATCTATCTATCTATCATCTATCTAT	AGAGAAACAGAACCAATAGG	ATCTTCTACCAAGTGATTTACTGTAATAAATTAGCTCATGCTATTATGGAGGATGAGTTCAAGATTTGTGGTCAGCAAGTTGCAGACTCAGGAGAG	1	0.005	4	0.02	3	1	2	0
D21S2055	30	[CTAT]2 [CTAA]1 [CTAT]11 cta [CTAT]3 tat [CTAT]2 tat [CTAT]9 cat [CTAT]2	CTATCTATCTAACTATCTATCTATCTATCTATCTATCTATCTATCTATCTATCTATCTACTATCTATCTATTATCTATCTATTATCTATCTATCTATCTATCTATCTATCTATCTATCTATCATCTATCTAT	AGAGAAACAGAACCAATAGG	ATCTTCTACCAAGTGATTTACTGTAATAAATTAGCTCATGCTATTATGGAGGATGAGTTCAAGATTTGTGGTCAGCAAGTTGCAGACTCAGGAGAG	2	0.01
D21S2055	30	[CTAT]2 [CTAA]1 [CTAT]13 CTA [CTAT]3 TAT [CTAT]2 TAT [CTAT]7 CAT [CTAT]2	CTATCTATCTAACTATCTATCTATCTATCTATCTATCTATCTATCTATCTATCTATCTATCTATCTACTATCTATCTATTATCTATCTATTATCTATCTATCTATCTATCTATCTATCTATCATCTATCTAT	CAGAGAAACAGAACCAATAGG	ATCTTCTACCAAGTGATTTACTGTAATAAATTAGCTCATGCTATTATGGAGGATGAGTTCAAGATTTGTGGTCAGCAAGTTGCAGACTCAGGAGAG	1	0.005
D21S2055	31	[CTAT]2 [CTAA]1 [CTAT]13 CTA [CTAT]3 TAT [CTAT]2 TAT [CTAT]8 CAT [CTAT]2	CTATCTATCTAACTATCTATCTATCTATCTATCTATCTATCTATCTATCTATCTATCTATCTATCTACTATCTATCTATTATCTATCTATTATCTATCTATCTATCTATCTATCTATCTATCTATCATCTATCTAT	AGAGAAACAGAACCAATAGG	ATCTTCTACCAAGTGATTTACTGTAATAAATTAGCTCATGCTATTATGGAGGATGAGTTCAAGATTTGTGGTCAGCAAGTTGCAGACTCAGGAGAG	1	0.005	1	0.005	1	1	0	0
D21S2055	32	[CTAT]2 [CTAA]1 [CTAT]11 cta [CTAT]1 CT [CTAT]1 AT tat [CTAT]3 tat [CTAT]10 cat [CTAT]2	CTATCTATCTAACTATCTATCTATCTATCTATCTATCTATCTATCTATCTATCTATCTACTATCTCTATATTATCTATCTATCTATTATCTATCTATCTATCTATCTATCTATCTATCTATCTATCTATCATCTATCTAT	AGAGAAACAGAACCAATAGG	ATCTTCTACCAAGTGATTTACTGTAATAAATTAGCTCATGCTATTATGGAGGATGAGTTCAAGATTTGTGGTCAGCAAGTTGCAGACTCAGGAGAG	3	0.015	5	0.025	2	1	1	0
D21S2055	32	[CTAT]2 [CTAA]1 [CTAT]10 cta [CTAT]1 CT [CTAT]1 AT tat [CTAT]3 tat [CTAT]11 cat [CTAT]2	CTATCTATCTAACTATCTATCTATCTATCTATCTATCTATCTATCTATCTATCTACTATCTCTATATTATCTATCTATCTATTATCTATCTATCTATCTATCTATCTATCTATCTATCTATCTATCTATCATCTATCTAT	AGAGAAACAGAACCAATAGG	ATCTTCTACCAAGTGATTTACTGTAATAAATTAGCTCATGCTATTATGGAGGATGAGTTCAAGATTTGTGGTCAGCAAGTTGCAGACTCAGGAGAG	2	0.01
D21S2055	33	[CTAT]2 [CTAA]1 [CTAT]10 [CT]1 A [CTAT]1 [CT]1 [CTAT]1 [AT]1 T [AT]1 [CTAT]3 T [AT]1 [CTAT]12 C [AT]1 [CTAT]2	CTATCTATCTAACTATCTATCTATCTATCTATCTATCTATCTATCTATCTATCTACTATCTCTATATTATCTATCTATCTATTATCTATCTATCTATCTATCTATCTATCTATCTATCTATCTATCTATCTATCATCTATCTAT	AGAGAAACAGAACCAATAGG	ATCTTCTACCAAGTGATTTACTGTAATAAATTAGCTCATGCTATTATGGAGGATGAGTTCAAGATTTGTGGTCAGCAAGTTGCAGACTCAGGAGAG	1	0.005	7	0.035	3	1	2	0
D21S2055	33	[CTAT]2 [CTAA]1 [CTAT]11 cta [CTAT]1 CT [CTAT]1 AT tat [CTAT]3 tat [CTAT]11 cat [CTAT]2	CTATCTATCTAACTATCTATCTATCTATCTATCTATCTATCTATCTATCTATCTATCTACTATCTCTATATTATCTATCTATCTATTATCTATCTATCTATCTATCTATCTATCTATCTATCTATCTATCTATCATCTATCTAT	AGAGAAACAGAACCAATAGG	ATCTTCTACCAAGTGATTTACTGTAATAAATTAGCTCATGCTATTATGGAGGATGAGTTCAAGATTTGTGGTCAGCAAGTTGCAGACTCAGGAGAG	5	0.025
D21S2055	33	[CTAT]2 [CTAA]1 [CTAT]12 cta [CTAT]1 CT [CTAT]1 AT tat [CTAT]3 tat [CTAT]10 cat [CTAT]2	CTATCTATCTAACTATCTATCTATCTATCTATCTATCTATCTATCTATCTATCTATCTATCTACTATCTCTATATTATCTATCTATCTATTATCTATCTATCTATCTATCTATCTATCTATCTATCTATCTATCATCTATCTAT	AGAGAAACAGAACCAATAGG	ATCTTCTACCAAGTGATTTACTGTAATAAATTAGCTCATGCTATTATGGAGGATGAGTTCAAGATTTGTGGTCAGCAAGTTGCAGACTCAGGAGAG	1	0.005
D21S2055	34	[CTAT]2 [CTAA]1 [CTAT]11 cta [CTAT]1 CT [CTAT]1 AT tat [CTAT]3 tat [CTAT]12 cat [CTAT]2	CTATCTATCTAACTATCTATCTATCTATCTATCTATCTATCTATCTATCTATCTATCTACTATCTCTATATTATCTATCTATCTATTATCTATCTATCTATCTATCTATCTATCTATCTATCTATCTATCTATCTATCATCTATCTAT	AGAGAAACAGAACCAATAGG	ATCTTCTACCAAGTGATTTACTGTAATAAATTAGCTCATGCTATTATGGAGGATGAGTTCAAGATTTGTGGTCAGCAAGTTGCAGACTCAGGAGAG	7	0.035	12	0.06	3	1	2	0
D21S2055	34	[CTAT]2 [CT]1 AA [CTAT]10 [CT]1 A [CTAT]1 [CT]1 [CTAT]1 [AT]1 T [AT]1 [CTAT]3 T [AT]1 [CTAT]13 C [AT]1 [CTAT]2	CTATCTATCTAACTATCTATCTATCTATCTATCTATCTATCTATCTATCTATCTACTATCTCTATATTATCTATCTATCTATTATCTATCTATCTATCTATCTATCTATCTATCTATCTATCTATCTATCTATCTATCATCTATCTAT	AGAGAAACAGAACCAATAGG	ATCTTCTACCAAGTGATTTACTGTAATAAATTAGCTCATGCTATTATGGAGGATGAGTTCAAGATTTGTGGTCAGCAAGTTGCAGACTCAGGAGAG	1	0.005
D21S2055	34	[CTAT]2 [CTAA]1 [CTAT]12 cta [CTAT]1 CT [CTAT]1 AT tat [CTAT]3 tat [CTAT]11 cat [CTAT]2	CTATCTATCTAACTATCTATCTATCTATCTATCTATCTATCTATCTATCTATCTATCTATCTACTATCTCTATATTATCTATCTATCTATTATCTATCTATCTATCTATCTATCTATCTATCTATCTATCTATCTATCATCTATCTAT	AGAGAAACAGAACCAATAGG	ATCTTCTACCAAGTGATTTACTGTAATAAATTAGCTCATGCTATTATGGAGGATGAGTTCAAGATTTGTGGTCAGCAAGTTGCAGACTCAGGAGAG	4	0.02
D21S2055	35	[CTAT]2 [CTAA]1 [CTAT]13 cta [CTAT]1 CT [CTAT]1 AT tat [CTAT]3 tat [CTAT]11 cat [CTAT]2	CTATCTATCTAACTATCTATCTATCTATCTATCTATCTATCTATCTATCTATCTATCTATCTATCTACTATCTCTATATTATCTATCTATCTATTATCTATCTATCTATCTATCTATCTATCTATCTATCTATCTATCTATCATCTATCTAT	AGAGAAACAGAACCAATAGG	ATCTTCTACCAAGTGATTTACTGTAATAAATTAGCTCATGCTATTATGGAGGATGAGTTCAAGATTTGTGGTCAGCAAGTTGCAGACTCAGGAGAG	4	0.02	12	0.06	3	1	2	0
D21S2055	35	[CTAT]2 [CTAA]1 [CTAT]11 cta [CTAT]1 CT [CTAT]1 AT tat [CTAT]3 tat [CTAT]13 cat [CTAT]2	CTATCTATCTAACTATCTATCTATCTATCTATCTATCTATCTATCTATCTATCTATCTACTATCTCTATATTATCTATCTATCTATTATCTATCTATCTATCTATCTATCTATCTATCTATCTATCTATCTATCTATCTATCATCTATCTAT	AGAGAAACAGAACCAATAGG	ATCTTCTACCAAGTGATTTACTGTAATAAATTAGCTCATGCTATTATGGAGGATGAGTTCAAGATTTGTGGTCAGCAAGTTGCAGACTCAGGAGAG	4	0.02
D21S2055	35	[CTAT]2 [CTAA]1 [CTAT]12 cta [CTAT]1 CT [CTAT]1 AT tat [CTAT]3 tat [CTAT]12 cat [CTAT]2	CTATCTATCTAACTATCTATCTATCTATCTATCTATCTATCTATCTATCTATCTATCTATCTACTATCTCTATATTATCTATCTATCTATTATCTATCTATCTATCTATCTATCTATCTATCTATCTATCTATCTATCTATCATCTATCTAT	AGAGAAACAGAACCAATAGG	ATCTTCTACCAAGTGATTTACTGTAATAAATTAGCTCATGCTATTATGGAGGATGAGTTCAAGATTTGTGGTCAGCAAGTTGCAGACTCAGGAGAG	4	0.02
D21S2055	37	[CTAT]2 [CTAA]1 [CTAT]13 cta [CTAT]1 CT [CTAT]1 AT tat [CTAT]3 tat [CTAT]13 cat [CTAT]2	CTATCTATCTAACTATCTATCTATCTATCTATCTATCTATCTATCTATCTATCTATCTATCTATCTACTATCTCTATATTATCTATCTATCTATTATCTATCTATCTATCTATCTATCTATCTATCTATCTATCTATCTATCTATCTATCATCTATCTAT	AGAGAAACAGAACCAATAGG	ATCTTCTACCAAGTGATTTACTGTAATAAATTAGCTCATGCTATTATGGAGGATGAGTTCAAGATTTGTGGTCAGCAAGTTGCAGACTCAGGAGAG	2	0.01	2	0.01	1	1	0	0
						200	1	200	1	30	16	14	0
D22GATA198B05	14	CTCT [ATCT]10 [ACCT]3	CTCTATCTATCTATCTATCTATCTATCTATCTATCTATCTATCTACCTACCTACCT	AGCCAATTCACCTAATAAATCCCTTCTCATCTATCTGTCTGTCTCCTAT	GCATGCTATAGGTTCTGTCTCTCTGGAGAACCCTAATACGGTTGG	4	0.02	4	0.02	1	1	0	0
D22GATA198B05	15	CTCT [ATCT]11 [ACCT]3	CTCTATCTATCTATCTATCTATCTATCTATCTATCTATCTATCTATCTACCTACCTACCT	AGCCAATTCACCTAATAAATCCCTTCTCATCTATCTGTCTGTCTCCTAT	GCATGCTATAGGTTCTGTCTCTCTGGAGAACCCTAATACGGTTGG	23	0.115	23	0.115	1	1	0	0
D22GATA198B05	16	CTCT [ATCT]9 [ACCT]6	CTCTATCTATCTATCTATCTATCTATCTATCTATCTATCTACCTACCTACCTACCTACCTACCT	AGCCAATTCACCTAATAAATCCCTTCTCATCTATCTGTCTGTCTCCTAT	GCATGCTATAGGTTCTGTCTCTCTGGAGAACCCTAATACGGTTGG	10	0.05	26	0.13	3	1	2	0
D22GATA198B05	16	CTCT [ATCT]11 [ACCT]4	CTCTATCTATCTATCTATCTATCTATCTATCTATCTATCTATCTATCTACCTACCTACCTACCT	AGCCAATTCACCTAATAAATCCCTTCTCATCTATCTGTCTGTCTCCTAT	GCATGCTATAGGTTCTGTCTCTCTGGAGAACCCTAATACGGTTGG	4	0.02
D22GATA198B05	16	CTCT [ATCT]12 [ACCT]3	CTCTATCTATCTATCTATCTATCTATCTATCTATCTATCTATCTATCTATCTACCTACCTACCT	AGCCAATTCACCTAATAAATCCCTTCTCATCTATCTGTCTGTCTCCTAT	GCATGCTATAGGTTCTGTCTCTCTGGAGAACCCTAATACGGTTGG	12	0.06
D22GATA198B05	16.2	CTCT [ATCT]1 TA [ATCT]11 [ACCT]3	CTCTATCTATATCTATCTATCTATCTATCTATCTATCTATCTATCTATCTATCTACCTACCTACCT	AGCCAATTCACCTAATAAATCCCTTCTCATCTATCTGTCTGTCTCCTAT	GCATGCTATAGGTTCTGTCTCTCTGGAGAACCCTAATACGGTTGG	1	0.005	1	0.005	1	1	0	0
D22GATA198B05	17	CTCT [ATCT]10 [ACCT]6	CTCTATCTATCTATCTATCTATCTATCTATCTATCTATCTATCTACCTACCTACCTACCTACCTACCT	AGCCAATTCACCTAATAAATCCCTTCTCATCTATCTGTCTGTCTCCTAT	GCATGCTATAGGTTCTGTCTCTCTGGAGAACCCTAATACGGTTGG	7	0.035	13	0.065	4	1	3	0
D22GATA198B05	17	CTCT [ATCT]11 [ACCT]5	CTCTATCTATCTATCTATCTATCTATCTATCTATCTATCTATCTATCTACCTACCTACCTACCTACCT	AGCCAATTCACCTAATAAATCCCTTCTCATCTATCTGTCTGTCTCCTAT	GCATGCTATAGGTTCTGTCTCTCTGGAGAACCCTAATACGGTTGG	3	0.015
D22GATA198B05	17	CTCT [ATCT]12 [ACCT]4	CTCTATCTATCTATCTATCTATCTATCTATCTATCTATCTATCTATCTATCTACCTACCTACCTACCT	AGCCAATTCACCTAATAAATCCCTTCTCATCTATCTGTCTGTCTCCTAT	GCATGCTATAGGTTCTGTCTCTCTGGAGAACCCTAATACGGTTGG	2	0.01
D22GATA198B05	17	CTCT [ATCT]13 [ACCT]3	CTCTATCTATCTATCTATCTATCTATCTATCTATCTATCTATCTATCTATCTATCTACCTACCTACCT	AGCCAATTCACCTAATAAATCCCTTCTCATCTATCTGTCTGTCTCCTAT	GCATGCTATAGGTTCTGTCTCTCTGGAGAACCCTAATACGGTTGG	1	0.005
D22GATA198B05	18	[CTCT]2 [ATCT]11 [ACCT]5	CTCTCTCTATCTATCTATCTATCTATCTATCTATCTATCTATCTATCTATCTACCTACCTACCTACCTACCT	AGCCAATTCACCTAATAAATCCCTTCTCATCTATCTGTCTGTCTCCTAT	GCATGCTATAGGTTCTGTCTCTCTGGAGAACCCTAATACGGTTGG	1	0.005	17	0.085	4	1	3	0
D22GATA198B05	18	CTCT [ATCT]12 [ACCT]5	CTCTATCTATCTATCTATCTATCTATCTATCTATCTATCTATCTATCTATCTACCTACCTACCTACCTACCT	AGCCAATTCACCTAATAAATCCCTTCTCATCTATCTGTCTGTCTCCTAT	GCATGCTATAGGTTCTGTCTCTCTGGAGAACCCTAATACGGTTGG	1	0.005
D22GATA198B05	18	CTCT [ATCT]11 [ACCT]6	CTCTATCTATCTATCTATCTATCTATCTATCTATCTATCTATCTATCTACCTACCTACCTACCTACCTACCT	AGCCAATTCACCTAATAAATCCCTTCTCATCTATCTGTCTGTCTCCTAT	GCATGCTATAGGTTCTGTCTCTCTGGAGAACCCTAATACGGTTGG	13	0.065
D22GATA198B05	18	CTCT [ATCT]13 [ACCT]4	CTCTATCTATCTATCTATCTATCTATCTATCTATCTATCTATCTATCTATCTATCTACCTACCTACCTACCT	AGCCAATTCACCTAATAAATCCCTTCTCATCTATCTGTCTGTCTCCTAT	GCATGCTATAGGTTCTGTCTCTCTGGAGAACCCTAATACGGTTGG	2	0.01
D22GATA198B05	19	CTCT [ATCT]12 [ACCT]6	CTCTATCTATCTATCTATCTATCTATCTATCTATCTATCTATCTATCTATCTACCTACCTACCTACCTACCTACCT	AGCCAATTCACCTAATAAATCCCTTCTCATCTATCTGTCTGTCTCCTAT	GCATGCTATAGGTTCTGTCTCTCTGGAGAACCCTAATACGGTTGG	2	0.01	12	0.06	3	1	2	0
D22GATA198B05	19	[CTCT]2 [ATCT]12 [ACCT]5	CTCTCTCTATCTATCTATCTATCTATCTATCTATCTATCTATCTATCTATCTATCTACCTACCTACCTACCTACCT	AGCCAATTCACCTAATAAATCCCTTCTCATCTATCTGTCTGTCTCCTAT	GCATGCTATAGGTTCTGTCTCTCTGGAGAACCCTAATACGGTTGG	8	0.04
D22GATA198B05	19	CTCT [ATCT]13 [ACCT]5	CTCTATCTATCTATCTATCTATCTATCTATCTATCTATCTATCTATCTATCTATCTACCTACCTACCTACCTACCT	AGCCAATTCACCTAATAAATCCCTTCTCATCTATCTGTCTGTCTCCTAT	GCATGCTATAGGTTCTGTCTCTCTGGAGAACCCTAATACGGTTGG	2	0.01
D22GATA198B05	20	[CTCT]2 [ATCT]13 [ACCT]5	CTCTCTCTATCTATCTATCTATCTATCTATCTATCTATCTATCTATCTATCTATCTATCTACCTACCTACCTACCTACCT	AGCCAATTCACCTAATAAATCCCTTCTCATCTATCTGTCTGTCTCCTAT	GCATGCTATAGGTTCTGTCTCTCTGGAGAACCCTAATACGGTTGG	59	0.295	68	0.34	4	1	3	0
D22GATA198B05	20	CTCT [ATCT]14 [ACCT]5	CTCTATCTATCTATCTATCTATCTATCTATCTATCTATCTATCTATCTATCTATCTATCTACCTACCTACCTACCTACCT	AGCCAATTCACCTAATAAATCCCTTCTCATCTATCTGTCTGTCTCCTAT	GCATGCTATAGGTTCTGTCTCTCTGGAGAACCCTAATACGGTTGG	5	0.025
D22GATA198B05	20	[CTCT]2 [ATCT]12 [ACCT]6	CTCTCTCTATCTATCTATCTATCTATCTATCTATCTATCTATCTATCTATCTATCTACCTACCTACCTACCTACCTACCT	AGCCAATTCACCTAATAAATCCCTTCTCATCTATCTGTCTGTCTCCTAT	GCATGCTATAGGTTCTGTCTCTCTGGAGAACCCTAATACGGTTGG	2	0.01
D22GATA198B05	20	[CTCT]3 [ATCT]12 [ACCT]5	CTCTCTCTCTCTATCTATCTATCTATCTATCTATCTATCTATCTATCTATCTATCTATCTACCTACCTACCTACCTACCT	AGCCAATTCACCTAATAAATCCCTTCTCATCTATCTGTCTGTCTCCTAT	GCATGCTATAGGTTCTGTCTCTCTGGAGAACCCTAATACGGTTGG	2	0.01
D22GATA198B05	21	[CTCT]2 [ATCT]14 [ACCT]5	CTCTCTCTATCTATCTATCTATCTATCTATCTATCTATCTATCTATCTATCTATCTATCTATCTACCTACCTACCTACCTACCT	AGCCAATTCACCTAATAAATCCCTTCTCATCTATCTGTCTGTCTCCTAT	GCATGCTATAGGTTCTGTCTCTCTGGAGAACCCTAATACGGTTGG	26	0.13	31	0.155	3	1	2	0
D22GATA198B05	21	CTCT [ATCT]15 [ACCT]5	CTCTATCTATCTATCTATCTATCTATCTATCTATCTATCTATCTATCTATCTATCTATCTATCTACCTACCTACCTACCTACCT	AGCCAATTCACCTAATAAATCCCTTCTCATCTATCTGTCTGTCTCCTAT	GCATGCTATAGGTTCTGTCTCTCTGGAGAACCCTAATACGGTTGG	4	0.02
D22GATA198B05	21	[CTCT]2 [ATCT]9 ACCT [ATCT]4 [ACCT]5	CTCTCTCTATCTATCTATCTATCTATCTATCTATCTATCTATCTACCTATCTATCTATCTATCTACCTACCTACCTACCTACCT	AGCCAATTCACCTAATAAATCCCTTCTCATCTATCTGTCTGTCTCCTAT	GCATGCTATAGGTTCTGTCTCTCTGGAGAACCCTAATACGGTTGG	1	0.005
D22GATA198B05	22	[CTCT]2 [ATCT]15 [ACCT]5	CTCTCTCTATCTATCTATCTATCTATCTATCTATCTATCTATCTATCTATCTATCTATCTATCTATCTACCTACCTACCTACCTA CCT	AGCCAATTCACCTAATAAATCCCTTCTCATCTATCTGTCTGTCTCCTAT	GCATGCTATAGGTTCTGTCTCTCTGGAGAACCCTAATACGGTTGG	5	0.025	5	0.025	1	1	0	0
						200	1	200	1	25	10	15	0
D22S1045	11	[ATT]8 [ACT]1 [ATT]2	ATTATTATTATTATTATTATTATTACTATTATT	CCCTATAGACCCTGTCCTAGCCTTCTTATAGCTGCTATGGGGGCTAGATTTTCCCCGATGATAGTAGTCTC	GTTATAAAAATATTGCCAATCATACATTCGCGTGATCACTCACACTGTGCCGGGCACTCTTGAGAGCACTTTACATATATTGTCTCATTTAATTCTCTCAACTTGGGCACAGG	55	0.275	55	0.275	1	1	0	0
D22S1045	12	[ATT]9 [ACT]1 [ATT]2	ATTATTATTATTATTATTATTATTATTACTATTATT	CCTATAGACCCTGTCCTAGCCTTCTTATAGCTGCTATGGGGGCTAGATTTTCCCCGATGATAGTAGTCTC	GTTATAAAAATATTGCCAATCATACATTCGCGTGATCACTCACACTGTGCCGGGCACTCTTGAGAGCACTTTACATATATTGTCTCATTTAATTCTCTCAACTTGGGCACAGG	2	0.01	2	0.01	1	1	0	0
D22S1045	13	[ATT]10 [ACT]1 [ATT]2	ATTATTATTATTATTATTATTATTATTATTACTATTATT	CCTATAGACCCTGTCCTAGCCTTCTTATAGCTGCTATGGGGGCTAGATTTTCCCCGATGATAGTAGTCTC	GTTATAAAAATATTGCCAATCATACATTCGCGTGATCACTCACACTGTGCCGGGCACTCTTGAGAGCACTTTACATATATTGTCTCATTTAATTCTCTCAACTTGGGCACAGG	1	0.005	1	0.005	1	1	0	0
D22S1045	14	[ATT]11 [ACT]1 [ATT]2	ATTATTATTATTATTATTATTATTATTATTATTACTATTATT	CCTATAGACCCTGTCCTAGCCTTCTTATAGCTGCTATGGGGGCTAGATTTTCCCCGATGATAGTAGTCTC	GTTATAAAAATATTGCCAATCATACATTCGCGTGATCACTCACACTGTGCCGGGCACTCTTGAGAGCACTTTACATATATTGTCTCATTTAATTCTCTCAACTTGGGCACAGG	2	0.01	2	0.01	1	1	0	0
D22S1045	15	[ATT]12 [ACT]1 [ATT]2	ATTATTATTATTATTATTATTATTATTATTATTATTACTATTATT	CCTATAGACCCTGTCCTAGCCTTCTTATAGCTGCTATGGGGGCTAGATTTTCCCCGATGATAGTAGTCTC	GTTATAAAAATATTGCCAATCATACATTCGCGTGATCACTCACACTGTGCCGGGCACTCTTGAGAGCACTTTACATATATTGTCTCATTTAATTCTCTCAACTTGGGCACAGG	51	0.255	51	0.255	1	1	0	0
D22S1045	16	[ATT]13 [ACT]1 [ATT]2	ATTATTATTATTATTATTATTATTATTATTATTATTATTACTATTATT	CCTATAGACCCTGTCCTAGCCTTCTTATAGCTGCTATGGGGGCTAGATTTTCCCCGATGATAGTAGTCTC	GTTATAAAAATATTGCCAATCATACATTCGCGTGATCACTCACACTGTGCCGGGCACTCTTGAGAGCACTTTACATATATTGTCTCATTTAATTCTCTCAACTTGGGCACAGG	57	0.285	57	0.285	1	1	0	0
D22S1045	17	[ATT]14 [ACT]1 [ATT]2	ATTATTATTATTATTATTATTATTATTATTATTATTATTATTACTATTATT	CCTATAGACCCTGTCCTAGCCTTCTTATAGCTGCTATGGGGGCTAGATTTTCCCCGATGATAGTAGTCTC	GTTATAAAAATATTGCCAATCATACATTCGCGTGATCACTCACACTGTGCCGGGCACTCTTGAGAGCACTTTACATATATTGTCTCATTTAATTCTCTCAACTTGGGCACAGG	29	0.145	29	0.145	1	1	0	0
D22S1045	18	[ATT]15 [ACT]1 [ATT]2	ATTATTATTATTATTATTATTATTATTATTATTATTATTATTATTACTATTATT	CCTCTCCACCCTATAGACCCTGTCCTAGCCTTCTTATAGCTGCTATGGGGGCTAGATTTTCCCCGATGATAGTAGTCTC	GTTATAAAAATATTGCCAATCATACATTCGCGTGATCACTCACACTGTGCCGGGCACTCTTGAGAGCACTTTACATATATTGTCTCATTTAATTCTCTCAACTTGGGCACAGGCACTGTCACTATTTCCATTCTACAGCTGAGG	3	0.015	3	0.015	1	1	0	0
						200	1	200	1	8	8	0	0
D2S1338	16	[GGAA]9 [GGCA]7	GGAAGGAAGGAAGGAAGGAAGGAAGGAAGGAAGGAAGGCAGGCAGGCAGGCAGGCAGGCAGGCA	GCCTACATCCCTAGTACCTAGCATGGTACCTGCAGGTGGCCCATAATCATGAGTTATTCAGTAAGTTAAAGGATTGCAGGAG	AGGCCAAGCCATTTCTGTTTCCAAATCCACTGGCT	7	0.035	9	0.045	2	1	0	1
D2S1338	16	[GGAA]10 [GGCA]6_rs6736691	GGAAGGAAGGAAGGAAGGAAGGAAGGAAGGAAGGAAGGAAGGCAGGCAGGCAGGCAGGCAGGCA	GCCTACATCCCTAGTACCTAGCATGGTACCTGCAGGTGGCCCATAATAATGAGTTATTCAGTAAGTTAAAGGATTGCAGGAG	AGGCCAAGCCATTTCTGTTTCCAAATCCACTGGCT	2	0.01
D2S1338	17	[GGAA]10 [GGCA]7	GGAAGGAAGGAAGGAAGGAAGGAAGGAAGGAAGGAAGGAAGGCAGGCAGGCAGGCAGGCAGGCAGGCA	GCCTACATCCCTAGTACCTAGCATGGTACCTGCAGGTGGCCCATAATCATGAGTTATTCAGTAAGTTAAAGGATTGCAGGAG	AGGCCAAGCCATTTCTGTTTCCAAATCCACTGGCT	1	0.005	13	0.065	3	1	2	1
D2S1338	17	[GGAA]11 [GGCA]6_rs6736691	GGAAGGAAGGAAGGAAGGAAGGAAGGAAGGAAGGAAGGAAGGAAGGCAGGCAGGCAGGCAGGCAGGCA	GCCTACATCCCTAGTACCTAGCATGGTACCTGCAGGTGGCCCATAATAATGAGTTATTCAGTAAGTTAAAGGATTGCAGGAG	AGGCCAAGCCATTTCTGTTTCCAAATCCACTGGCT	11	0.055
D2S1338	17	[GGAA]12 [GGCA]5	GGAAGGAAGGAAGGAAGGAAGGAAGGAAGGAAGGAAGGAAGGAAGGAAGGCAGGCAGGCAGGCAGGCA	GCCTACATCCCTAGTACCTAGCATGGTACCTGCAGGTGGCCCATAATCATGAGTTATTCAGTAAGTTAAAGGATTGCAGGAG	AGGCCAAGCCATTTCTGTTTCCAAATCCACTGGCT	1	0.005
D2S1338	18	[GGAA]11 [GGCA]7	GGAAGGAAGGAAGGAAGGAAGGAAGGAAGGAAGGAAGGAAGGAAGGCAGGCAGGCAGGCAGGCAGGCAGGCA	GCCTACATCCCTAGTACCTAGCATGGTACCTGCAGGTGGCCCATAATCATGAGTTATTCAGTAAGTTAAAGGATTGCAGGAG	AGGCCAAGCCATTTCTGTTTCCAAATCCACTGGCT	18	0.09	29	0.145	3	1	1	1
D2S1338	18	[GGAA]12 [GGCA]6_rs6736691	GGAAGGAAGGAAGGAAGGAAGGAAGGAAGGAAGGAAGGAAGGAAGGAAGGCAGGCAGGCAGGCAGGCAGGCA	GCCTACATCCCTAGTACCTAGCATGGTACCTGCAGGTGGCCCATAATAATGAGTTATTCAGTAAGTTAAAGGATTGCAGGAG	AGGCCAAGCCATTTCTGTTTCCAAATCCACTGGCT	9	0.045
D2S1338	18	[GGAA]12 [GGCA]6	GGAAGGAAGGAAGGAAGGAAGGAAGGAAGGAAGGAAGGAAGGAAGGAAGGCAGGCAGGCAGGCAGGCAGGCA	GCCTACATCCCTAGTACCTAGCATGGTACCTGCAGGTGGCCCATAATCATGAGTTATTCAGTAAGTTAAAGGATTGCAGGAG	AGGCCAAGCCATTTCTGTTTCCAAATCCACTGGCT	2	0.01
D2S1338	19	[GGAA]11 [GGCA]8	GGAAGGAAGGAAGGAAGGAAGGAAGGAAGGAAGGAAGGAAGGAAGGCAGGCAGGCAGGCAGGCAGGCAGGCAGGCA	GCCTACATCCCTAGTACCTAGCATGGTACCTGCAGGTGGCCCATAATCATGAGTTATTCAGTAAGTTAAAGGATTGCAGGAG	AGGCCAAGCCATTTCTGTTTCCAAATCCACTGGCT	2	0.01	39	0.195	3	1	2	0
D2S1338	19	[GGAA]12 [GGCA]7	GGAAGGAAGGAAGGAAGGAAGGAAGGAAGGAAGGAAGGAAGGAAGGAAGGCAGGCAGGCAGGCAGGCAGGCAGGCA	GCCTACATCCCTAGTACCTAGCATGGTACCTGCAGGTGGCCCATAATCATGAGTTATTCAGTAAGTTAAAGGATTGCAGGAG	AGGCCAAGCCATTTCTGTTTCCAAATCCACTGGCT	36	0.18
D2S1338	19	[GGAA]13 [GGCA]6	GGAAGGAAGGAAGGAAGGAAGGAAGGAAGGAAGGAAGGAAGGAAGGAAGGAAGGCAGGCAGGCAGGCAGGCAGGCA	GCCTACATCCCTAGTACCTAGCATGGTACCTGCAGGTGGCCCATAATCATGAGTTATTCAGTAAGTTAAAGGATTGCAGGAG	AGGCCAAGCCATTTCTGTTTCCAAATCCACTGGCT	1	0.005
D2S1338	20	[GGAA]10 [GAAA]1 [GGAA]2 [GGCA]7	GGAAGGAAGGAAGGAAGGAAGGAAGGAAGGAAGGAAGGAAGAAAGGAAGGAAGGCAGGCAGGCAGGCAGGCAGGCAGGCA	GCCTACATCCCTAGTACCTAGCATGGTACCTGCAGGTGGCCCATAATCATGAGTTATTCAGTAAGTTAAAGGATTGCAGGAG	AGGCCAAGCCATTTCTGTTTCCAAATCCACTGGCT	5	0.025	26	0.13	4	1	3	1
D2S1338	20	[GGAA]2 [GGAC]1 [GGAA]10 [GGCA]7	GGAAGGAAGGACGGAAGGAAGGAAGGAAGGAAGGAAGGAAGGAAGGAAGGAAGGCAGGCAGGCAGGCAGGCAGGCAGGCA	GCCTACATCCCTAGTACCTAGCATGGTACCTGCAGGTGGCCCATAATCATGAGTTATTCAGTAAGTTAAAGGATTGCAGGAG	AGGCCAAGCCATTTCTGTTTCCAAATCCACTGGCT	1	0.005
D2S1338	20	[GGAA]13 [GGCA]7	GGAAGGAAGGAAGGAAGGAAGGAAGGAAGGAAGGAAGGAAGGAAGGAAGGAAGGCAGGCAGGCAGGCAGGCAGGCAGGCA	GCCTACATCCCTAGTACCTAGCATGGTACCTGCAGGTGGCCCATAATCATGAGTTATTCAGTAAGTTAAAGGATTGCAGGAG	AGGCCAAGCCATTTCTGTTTCCAAATCCACTGGCT	18	0.09
D2S1338	20	[GGAA]14 [GGCA]6_rs6736691	GGAAGGAAGGAAGGAAGGAAGGAAGGAAGGAAGGAAGGAAGGAAGGAAGGAAGGAAGGCAGGCAGGCAGGCAGGCAGGCA	GCCTACATCCCTAGTACCTAGCATGGTACCTGCAGGTGGCCCATAATAATGAGTTATTCAGTAAGTTAAAGGATTGCAGGAG	AGGCCAAGCCATTTCTGTTTCCAAATCCACTGGCT	2	0.01
D2S1338	21	[GGAA]13 [GGCA]8	GGAAGGAAGGAAGGAAGGAAGGAAGGAAGGAAGGAAGGAAGGAAGGAAGGAAGGCAGGCAGGCAGGCAGGCAGGCAGGCAGGCA	GCCTACATCCCTAGTACCTAGCATGGTACCTGCAGGTGGCCCATAATCATGAGTTATTCAGTAAGTTAAAGGATTGCAGGAG	AGGCCAAGCCATTTCTGTTTCCAAATCCACTGGCT	1	0.005	5	0.025	2	1	1	0
D2S1338	21	[GGAA]14 [GGCA]7	GGAAGGAAGGAAGGAAGGAAGGAAGGAAGGAAGGAAGGAAGGAAGGAAGGAAGGAAGGCAGGCAGGCAGGCAGGCAGGCAGGCA	TGCCTACATCCCTAGTACCTAGCATGGTACCTGCAGGTGGCCCATAATCATGAGTTATTCAGTAAGTTAAAGGATTGCAGGAG	AGGCCAAGCCATTTCTGTTTCCAAATCCACTGGCT	4	0.02
D2S1338	22	[GGAA]2 [GGAC]1 [GGAA]12 [GGCA]7	GGAAGGAAGGACGGAAGGAAGGAAGGAAGGAAGGAAGGAAGGAAGGAAGGAAGGAAGGAAGGCAGGCAGGCAGGCAGGCAGGCAGGCA	GCCTACATCCCTAGTACCTAGCATGGTACCTGCAGGTGGCCCATAATCATGAGTTATTCAGTAAGTTAAAGGATTGCAGGAG	AGGCCAAGCCATTTCTGTTTCCAAATCCACTGGCT	5	0.025	8	0.04	2	1	1	0
D2S1338	22	[GGAA]2 [GGAC]1 [GGAA]13 [GGCA]6	GGAAGGAAGGACGGAAGGAAGGAAGGAAGGAAGGAAGGAAGGAAGGAAGGAAGGAAGGAAGGAAGGCAGGCAGGCAGGCAGGCAGGCA	GCCTACATCCCTAGTACCTAGCATGGTACCTGCAGGTGGCCCATAATCATGAGTTATTCAGTAAGTTAAAGGATTGCAGGAG	AGGCCAAGCCATTTCTGTTTCCAAATCCACTGGCT	3	0.015
D2S1338	23	[GGAA]2 [GGAC]1 [GGAA]13 [GGCA]7	GGAAGGAAGGACGGAAGGAAGGAAGGAAGGAAGGAAGGAAGGAAGGAAGGAAGGAAGGAAGGAAGGCAGGCAGGCAGGCAGGCAGGCAGGCA	GCCTACATCCCTAGTACCTAGCATGGTACCTGCAGGTGGCCCATAATCATGAGTTATTCAGTAAGTTAAAGGATTGCAGGAG	AGGCCAAGCCATTTCTGTTTCCAAATCCACTGGCT	34	0.17	39	0.195	3	1	2	0
D2S1338	23	[GGAA]2 [GGAC]1 [GGAA]14 [GGCA]6	GGAAGGAAGGACGGAAGGAAGGAAGGAAGGAAGGAAGGAAGGAAGGAAGGAAGGAAGGAAGGAAGGAAGGCAGGCAGGCAGGCAGGCAGGCA	GCCTACATCCCTAGTACCTAGCATGGTACCTGCAGGTGGCCCATAATCATGAGTTATTCAGTAAGTTAAAGGATTGCAGGAG	AGGCCAAGCCATTTCTGTTTCCAAATCCACTGGCT	4	0.02
D2S1338	23	[GGAA]2 [GGAC]1 [GGAA]15 [GGCA]5	GGAAGGAAGGACGGAAGGAAGGAAGGAAGGAAGGAAGGAAGGAAGGAAGGAAGGAAGGAAGGAAGGAAGGAAGGCAGGCAGGCAGGCAGGCA	GCCTACATCCCTAGTACCTAGCATGGTACCTGCAGGTGGCCCATAATCATGAGTTATTCAGTAAGTTAAAGGATTGCAGGAG	AGGCCAAGCCATTTCTGTTTCCAAATCCACTGGCT	1	0.005
D2S1338	24	[GGAA]2 [GGAC]1 [GGAA]14 [GGCA]7	GGAAGGAAGGACGGAAGGAAGGAAGGAAGGAAGGAAGGAAGGAAGGAAGGAAGGAAGGAAGGAAGGAAGGCAGGCAGGCAGGCAGGCAGGCAGGCA	GCCTACATCCCTAGTACCTAGCATGGTACCTGCAGGTGGCCCATAATCATGAGTTATTCAGTAAGTTAAAGGATTGCAGGAG	AGGCCAAGCCATTTCTGTTTCCAAATCCACTGGCT	24	0.12	28	0.14	3	1	2	0
D2S1338	24	[GGAA]2 [GGAC]1 [GGAA]15 [GGCA]6	GGAAGGAAGGACGGAAGGAAGGAAGGAAGGAAGGAAGGAAGGAAGGAAGGAAGGAAGGAAGGAAGGAAGGAAGGCAGGCAGGCAGGCAGGCAGGCA	GCCTACATCCCTAGTACCTAGCATGGTACCTGCAGGTGGCCCATAATCATGAGTTATTCAGTAAGTTAAAGGATTGCAGGAG	AGGCCAAGCCATTTCTGTTTCCAAATCCACTGGCT	3	0.015
D2S1338	24	[GGAA]2 [GGAC]1 [GGAA]16 [GGCA]5	GGAAGGAAGGACGGAAGGAAGGAAGGAAGGAAGGAAGGAAGGAAGGAAGGAAGGAAGGAAGGAAGGAAGGAAGGAAGGCAGGCAGGCAGGCAGGCA	GCCTACATCCCTAGTACCTAGCATGGTACCTGCAGGTGGCCCATAATCATGAGTTATTCAGTAAGTTAAAGGATTGCAGGAG	AGGCCAAGCCATTTCTGTTTCCAAATCCACTGGCT	1	0.005
D2S1338	25	[GGAA]2 [GGAC]1 [GGAA]14 [GGCA]8	GGAAGGAAGGACGGAAGGAAGGAAGGAAGGAAGGAAGGAAGGAAGGAAGGAAGGAAGGAAGGAAGGAAGGCAGGCAGGCAGGCAGGCAGGCAGGCAGGCA	GCCTACATCCCTAGTACCTAGCATGGTACCTGCAGGTGGCCCATAATCATGAGTTATTCAGTAAGTTAAAGGATTGCAGGAG	AGGCCAAGCCATTTCTGTTTCCAAATCCACTGGCT	1	0.005	8	0.04	2	1	1	0
D2S1338	25	[GGAA]2 [GGAC]1 [GGAA]15 [GGCA]7	GGAAGGAAGGACGGAAGGAAGGAAGGAAGGAAGGAAGGAAGGAAGGAAGGAAGGAAGGAAGGAAGGAAGGAAGGCAGGCAGGCAGGCAGGCAGGCAGGCA	ATGCCTACATCCCTAGTACCTAGCATGGTACCTGCAGGTGGCCCATAATCATGAGTTATTCAGTAAGTTAAAGGATTGCAGGAG	AGGCCAAGCCATTTCTGTTTCCAAATCCACTGGCT	7	0.035
						200	1.02	200	1.02	27	10	15	4
D2S1360	19	[AGAT]5 [AGAC]7 [AGAT]7	AGATAGATAGATAGATAGATAGACAGACAGACAGACAGACAGACAGACAGATAGATAGATAGATAGATAGATAGAT	ATGGCTATCCTTATAGAGTCAATGTATTATGAAACCTGAAAATTCAGATTTTAATTTTGAAACAACTGCATTAAAACATTCGAAACCAACTCATTTTTCTAAATGGCATATACAAAACAGAAACAGAACTAATAAGAAAG	AATTATAGGAATTGGCTCACAAGGTTA	3	0.015	3	0.015	1	1	0	0
D2S1360	20	[AGAT]5 [AGAC]9 [AGAT]6	AGATAGATAGATAGATAGATAGACAGACAGACAGACAGACAGACAGACAGACAGACAGATAGATAGATAGATAGATAGAT	ATGGCTATCCTTATAGAGTCAATGTATTATGAAACCTGAAAATTCAGATTTTAATTTTGAAACAACTGCATTAAAACATTCGAAACCAACTCATTTTTCTAAATGGCATATACAAAACAGAAACAGAACTAATAAGAAAG	AATTATAGGAATTGGCTCACAAGGTTA	1	0.005	3	0.015	2	1	1	0
D2S1360	20	[AGAT]5 [AGAC]8 [AGAT]7	AGATAGATAGATAGATAGATAGACAGACAGACAGACAGACAGACAGACAGACAGATAGATAGATAGATAGATAGATAGAT	AATGGCTATCCTTATAGAGTCAATGTATTATGAAACCTGAAAATTCAGATTTTAATTTTGAAACAACTGCATTAAAACATTCGAAACCAACTCATTTTTCTAAATGGCATATACAAAACAGAAACAGAACTAATAAGAAAG	AATTATAGGAATTGGCTCACAAGGTTA	2	0.01
D2S1360	21	[AGAT]5 [AGAC]9 [AGAT]7	AGATAGATAGATAGATAGATAGACAGACAGACAGACAGACAGACAGACAGACAGACAGATAGATAGATAGATAGATAGATAGAT	ATGGCTATCCTTATAGAGTCAATGTATTATGAAACCTGAAAATTCAGATTTTAATTTTGAAACAACTGCATTAAAACATTCGAAACCAACTCATTTTTCTAAATGGCATATACAAAACAGAAACAGAACTAATAAGAAAG	AATTATAGGAATTGGCTCACAAGGTTA	34	0.17	42	0.21	3	1	2	0
D2S1360	21	[AGAT]5 [AGAC]8 [AGAT]8	AGATAGATAGATAGATAGATAGACAGACAGACAGACAGACAGACAGACAGACAGATAGATAGATAGATAGATAGATAGATAGAT	ATGGCTATCCTTATAGAGTCAATGTATTATGAAACCTGAAAATTCAGATTTTAATTTTGAAACAACTGCATTAAAACATTCGAAACCAACTCATTTTTCTAAATGGCATATACAAAACAGAAACAGAACTAATAAGAAAG	AATTATAGGAATTGGCTCACAAGGTTA	7	0.035
D2S1360	21	[AGAT]5 [AGAC]10 [AGAT]6	AGATAGATAGATAGATAGATAGACAGACAGACAGACAGACAGACAGACAGACAGACAGACAGATAGATAGATAGATAGATAGAT	ATGGCTATCCTTATAGAGTCAATGTATTATGAAACCTGAAAATTCAGATTTTAATTTTGAAACAACTGCATTAAAACATTCGAAACCAACTCATTTTTCTAAATGGCATATACAAAACAGAAACAGAACTAATAAGAAAG	AATTATAGGAATTGGCTCACAAGGTTA	1	0.005
D2S1360	22	[AGAT]5 [AGAC]9 [AGAT]8	AGATAGATAGATAGATAGATAGACAGACAGACAGACAGACAGACAGACAGACAGACAGATAGATAGATAGATAGATAGATAGATAGAT	AATGGCTATCCTTATAGAGTCAATGTATTATGAAACCTGAAAATTCAGATTTTAATTTTGAAACAACTGCATTAAAACATTCGAAACCAACTCATTTTTCTAAATGGCATATACAAAACAGAAACAGAACTAATAAGAAAG	AATTATAGGAATTGGCTCACAAGGTTA	108	0.54	125	0.63	4	1	3	0
D2S1360	22	[AGAT]5 [AGAC]10 [AGAT]7	AGATAGATAGATAGATAGATAGACAGACAGACAGACAGACAGACAGACAGACAGACAGACAGATAGATAGATAGATAGATAGATAGAT	ATGGCTATCCTTATAGAGTCAATGTATTATGAAACCTGAAAATTCAGATTTTAATTTTGAAACAACTGCATTAAAACATTCGAAACCAACTCATTTTTCTAAATGGCATATACAAAACAGAAACAGAACTAATAAGAAAG	AATTATAGGAATTGGCTCACAAGGTTA	15	0.08
D2S1360	22	[AGAT]5 [AGAC]8 [AGAT]9	AGATAGATAGATAGATAGATAGACAGACAGACAGACAGACAGACAGACAGACAGACAGACAGATAGATAGATAGATAGATAGATAGAT	ATGGCTATCCTTATAGAGTCAATGTATTATGAAACCTGAAAATTCAGATTTTAATTTTGAAACAACTGCATTAAAACATTCGAAACCAACTCATTTTTCTAAATGGCATATACAAAACAGAAACAGAACTAATAAGAAAG	AATTATAGGAATTGGCTCACAAGGTTA	1	0.005
D2S1360	22	[AGAT]5 [AGAC]11 [AGAT]6	AGATAGATAGATAGATAGATAGACAGACAGACAGACAGACAGACAGACAGACAGACAGACAGACAGATAGATAGATAGATAGATAGAT	AATGGCTATCCTTATAGAGTCAATGTATTATGAAACCTGAAAATTCAGATTTTAATTTTGAAACAACTGCATTAAAACATTCGAAACCAACTCATTTTTCTAAATGGCATATACAAAACAGAAACAGAACTAATAAGAAAG	AATTATAGGAATTGGCTCACAAGGTTA	1	0.005
D2S1360	23	[AGAT]6 [AGAC]9 [AGAT]8	AGATAGATAGATAGATAGATAGATAGACAGACAGACAGACAGACAGACAGACAGACAGACAGATAGATAGATAGATAGATAGATAGATAGAT	AATGGCTATCCTTATAGAGTCAATGTATTATGAAACCTGAAAATTCAGATTTTAATTTTGAAACAACTGCATTAAAACATTCGAAACCAACTCATTTTTCTAAATGGCATATACAAAACAGAAACAGAACTAATAAGAAAG	AATTATAGGAATTGGCTCACAAGGTTA	1	0.005	15	0.075	2	1	1	0
D2S1360	23	[AGAT]5 [AGAC]9 [AGAT]9	AGATAGATAGATAGATAGATAGACAGACAGACAGACAGACAGACAGACAGACAGACAGATAGATAGATAGATAGATAGATAGATAGATAGAT	AATGGCTATCCTTATAGAGTCAATGTATTATGAAACCTGAAAATTCAGATTTTAATTTTGAAACAACTGCATTAAAACATTCGAAACCAACTCATTTTTCTAAATGGCATATACAAAACAGAAACAGAACTAATAAGAAAG	AATTATAGGAATTGGCTCACAAGGTTA	14	0.07
D2S1360	24	[AGAT]5 [AGAC]9 [AGAT]10	AGATAGATAGATAGATAGATAGACAGACAGACAGACAGACAGACAGACAGACAGACAGATAGATAGATAGATAGATAGATAGATAGATAGATAGAT	ATGGCTATCCTTATAGAGTCAATGTATTATGAAACCTGAAAATTCAGATTTTAATTTTGAAACAACTGCATTAAAACATTCGAAACCAACTCATTTTTCTAAATGGCATATACAAAACAGAAACAGAACTAATAAGAAAG	AATTATAGGAATTGGCTCACAAGGTTA	4	0.02	4	0.02	1	1	0	0
D2S1360	25	[AGAT]6 [AGAC]8 [AGAT]11	AGATAGATAGATAGATAGATAGATAGACAGACAGACAGACAGACAGACAGACAGACAGATAGATAGATAGATAGATAGATAGATAGATAGATAGATAGAT	ATGGCTATCCTTATAGAGTCAATGTATTATGAAACCTGAAAATTCAGATTTTAATTTTGAAACAACTGCATTAAAACATTCGAAACCAACTCATTTTTCTAAATGGCATATACAAAACAGAAACAGAACTAATAAGAAAG	AATTATAGGAATTGGCTCACAAGGTTA	2	0.01	3	0.015	2	1	1	0
D2S1360	25	[AGAT]6 [AGAC]7 [AGAT]12	AGATAGATAGATAGATAGATAGATAGACAGACAGACAGACAGACAGACAGACAGATAGATAGATAGATAGATAGATAGATAGATAGATAGATAGATAGAT	ATGGCTATCCTTATAGAGTCAATGTATTATGAAACCTGAAAATTCAGATTTTAATTTTGAAACAACTGCATTAAAACATTCGAAACCAACTCATTTTTCTAAATGGCATATACAAAACAGAAACAGAACTAATAAGAAAG	AATTATAGGAATTGGCTCACAAGGTTA	1	0.005
D2S1360	26	[AGAT]6 [AGAC]8 [AGAT]12	AGATAGATAGATAGATAGATAGATAGACAGACAGACAGACAGACAGACAGACAGACAGATAGATAGATAGATAGATAGATAGATAGATAGATAGATAGATAGAT	ATGGCTATCCTTATAGAGTCAATGTATTATGAAACCTGAAAATTCAGATTTTAATTTTGAAACAACTGCATTAAAACATTCGAAACCAACTCATTTTTCTAAATGGCATATACAAAACAGAAACAGAACTAATAAGAAAG	AATTATAGGAATTGGCTCACAAGGTTA	1	0.005	1	0.005	1	1	0	0
D2S1360	27	[AGAT]6 [AGAC]8 [AGAT]13	AGATAGATAGATAGATAGATAGATAGACAGACAGACAGACAGACAGACAGACAGACAGATAGATAGATAGATAGATAGATAGATAGATAGATAGATAGATAGATAGAT	AATGGCTATCCTTATAGAGTCAATGTATTATGAAACCTGAAAATTCAGATTTTAATTTTGAAACAACTGCATTAAAACATTCGAAACCAACTCATTTTTCTAAATGGCATATACAAAACAGAAACAGAACTAATAAGAAAG	AATTATAGGAATTGGCTCACAAGGTTA	3	0.015	3	0.015	1	1	0	0
D2S1360	30	[AGAT]9 [AGAC]10 [AGAT]11	AGATAGATAGATAGATAGATAGATAGATAGATAGATAGACAGACAGACAGACAGACAGACAGACAGACAGACAGACAGATAGATAGATAGATAGATAGATAGATAGATAGATAGATAGAT	ATGGCTATCCTTATAGAGTCAATGTATTATGAAACCTGAAAATTCAGATTTTAATTTTGAAACAACTGCATTAAAACATTCGAAACCAACTCATTTTTCTAAATGGCATATACAAAACAGAAACAGAACTAATAAGAAAG	AATTATAGGAATTGGCTCACAAGGTTA	1	0.005	1	0.005	1	1	0	0
						200	1	200	1	18	10	8	0
D2S1776	7	[AGAT]7	AGATAGATAGATAGATAGATAGATAGAT	TGCATTTACCTGTGAGTATGTGTGCGTATACACACACACAGATAAAA	GATAGATATTTCATAACTGTCCACCTCAGAGCCTAGAGTCAATGCCTCCTCAGTAGCTCCT	1	0.005	1	0.005	1	1	0	0
D2S1776	9	[AGAT]9	AGATAGATAGATAGATAGATAGATAGATAGATAGAT	TGCATTTACCTGTGAGTATGTGTGCGTATACACACACACAGATAAAA	GATAGATATTTCATAACTGTCCACCTCAGAGCCTAGAGTCAATGCCTCCTCAGTAGCTCCT	34	0.17	34	0.17	1	1	0	0
D2S1776	10	[AGAT]10	AGATAGATAGATAGATAGATAGATAGATAGATAGATAGAT	TGCATTTACCTGTGAGTATGTGTGCGTATACACACACACAGATAAAA	GATAGATATTTCATAACTGTCCACCTCAGAGCCTAGAGTCAATGCCTCCTCAGTAGCTCCT	16	0.08	16	0.08	1	1	0	0
D2S1776	11	[AGAT]11	AGATAGATAGATAGATAGATAGATAGATAGATAGATAGATAGAT	TGCATTTACCTGTGAGTATGTGTGCGTATACACACACACAGATAAAA	GATAGATATTTCATAACTGTCCACCTCAGAGCCTAGAGTCAATGCCTCCTCAGTAGCTCCT	51	0.255	51	0.255	1	1	0	0
D2S1776	12	[AGAT]12	AGATAGATAGATAGATAGATAGATAGATAGATAGATAGATAGATAGAT	TATGCATTTACCTGTGAGTATGTGTGCGTATACACACACACAGATAAAA	GATAGATATTTCATAACTGTCCACCTCAGAGCCTAGAGTCAATGCCTCCTCAGTAGCTCCT	72	0.36	72	0.36	1	1	0	0
D2S1776	13	[AGAT]13	AGATAGATAGATAGATAGATAGATAGATAGATAGATAGATAGATAGATAGAT	TGCATTTACCTGTGAGTATGTGTGCGTATACACACACACAGATAAAA	GATAGATATTTCATAACTGTCCACCTCAGAGCCTAGAGTCAATGCCTCCTCAGTAGCTCCT	21	0.105	21	0.105	1	1	0	0
D2S1776	14	[AGAT]14	AGATAGATAGATAGATAGATAGATAGATAGATAGATAGATAGATAGATAGATAGAT	TGCATTTACCTGTGAGTATGTGTGCGTATACACACACACAGATAAAA	GATAGATATTTCATAACTGTCCACCTCAGAGCCTAGAGTCAATGCCTCCTCAGTAGCTCCT	5	0.025	5	0.025	1	1	0	0
						200	1	200	1	7	7	0	0
D2S441	9.1	A [TCTA]9_[Chr2:68011829/C]_rs74640515	ATCTATCTATCTATCTATCTATCTATCTATCTATCTA	GTGAAAGGAGTGCAAGAGAAGGTCAGAGAGATTCTGTTCCTGAGCCCTAATGCACCCAACATTCTAACAAAAGGCTGTAACAAGGGCTACAGGAATCATGAGCCAGAAACTGTGGCTCATCTATGAAAACT	TATCATAACACCACAGCCACTTAGCTCCAATTTAAAAGATTAATCATAAACATTTGGGAAGGAGAGTGA	9	0.045	9	0.045	1	1	0	0
D2S441	10	[TCTA]10	TCTATCTATCTATCTATCTATCTATCTATCTATCTATCTA	GTGAAAGGAGTGCAAGAGAAGGTAAGAGAGATTCTGTTCCTGAGCCCTAATGCACCCAACATTCTAACAAAAGGCTGTAACAAGGGCTACAGGAATCATGAGCCAGGAACTGTGGCTCATCTATGAAAACT	TATCATAACACCACAGCCACTTAGCTCCAATTTAAAAGATTAATCATAAACATTTGGGAAGGAGAGTGA	11	0.055	45	0.225	4	1	1	2
D2S441	10	[TCTA]10_[Chr2:68011829/C]_rs74640515	TCTATCTATCTATCTATCTATCTATCTATCTATCTATCTA	GTGAAAGGAGTGCAAGAGAAGGTCAGAGAGATTCTGTTCCTGAGCCCTAATGCACCCAACATTCTAACAAAAGGCTGTAACAAGGGCTACAGGAATCATGAGCCAGAAACTGTGGCTCATCTATGAAAACT	TATCATAACACCACAGCCACTTAGCTCCAATTTAAAAGATTAATCATAAACATTTGGGAAGGAGAGTGAA	11	0.055
D2S441	10	[TCTA]8 [TCTG]1 [TCTA]1_[Chr2:68011829/C]	TCTATCTATCTATCTATCTATCTATCTATCTATCTGTCTA	GTGAAAGGAGTGCAAGAGAAGGTCAGAGAGATTCTGTTCCTGAGCCCTAATGCACCCAACATTCTAACAAAAGGCTGTAACAAGGGCTACAGGAATCATGAGCCAGGAACTGTGGCTCATCTATGAAAACT	TATCATAACACCACAGCCACTTAGCTCCAATTTAAAAGATTAATCATAAACATTTGGGAAGGAGAGTGA	22	0.11
D2S441	10	[TCTA]10_[Chr2:68011829/C]	TCTATCTATCTATCTATCTATCTATCTATCTATCTATCTA	GTGAAAGGAGTGCAAGAGAAGGTCAGAGAGATTCTGTTCCTGAGCCCTAATGCACCCAACATTCTAACAAAAGGCTGTAACAAGGGCTACAGGAATCATGAGCCAGGAACTGTGGCTCATCTATGAAAACT	TATCATAACACCACAGCCACTTAGCTCCAATTTAAAAGATTAATCATAAACATTTGGGAAGGAGAGTGA	1	0.005
D2S441	10.1	A [TCTA]10_[Chr2:68011829/C]_rs74640515	ATCTATCTATCTATCTATCTATCTATCTATCTATCTATCTA	GTGAAAGGAGTGCAAGAGAAGGTCAGAGAGATTCTGTTCCTGAGCCCTAATGCACCCAACATTCTAACAAAAGGCTGTAACAAGGGCTACAGGAATCATGAGCCAGAAACTGTGGCTCATCTATGAAAACT	TATCATAACACCACAGCCACTTAGCTCCAATTTAAAAGATTAATCATAAACATTTGGGAAGGAGAGTGAA	1	0.005	1	0.005	1	1	0	0
D2S441	11	[TCTA]11	TCTATCTATCTATCTATCTATCTATCTATCTATCTATCTATCTA	GTGAAAGGAGTGCAAGAGAAGGTAAGAGAGATTCTGTTCCTGAGCCCTAATGCACCCAACATTCTAACAAAAGGCTGTAACAAGGGCTACAGGAATCATGAGCCAGGAACTGTGGCTCATCTATGAAAACT	TATCATAACACCACAGCCACTTAGCTCCAATTTAAAAGATTAATCATAAACATTTGGGAAGGAGAGTGA	39	0.195	63	0.315	4	1	1	2
D2S441	11	[TCTA]11_[Chr2:68011829/C]_rs74640515	TCTATCTATCTATCTATCTATCTATCTATCTATCTATCTATCTA	GTGAAAGGAGTGCAAGAGAAGGTCAGAGAGATTCTGTTCCTGAGCCCTAATGCACCCAACATTCTAACAAAAGGCTGTAACAAGGGCTACAGGAATCATGAGCCAGAAACTGTGGCTCATCTATGAAAACT	TATCATAACACCACAGCCACTTAGCTCCAATTTAAAAGATTAATCATAAACATTTGGGAAGGAGAGTGA	5	0.025
D2S441	11	[TCTA]11_[Chr2:68011829/C]	TCTATCTATCTATCTATCTATCTATCTATCTATCTATCTATCTA	GTGAAAGGAGTGCAAGAGAAGGTCAGAGAGATTCTGTTCCTGAGCCCTAATGCACCCAACATTCTAACAAAAGGCTGTAACAAGGGCTACAGGAATCATGAGCCAGGAACTGTGGCTCATCTATGAAAACT	TATCATAACACCACAGCCACTTAGCTCCAATTTAAAAGATTAATCATAAACATTTGGGAAGGAGAGTGA	17	0.085
D2S441	11	[TCTA]9 [TCTG]1 [TCTA]1_[Chr2:68011829/C]	TCTATCTATCTATCTATCTATCTATCTATCTATCTATCTGTCTA	GTGAAAGGAGTGCAAGAGAAGGTCAGAGAGATTCTGTTCCTGAGCCCTAATGCACCCAACATTCTAACAAAAGGCTGTAACAAGGGCTACAGGAATCATGAGCCAGGAACTGTGGCTCATCTATGAAAACT	TATCATAACACCACAGCCACTTAGCTCCAATTTAAAAGATTAATCATAAACATTTGGGAAGGAGAGTGA	2	0.01
D2S441	11.3	[TCTA]4 TCA [TCTA]7_[Chr2:68011829/C]	TCTATCTATCTATCTATCATCTATCTATCTATCTATCTATCTATCTA	GTGAAAGGAGTGCAAGAGAAGGTCAGAGAGATTCTGTTCCTGAGCCCTAATGCACCCAACATTCTAACAAAAGGCTGTAACAAGGGCTACAGGAATCATGAGCCAGGAACTGTGGCTCATCTATGAAAACT	TATCATAACACCACAGCCACTTAGCTCCAATTTAAAAGATTAATCATAAACATTTGGGAAGGAGAGTGA	2	0.01	2	0.01	1	1	0	0
D2S441	12	[TCTA]12	TCTATCTATCTATCTATCTATCTATCTATCTATCTATCTATCTATCTA	GTGAAAGGAGTGCAAGAGAAGGTAAGAGAGATTCTGTTCCTGAGCCCTAATGCACCCAACATTCTAACAAAAGGCTGTAACAAGGGCTACAGGAATCATGAGCCAGGAACTGTGGCTCATCTATGAAAACT	TATCATAACACCACAGCCACTTAGCTCCAATTTAAAAGATTAATCATAAACATTTGGGAAGGAGAGTGA	22	0.11	41	0.205	3	1	1	1
D2S441	12	[TCTA]12_[Chr2:68011829/C]	TCTATCTATCTATCTATCTATCTATCTATCTATCTATCTATCTATCTA	GTGAAAGGAGTGCAAGAGAAGGTCAGAGAGATTCTGTTCCTGAGCCCTAATGCACCCAACATTCTAACAAAAGGCTGTAACAAGGGCTACAGGAATCATGAGCCAGGAACTGTGGCTCATCTATGAAAACT	TATCATAACACCACAGCCACTTAGCTCCAATTTAAAAGATTAATCATAAACATTTGGGAAGGAGAGTGA	18	0.09
D2S441	12	[TCTA]1 [TGTA]1 [TCTA]10	TCTATGTATCTATCTATCTATCTATCTATCTATCTATCTATCTATCTA	GTGAAAGGAGTGCAAGAGAAGGTAAGAGAGATTCTGTTCCTGAGCCCTAATGCACCCAACATTCTAACAAAAGGCTGTAACAAGGGCTACAGGAATCATGAGCCAGGAACTGTGGCTCATCTATGAAAACT	TATCATAACACCACAGCCACTTAGCTCCAATTTAAAAGATTAATCATAAACATTTGGGAAGGAGAGTGA	1	0.005
D2S441	13	[TCTA]13_[Chr2:68011829/C]	TCTATCTATCTATCTATCTATCTATCTATCTATCTATCTATCTATCTATCTA	GTGAAAGGAGTGCAAGAGAAGGTCAGAGAGATTCTGTTCCTGAGCCCTAATGCACCCAACATTCTAACAAAAGGCTGTAACAAGGGCTACAGGAATCATGAGCCAGGAACTGTGGCTCATCTATGAAAACT	TATCATAACACCACAGCCACTTAGCTCCAATTTAAAAGATTAATCATAAACATTTGGGAAGGAGAGTGA	1	0.005	4	0.02	2	1	1	1
D2S441	13	[TCTA]10 [TTTA]1 [TCTA]2	TCTATCTATCTATCTATCTATCTATCTATCTATCTATCTATTTATCTATCTA	GTGAAAGGAGTGCAAGAGAAGGTAAGAGAGATTCTGTTCCTGAGCCCTAATGCACCCAACATTCTAACAAAAGGCTGTAACAAGGGCTACAGGAATCATGAGCCAGGAACTGTGGCTCATCTATGAAAACT	TATCATAACACCACAGCCACTTAGCTCCAATTTAAAAGATTAATCATAAACATTTGGGAAGGAGAGTGA	3	0.015
D2S441	14	[TCTA]11 [TTTA]1 [TCTA]2	TCTATCTATCTATCTATCTATCTATCTATCTATCTATCTATCTATTTATCTATCTA	GTGAAAGGAGTGCAAGAGAAGGTAAGAGAGATTCTGTTCCTGAGCCCTAATGCACCCAACATTCTAACAAAAGGCTGTAACAAGGGCTACAGGAATCATGAGCCAGGAACTGTGGCTCATCTATGAAAACT	TATCATAACACCACAGCCACTTAGCTCCAATTTAAAAGATTAATCATAAACATTTGGGAAGGAGAGTGA	34	0.17	35	0.175	2	1	0	1
D2S441	14	[TCTA]11 [TTTA]1 [TCTA]2_[Chr2:68011829/C]	TCTATCTATCTATCTATCTATCTATCTATCTATCTATCTATCTATTTATCTATCTA	GTGAAAGGAGTGCAAGAGAAGGTCAGAGAGATTCTGTTCCTGAGCCCTAATGCACCCAACATTCTAACAAAAGGCTGTAACAAGGGCTACAGGAATCATGAGCCAGGAACTGTGGCTCATCTATGAAAACT	TATCATAACACCACAGCCACTTAGCTCCAATTTAAAAGATTAATCATAAACATTTGGGAAGGAGAGTGA	1	0.005
						200	1	200	1	18	8	4	7
D3S1358	13	[TCTA]1 [TCTG]2 [TCTA]10	TCTATCTGTCTGTCTATCTATCTATCTATCTATCTATCTATCTATCTATCTA	CCCACTTCTGCCCAGGGATCTATTTTTCTGTGGTGTGTATTCCCTGTGCCTTTGGGGGCATCTCTTATACTCATGAAATCAACAGAGGCTTGCATGTA	TGAGACAGGGTCTTGCTCTGTCACCCAGATTGGACTGCAGTGGGGGAA	2	0.01	2	0.01	1	1	0	0
D3S1358	14	[TCTA]1 [TCTG]2 [TCTA]11	TCTATCTGTCTGTCTATCTATCTATCTATCTATCTATCTATCTATCTATCTATCTA	CCCACTTCTGCCCAGGGATCTATTTTTCTGTGGTGTGTATTCCCTGTGCCTTTGGGGGCATCTCTTATACTCATGAAATCAACAGAGGCTTGCATGTA	TGAGACAGGGTCTTGCTCTGTCACCCAGATTGGACTGCAGTGGGGGA	13	0.065	13	0.065	1	1	0	0
D3S1358	15	[TCTA]1 [TCTG]3 [TCTA]11	TCTATCTGTCTGTCTGTCTATCTATCTATCTATCTATCTATCTATCTATCTATCTATCTA	CCCACTTCTGCCCAGGGATCTATTTTTCTGTGGTGTGTATTCCCTGTGCCTTTGGGGGCATCTCTTATACTCATGAAATCAACAGAGGCTTGCATGTA	TGAGACAGGGTCTTGCTCTGTCACCCAGATTGGACTGCAGTGGGGGAA	1	0.005	65	0.325	3	1	2	0
D3S1358	15	[TCTA]1 [TCTG]2 [TCTA]12	TCTATCTGTCTGTCTATCTATCTATCTATCTATCTATCTATCTATCTATCTATCTATCTA	CCCACTTCTGCCCAGGGATCTATTTTTCTGTGGTGTGTATTCCCTGTGCCTTTGGGGGCATCTCTTATACTCATGAAATCAACAGAGGCTTGCATGTA	TGAGACAGGGTCTTGCTCTGTCACCCAGATTGGACTGCAGTGGGGGAA	62	0.31
D3S1358	15	[TCTA]1 [TCTG]1 [TCTA]13	TCTATCTGTCTATCTATCTATCTATCTATCTATCTATCTATCTATCTATCTATCTATCTA	CCCACTTCTGCCCAGGGATCTATTTTTCTGTGGTGTGTATTCCCTGTGCCTTTGGGGGCATCTCTTATACTCATGAAATCAACAGAGGCTTGCATGTA	TGAGACAGGGTCTTGCTCTGTCACCCAGATTGGACTGCAGTGGGGGA	2	0.01
D3S1358	16	[TCTA]1 [TCTG]2 [TCTA]13	TCTATCTGTCTGTCTATCTATCTATCTATCTATCTATCTATCTATCTATCTATCTATCTATCTA	CCCACTTCTGCCCAGGGATCTATTTTTCTGTGGTGTGTATTCCCTGTGCCTTTGGGGGCATCTCTTATACTCATGAAATCAACAGAGGCTTGCATGTA	TGAGACAGGGTCTTGCTCTGTCACCCAGATTGGACTGCAGTGGGGGA	56	0.28	72	0.36	2	1	1	0
D3S1358	16	[TCTA]1 [TCTG]3 [TCTA]12	TCTATCTGTCTGTCTGTCTATCTATCTATCTATCTATCTATCTATCTATCTATCTATCTATCTA	GCCCACTTCTGCCCAGGGATCTATTTTTCTGTGGTGTGTATTCCCTGTGCCTTTGGGGGCATCTCTTATACTCATGAAATCAACAGAGGCTTGCATGTA	TGAGACAGGGTCTTGCTCTGTCACCCAGATTGGACTGCAGTGGGGGA	16	0.08
D3S1358	17	[TCTA]1 [TCTG]3 [TCTA]13	TCTATCTGTCTGTCTGTCTATCTATCTATCTATCTATCTATCTATCTATCTATCTATCTATCTATCTA	CCCACTTCTGCCCAGGGATCTATTTTTCTGTGGTGTGTATTCCCTGTGCCTTTGGGGGCATCTCTTATACTCATGAAATCAACAGAGGCTTGCATGTA	TGAGACAGGGTCTTGCTCTGTCACCCAGATTGGACTGCAGTGGGGGAA	18	0.09	39	0.195	2	1	1	0
D3S1358	17	[TCTA]1 [TCTG]2 [TCTA]14	TCTATCTGTCTGTCTATCTATCTATCTATCTATCTATCTATCTATCTATCTATCTATCTATCTATCTA	CCCACTTCTGCCCAGGGATCTATTTTTCTGTGGTGTGTATTCCCTGTGCCTTTGGGGGCATCTCTTATACTCATGAAATCAACAGAGGCTTGCATGTA	TGAGACAGGGTCTTGCTCTGTCACCCAGATTGGACTGCAGTGGGGGAA	21	0.105
D3S1358	18	[TCTA]1 [TCTG]3 [TCTA]14	TCTATCTGTCTGTCTGTCTATCTATCTATCTATCTATCTATCTATCTATCTATCTATCTATCTATCTATCTA	CCCACTTCTGCCCAGGGATCTATTTTTCTGTGGTGTGTATTCCCTGTGCCTTTGGGGGCATCTCTTATACTCATGAAATCAACAGAGGCTTGCATGTA	TGAGACAGGGTCTTGCTCTGTCACCCAGATTGGACTGCAGTGGGGGAA	5	0.025	8	0.04	2	1	1	0
D3S1358	18	[TCTA]1 [TCTG]2 [TCTA]15	TCTATCTGTCTGTCTATCTATCTATCTATCTATCTATCTATCTATCTATCTATCTATCTATCTATCTATCTA	CCACTTCTGCCCAGGGATCTATTTTTCTGTGGTGTGTATTCCCTGTGCCTTTGGGGGCATCTCTTATACTCATGAAATCAACAGAGGCTTGCATGTA	TGAGACAGGGTCTTGCTCTGTCACCCAGATTGGACTGCAGTGGGGGA	3	0.015
D3S1358	19	[TCTA]1 [TCTG]2 [TCTA]16	TCTATCTGTCTGTCTATCTATCTATCTATCTATCTATCTATCTATCTATCTATCTATCTATCTATCTATCTATCTA	CCCACTTCTGCCCAGGGATCTATTTTTCTGTGGTGTGTATTCCCTGTGCCTTTGGGGGCATCTCTTATACTCATGAAATCAACAGAGGCTTGCATGTA	TGAGACAGGGTCTTGCTCTGTCACCCAGATTGGACTGCAGTGGGGGA	1	0.005	1	0.005	1	1	0	0
						200	1	200	1	12	7	5	0
D3S1744	13	[ATAG]2 atg [ATAG]9 at [ATAG]2	ATAGATAGATGATAGATAGATAGATAGATAGATAGATAGATAGATAGATATAGATAG	TCTGGCCCCATCTCTCTCT	ACAGGTAGATAGATAAATATATAGATAGATACAAAGACACACACTTCCTTC	2	0.01	2	0.01	1	1	0	0
D3S1744	14	[ATAG]2 atg [ATAG]10 at [ATAG]2	ATAGATAGATGATAGATAGATAGATAGATAGATAGATAGATAGATAGATAGATATAGATAG	TCTGGCCCCATCTCTCTCT	ACAGGTAGATAGATAAATATATAGATAGATACAAAGACACACACTTCCTTC	26	0.13	26	0.13	1	1	0	0
D3S1744	15	[ATAG]2 atg [ATAG]11 at [ATAG]2	ATAGATAGATGATAGATAGATAGATAGATAGATAGATAGATAGATAGATAGATAGATATAGATAG	TCTGGCCCCATCTCTCTCT	ACAGGTAGATAGATAAATATATAGATAGATACAAAGACACACACTTCCTTC	21	0.105	21	0.105	1	1	0	0
D3S1744	16	[ATAG]2 atg [ATAG]12 at [ATAG]2	ATAGATAGATGATAGATAGATAGATAGATAGATAGATAGATAGATAGATAGATAGATAGATATAGATAG	TCTGGCCCCATCTCTCTCT	ACAGGTAGATAGATAAATATATAGATAGATACAAAGACACACACTTCCTTC	28	0.14	30	0.15	3	1	2	0
D3S1744	16	[ATAG]2 atg [ATAG]11 at [ATAG]3	ATAGATAGATGATAGATAGATAGATAGATAGATAGATAGATAGATAGATAGATAGATATAGATAGATAG	TCTGGCCCCATCTCTCTCT	ACAGGTAGATAGATAAATATATAGATAGATACAAAGACACACACTTCCTTC	1	0.005
D3S1744	16	[ATAG]2 atg [ATAG]13 AG [ATAG]1	ATAGATAGATGATAGATAGATAGATAGATAGATAGATAGATAGATAGATAGATAGATAGATAGAGATAG	TCTGGCCCCATCTCTCTCT	ACAGGTAGATAGATAAATATATAGATAGATACAAAGACACACACTTCCTTC	1	0.005
D3S1744	17	[ATAG]2 atg [ATAG]12 at [ATAG]3	ATAGATAGATGATAGATAGATAGATAGATAGATAGATAGATAGATAGATAGATAGATAGATATAGATAGATAG	TCTGGCCCCATCTCTCTCT	ACAGGTAGATAGATAAATATATAGATAGATACAAAGACACACACTTCCTTC	6	0.03	61	0.305	3	1	2	0
D3S1744	17	[ATAG]2 atg [ATAG]13 at [ATAG]2	ATAGATAGATGATAGATAGATAGATAGATAGATAGATAGATAGATAGATAGATAGATAGATAGATATAGATAG	TCTGGCCCCATCTCTCTCT	ACAGGTAGATAGATAAATATATAGATAGATACAAAGACACACACTTCCTTC	54	0.27
D3S1744	17	[ATAG]2 atg [ATAG]14 at [ATAG]1	ATAGATAGATGATAGATAGATAGATAGATAGATAGATAGATAGATAGATAGATAGATAGATAGATAGATATAG	TCTGGCCCCATCTCTCTCT	ACAGGTAGATAGATAAATATATAGATAGATACAAAGACACACACTTCCTTC	1	0.005
D3S1744	18	[ATAG]2 atg [ATAG]13 at [ATAG]3	ATAGATAGATGATAGATAGATAGATAGATAGATAGATAGATAGATAGATAGATAGATAGATAGATATAGATAGATAG	TCTGGCCCCATCTCTCTCT	ACAGGTAGATAGATAAATATATAGATAGATACAAAGACACACACTTCCTTC	12	0.06	35	0.175	2	1	1	0
D3S1744	18	[ATAG]2 atg [ATAG]14 at [ATAG]2	ATAGATAGATGATAGATAGATAGATAGATAGATAGATAGATAGATAGATAGATAGATAGATAGATAGATATAGATAG	TCTGGCCCCATCTCTCTCT	ACAGGTAGATAGATAAATATATAGATAGATACAAAGACACACACTTCCTTC	23	0.115
D3S1744	19	[ATAG]2 atg [ATAG]14 at [ATAG]3	ATAGATAGATGATAGATAGATAGATAGATAGATAGATAGATAGATAGATAGATAGATAGATAGATAGATATAGATAGATAG	TCTGGCCCCATCTCTCTCT	ACAGGTAGATAGATAAATATATAGATAGATACAAAGACACACACTTCCTTC	14	0.07	18	0.09	2	1	1	0
D3S1744	19	[ATAG]2 atg [ATAG]15 at [ATAG]2	ATAGATAGATGATAGATAGATAGATAGATAGATAGATAGATAGATAGATAGATAGATAGATAGATAGATAGATATAGATAG	TCTGGCCCCATCTCTCTCT	ACAGGTAGATAGATAAATATATAGATAGATACAAAGACACACACTTCCTTC	4	0.02
D3S1744	20	[ATAG]2 atg [ATAG]15 at [ATAG]3	ATAGATAGATGATAGATAGATAGATAGATAGATAGATAGATAGATAGATAGATAGATAGATAGATAGATAGATATAGATAGATAG	TCTGGCCCCATCTCTCTCT	ACAGGTAGATAGATAAATATATAGATAGATACAAAGACACACACTTCCTTC	6	0.03	6	0.03	1	1	0	0
D3S1744	21	[ATAG]2 atg [ATAG]16 at [ATAG]3	ATAGATAGATGATAGATAGATAGATAGATAGATAGATAGATAGATAGATAGATAGATAGATAGATAGATAGATAGATATAGATAGATAG	TCTGGCCCCATCTCTCTCT	ACAGGTAGATAGATAAATATATAGATAGATACAAAGACACACACTTCCTTC	1	0.005	1	0.005	1	1	0	0
						200	1	200	1	15	9	6	0
D3S3045	10	[AGAT]4 at [AGAT]6	AGATAGATAGATAGATATAGATAGATAGATAGATAGATAGAT	AATGAGACAGTGGCATAAATCAGGACCTCTCTGGGCAGAGTAGAACAATATGTACTTCTTAACTACAGAAGCAGAGAGAAAGGGAGAGATAGAG	GATATTGATTTCCCATGCAGATGTCAACC	65	0.325	69	0.345	2	1	0	1
D3S3045	10	[ATAG]4 at [ATAG]6_rs78870949	AGATAGATAGATAGATATAGATAGATAGATAGATAGATAGAT	AATGAGACAGTGGCATAAATCAGGACCTCTCTGGGCAGAGTAGCACAATATGTACTTCTTAACTACAGAAGCAGAGAGAAAGGGAGAGATAGAG	GATATTGATTTCCCATGCAGATGTCAACC	4	0.02
D3S3045	11	[AGAT]4 at [AGAT]7	AGATAGATAGATAGATATAGATAGATAGATAGATAGATAGATAGAT	AATGAGACAGTGGCATAAATCAGGACCTCTCTGGGCAGAGTAGAACAATATGTACTTCTTAACTACAGAAGCAGAGAGAAAGGGAGAGATAGAG	GATATTGATTTCCCATGCAGATGTCAACC	13	0.065	13	0.065	1	1	0	0
D3S3045	12	[AGAT]4 at [AGAT]8	AGATAGATAGATAGATATAGATAGATAGATAGATAGATAGATAGATAGAT	AATGAGACAGTGGCATAAATCAGGACCTCTCTGGGCAGAGTAGAACAATATGTACTTCTTAACTACAGAAGCAGAGAGAAAGGGAGAGATAGAG	GATATTGATTTCCCATGCAGATGTCAACC	4	0.02	4	0.02	1	1	0	0
D3S3045	13	[AGAT]7 at [AGAT]6	AGATAGATAGATAGATATAGATAGATAGATAGATAGATAGATAGATAGATAGAT	AATGAGACAGTGGCATAAATCAGGACCTCTCTGGGCAGAGTAGAACAATATGTACTTCTTAACTACAGAAGCAGAGAGAAAGGGAGAGATAGAG	GATATTGATTTCCCATGCAGATGTCAACC	30	0.15	30	0.15	1	1	0	0
D3S3045	14	[AGAT]4 at [AGAT]10	AGATAGATAGATAGATATAGATAGATAGATAGATAGATAGATAGATAGATAGATAGAT	AATGAGACAGTGGCATAAATCAGGACCTCTCTGGGCAGAGTAGAACAATATGTACTTCTTAACTACAGAAGCAGAGAGAAAGGGAGAGATAGAG	GATATTGATTTCCCATGCAGATGTCAACC	44	0.22	44	0.22	1	1	0	0
D3S3045	15	[AGAT]4 at [AGAT]11	AGATAGATAGATAGATATAGATAGATAGATAGATAGATAGATAGATAGATAGATAGATAGAT	AATGAGACAGTGGCATAAATCAGGACCTCTCTGGGCAGAGTAGAACAATATGTACTTCTTAACTACAGAAGCAGAGAGAAAGGGAGAGATAGAG	GATATTGATTTCCCATGCAGATGTCAACC	30	0.15	30	0.15	1	1	0	0
D3S3045	16	[AGAT]4 at [AGAT]12	AGATAGATAGATAGATATAGATAGATAGATAGATAGATAGATAGATAGATAGATAGATAGATAGAT	AATGAGACAGTGGCATAAATCAGGACCTCTCTGGGCAGAGTAGAACAATATGTACTTCTTAACTACAGAAGCAGAGAGAAAGGGAGAGATAGAG	GATATTGATTTCCCATGCAGATGTCAACC	10	0.05	10	0.05	1	1	0	0
						200	1	200	1	8	7	0	1
D3S3053	8	[GATA]8	GATAGATAGATAGATAGATAGATAGATAGATA	AGAGGGCTGAACTCACTGAACTATCTAATGAGTGGGTTTGTGATAATGAACCCACTCA	AAATAGATGATACTGATCTATTCATGAGAGCAAAGACCTCATGACCTAATCACCTCTTAAAAGTTCCACCTCTCAACACTGT	1	0.005	1	0.005	1	1	0	0
D3S3053	9	[GATA]9	GATAGATAGATAGATAGATAGATAGATAGATAGATA	AGAGGGCTGAACTCACTGAACTATCTAATGAGTGGGTTTGTGATAATGAACCCACTCA	AAATAGATGATACTGATCTATTCATGAGAGCAAAGACCTCATGACCTAATCACCTCTTAAAAGTTCCACCTCTCAACACTGTT	73	0.365	73	0.365	1	1	0	0
D3S3053	10	[GATA]10	GATAGATAGATAGATAGATAGATAGATAGATAGATAGATA	AGAGGGCTGAACTCACTGAACTATCTAATGAGTGGGTTTGTGATAATGAACCCACTCA	AAATAGATGATACTGATCTATTCATGAGAGCAAAGACCTCATGACCTAATCACCTCTTAAAAGTTCCACCTCTCAACACTGTT	10	0.05	10	0.05	1	1	0	0
D3S3053	11	[GATA]11	GATAGATAGATAGATAGATAGATAGATAGATAGATAGATAGATA	AGAGGGCTGAACTCACTGAACTATCTAATGAGTGGGTTTGTGATAATGAACCCACTCA	AAATAGATGATACTGATCTATTCATGAGAGCAAAGACCTCATGACCTAATCACCTCTTAAAAGTTCCACCTCTCAACACTGT	66	0.33	66	0.33	1	1	0	0
D3S3053	12	[GATA]12	GATAGATAGATAGATAGATAGATAGATAGATAGATAGATAGATAGATA	AGAGGGCTGAACTCACTGAACTATCTAATGAGTGGGTTTGTGATAATGAACCCACTCA	AAATAGATGATACTGATCTATTCATGAGAGCAAAGACCTCATGACCTAATCACCTCTTAAAAGTTCCACCTCTCAACACTGTT	43	0.215	43	0.215	1	1	0	0
D3S3053	13	[GATA]13	GATAGATAGATAGATAGATAGATAGATAGATAGATAGATAGATAGATAGATA	AGAGGGCTGAACTCACTGAACTATCTAATGAGTGGGTTTGTGATAATGAACCCACTCA	AAATAGATGATACTGATCTATTCATGAGAGCAAAGACCTCATGACCTAATCACCTCTTAAAAGTTCCACCTCTCAACACTGTT	7	0.035	7	0.035	1	1	0	0
						200	1	200	1	6	6	0	0
D3S4529	11	[GATA]4 [AATA]1 [GATA]6	GATAGATAGATAGATAAATAGATAGATAGATAGATAGATAGATA	CCTCCAGGGAGACAAAATGAAGAAACAGACA	GATCAATTGATCGATATTTATTTTAATAAATTGGCTCAAGTAATTTTGGGGTCTGGCAAGTTTGAAAAATGCAGG	1	0.005	1	0.005	1	1	0	0
D3S4529	12	[GATA]4 [AATA]1 [GATA]7	GATAGATAGATAGATAAATAGATAGATAGATAGATAGATAGATAGATA	CCTCCAGGGAGACAAAATGAAGAAACAGACA	GATCAATTGATCGATATTTATTTTAATAAATTGGCTCAAGTAATTTTGGGGTCTGGCAAGTTTGAAAAATGCAGGG	34	0.17	34	0.17	1	1	0	0
D3S4529	13	[GATA]4 [AATA]1 [GATA]8	GATAGATAGATAGATAAATAGATAGATAGATAGATAGATAGATAGATAGATA	CCTCCAGGGAGACAAAATGAAGAAACAGACA	GATCAATTGATCGATATTTATTTTAATAAATTGGCTCAAGTAATTTTGGGGTCTGGCAAGTTTGAAAAATGCAGG	46	0.23	46	0.23	1	1	0	0
D3S4529	14	[GATA]4 [AATA]1 [GATA]9	GATAGATAGATAGATAAATAGATAGATAGATAGATAGATAGATAGATAGATAGATA	CCTCCAGGGAGACAAAATGAAGAAACAGACA	GATCAATTGATCGATATTTATTTTAATAAATTGGCTCAAGTAATTTTGGGGTCTGGCAAGTTTGAAAAATGCAGG	83	0.415	83	0.415	1	1	0	0
D3S4529	15	[GATA]4 [AATA]1 [GATA]10	GATAGATAGATAGATAAATAGATAGATAGATAGATAGATAGATAGATAGATAGATAGATA	CCTCCAGGGAGACAAAATGAAGAAACAGACA	GATCAATTGATCGATATTTATTTTAATAAATTGGCTCAAGTAATTTTGGGGTCTGGCAAGTTTGAAAAATGCAGG	26	0.13	30	0.15	3	1	2	0
D3S4529	15	[GATA]4 [AATA]1 [GATA]10_rs374464356	GATAGATAGATAGATAAATAGATAGATAGATAGATAGATAGATAGATAGATAGATAGATA	CCTCCAGGGAGACAAAATGAAGAAACAGACA	GATCAATTGATCGATATTTATTTTAATAAATTGGCTCAAGTAATTCTGGGGTCTGGCAAGTTTGAAAAATGCAGG	2	0.01
D3S4529	15	[GATA]4 [AATA]1 [GATA]10_rs149466976	GATAGATAGATAGATAAATAGATAGATAGATAGATAGATAGATAGATAGATAGATAGATA	CCTCCAGGGAGACAAAATGAAGAAACAGACA	GATCAATTGATCAATATTTATTTTAATAAATTGGCTCAAGTAATTTTGGGGTCTGGCAAGTTTGAAAAATGCAGG	2	0.01
D3S4529	16	[GATA]4 [AATA]1 [GATA]11	GATAGATAGATAGATAAATAGATAGATAGATAGATAGATAGATAGATAGATAGATAGATAGATA	CCTCCAGGGAGACAAAATGAAGAAACAGACA	GATCAATTGATCGATATTTATTTTAATAAATTGGCTCAAGTAATTTTGGGGTCTGGCAAGTTTGAAAAATGCAGGG	3	0.015	6	0.03	3	1	2	0
D3S4529	16	[GATA]4 [AATA]1 [GATA]11_rs374464356	GATAGATAGATAGATAAATAGATAGATAGATAGATAGATAGATAGATAGATAGATAGATAGATA	CCTCCAGGGAGACAAAATGAAGAAACAGACA	GATCAATTGATCGATATTTATTTTAATAAATTGGCTCAAGTAATTCTGGGGTCTGGCAAGTTTGAAAAATGCAGGG	2	0.01
D3S4529	16	[GATA]4 [AATA]1 [GATA]11_rs149466976	GATAGATAGATAGATAAATAGATAGATAGATAGATAGATAGATAGATAGATAGATAGATAGATA	CCTCCAGGGAGACAAAATGAAGAAACAGACA	GATCAATTGATCAATATTTATTTTAATAAATTGGCTCAAGTAATTTTGGGGTCTGGCAAGTTTGAAAAATGCAGG	1	0.005
						200	1	200	1	10	6	4	0
D4S2364	7	[ATTC]5 [ATCC]1 [ATTC]1	ATTCATTCATTCATTCATTCATCCATTC	AGCTGAGAAACAAAACTAGGAGATCATGTGGGTATGATTCT	GTTCATTTATTCACTGTTTTCATTCCTACTTTCCTTCCCACAT	5	0.025	5	0.025	1	1	0	0
D4S2364	8	[ATTC]6 [ATCC]1 [ATTC]1	ATTCATTCATTCATTCATTCATTCATCCATTC	GAGCTGAGAAACAAAACTAGGAGATCATGTGGGTATGATTCT	GTTCATTTATTCACTGTTTTCATTCCTACTTTCCTTCCCACAT	32	0.16	33	0.165	2	1	0	0
D4S2364	8	[ATTC]2 ATTA [ATTC]3 [ATCC]1 [ATTC]1	ATTCATTCATTAATTCATTCATTCATCCATTC	AGCTGAGAAACAAAACTAGGAGATCATGTGGGTATGATTCT	GTTCATTTATTCACTGTTTTCATTCCTACTTTCCTTCCCACAT	1	0.005
D4S2364	9	[ATTC]7 [ATCC]1 [ATTC]1	ATTCATTCATTCATTCATTCATTCATTCATCCATTC	AGCTGAGAAACAAAACTAGGAGATCATGTGGGTATGATTCT	GTTCATTTATTCACTGTTTTCATTCCTACTTTCCTTCCCACAT	80	0.4	80	0.4	1	1	0	0
D4S2364	10	[ATTC]8 [ATCC]1 [ATTC]1	ATTCATTCATTCATTCATTCATTCATTCATTCATCCATTC	AGCTGAGAAACAAAACTAGGAGATCATGTGGGTATGATTCT	GTTCATTTATTCACTGTTTTCATTCCTACTTTCCTTCCCACAT	82	0.41	82	0.41	1	1	0	0
						200	1	200	1	5	4	0	0
D4S2366	11	[GATA]5 [GATT]2 [GATA]2gac [GATA]2	GATAGATAGATAGATAGATAGATTGATTGATAGATA	TCCTGACATTCCTAGGGTGAACTTCACATGGTAATTAGATGACTGATAGATAAATG	GAGCCATATTTGTTTTGCTAATATCTTTGAGTTTTGCACCTATGTTTAGAAGTCA	62	0.31	62	0.31	1	1	0	0
D4S2366	12	[GATA]7 [GATT]2 [GATA]1gac [GATA]2	GATAGATAGATAGATAGATAGATAGATAGATTGATTGATA	TCCTGACATTCCTAGGGTGAACTTCACATGGTAATTAGATGACTGATAGATAAATG	GAGCCATATTTGTTTTGCTAATATCTTTGAGTTTTGCACCTATGTTTAGAAGTCA	14	0.07	14	0.07	1	1	0	0
D4S2366	13	[GATA]8 [GATT]2 [GATA]1gac [GATA]2	GATAGATAGATAGATAGATAGATAGATAGATAGATTGATTGATA	TCCTGACATTCCTAGGGTGAACTTCACATGGTAATTAGATGACTGATAGATAAATG	GAGCCATATTTGTTTTGCTAATATCTTTGAGTTTTGCACCTATGTTTAGAAGTCA	70	0.35	70	0.35	1	1	0	0
D4S2366	14	[GATA]9 [GATT]2 [GATA]1gac [GATA]2	GATAGATAGATAGATAGATAGATAGATAGATAGATAGATTGATTGATA	TCCTGACATTCCTAGGGTGAACTTCACATGGTAATTAGATGACTGATAGATAAATG	GAGCCATATTTGTTTTGCTAATATCTTTGAGTTTTGCACCTATGTTTAGAAGTCA	28	0.14	28	0.14	1	1	0	0
D4S2366	15	[GATA]10 [GATT]2 [GATA]1gac [GATA]2	GATAGATAGATAGATAGATAGATAGATAGATAGATAGATAGATTGATTGATA	GTCTTTAACTATCCTGACATTCCTAGGGTGAACTTCACATGGTAATTAGATGACTGATAGATAAATG	GAGCCATATTTGTTTTGCTAATATCTTTGAGTTTTGCACCTATGTTTAGAAGTCA	16	0.08	16	0.08	1	1	0	0
D4S2366	16	[GATA]11 [GATT]2 [GATA]1gac [GATA]2	GATAGATAGATAGATAGATAGATAGATAGATAGATAGATAGATAGATTGATTGATA	TCCTGACATTCCTAGGGTGAACTTCACATGGTAATTAGATGACTGATAGATAAATG	GAGCCATATTTGTTTTGCTAATATCTTTGAGTTTTGCACCTATGTTTAGAAGTCA	9	0.045	9	0.045	1	1	0	0
D4S2366	17	[GATA]12 [GATT]2 [GATA]1gac [GATA]2	GATAGATAGATAGATAGATAGATAGATAGATAGATAGATAGATAGATAGATTGATTGATA	ATCCTGACATTCCTAGGGTGAACTTCACATGGTAATTAGATGACTGATAGATAAATG	GAGCCATATTTGTTTTGCTAATATCTTTGAGTTTTGCACCTATGTTTAGAAGTCA	1	0.005	1	0.005	1	1	0	0
						200	1	200	1	7	7	0	0
D4S2408	8	[ATCT]8	ATCTATCTATCTATCTATCTATCTATCTATCT	AGCTGACATCTTACCACATGTTCAAGTGCACTATGATTCATTTCCATAGGGTAAGTGAAAAAAATTCAGCAAGTTAAGAACTTCTACATTTAAGGTACATAACAGTTCAATAGAAAGCTATGC	AATGGTTACTATTTTTCAGTCATTTCAGTGGAT	57	0.285	57	0.285	1	1	0	0
D4S2408	9	[ATCT]9	ATCTATCTATCTATCTATCTATCTATCTATCTATCT	AGCTGACATCTTACCACATGTTCAAGTGCACTATGATTCATTTCCATAGGGTAAGTGAAAAAAATTCAGCAAGTTAAGAACTTCTACATTTAAGGTACATAACAGTTCAATAGAAAGCTATGC	AATGGTTACTATTTTTCAGTCATTTCAGTGGAT	12	0.06	50	0.25	2	1	1	0
D4S2408	9	[ATCT]1 [GTCT]1 [ATCT]7	ATCTGTCTATCTATCTATCTATCTATCTATCTATCT	AGCTGACATCTTACCACATGTTCAAGTGCACTATGATTCATTTCCATAGGGTAAGTGAAAAAAATTCAGCAAGTTAAGAACTTCTACATTTAAGGTACATAACAGTTCAATAGAAAGCTATGC	AATGGTTACTATTTTTCAGTCATTTCAGTGGAT	38	0.19
D4S2408	10	[ATCT]10	ATCTATCTATCTATCTATCTATCTATCTATCTATCTATCT	AGCTGACATCTTACCACATGTTCAAGTGCACTATGATTCATTTCCATAGGGTAAGTGAAAAAAATTCAGCAAGTTAAGAACTTCTACATTTAAGGTACATAACAGTTCAATAGAAAGCTATGC	AATGGTTACTATTTTTCAGTCATTTCAGTGGAT	59	0.295	61	0.305	2	1	1	0
D4S2408	10	[ATCT]1 [GTCT]1 [ATCT]8	ATCTGTCTATCTATCTATCTATCTATCTATCTATCTATCT	AGCTGACATCTTACCACATGTTCAAGTGCACTATGATTCATTTCCATAGGGTAAGTGAAAAAAATTCAGCAAGTTAAGAACTTCTACATTTAAGGTACATAACAGTTCAATAGAAAGCTATGC	AATGGTTACTATTTTTCAGTCATTTCAGTGGAT	2	0.01
D4S2408	11	[ATCT]11	ATCTATCTATCTATCTATCTATCTATCTATCTATCTATCTATCT	AGCTGACATCTTACCACATGTTCAAGTGCACTATGATTCATTTCCATAGGGTAAGTGAAAAAAATTCAGCAAGTTAAGAACTTCTACATTTAAGGTACATAACAGTTCAATAGAAAGCTATGC	AATGGTTACTATTTTTCAGTCATTTCAGTGGAT	29	0.145	29	0.145	1	1	0	0
D4S2408	12	[ATCT]12	ATCTATCTATCTATCTATCTATCTATCTATCTATCTATCTATCTATCT	AGCTGACATCTTACCACATGTTCAAGTGCACTATGATTCATTTCCATAGGGTAAGTGAAAAAAATTCAGCAAGTTAAGAACTTCTACATTTAAGGTACATAACAGTTCAATAGAAAGCTATGC	AATGGTTACTATTTTTCAGTCATTTCAGTGGAT	2	0.01	2	0.01	1	1	0	0
D4S2408	13	[ATCT]13	ATCTATCTATCTATCTATCTATCTATCTATCTATCTATCTATCTATCTATCT	AGCTGACATCTTACCACATGTTCAAGTGCACTATGATTCATTTCCATAGGGTAAGTGAAAAAAATTCAGCAAGTTAAGAACTTCTACATTTAAGGTACATAACAGTTCAATAGAAAGCTATGC	AATGGTTACTATTTTTCAGTCATTTCAGTGGAT	1	0.005	1	0.005	1	1	0	0
						200	1	200	1	8	6	2	0
D5S2800	14	[GGTA]3 [GACA]6 [GATA]2 [GATT]3	GGTAGGTAGGTAGACAGACAGACAGACAGACAGACAGATAGATAGATTGATTGATT	TCACCAATTTTTCTAGACGTCTCCAAAACATAATTTTTTAAATTTTAAATTTCTGTTGGTACATAATA	TATGGGGCCCACGAGATATTTTCATACAGGCAAGCA	88	0.44	88	0.44	1	1	0	0
D5S2800	17	[GGTA]3 [GACA]8 [GATA]3 [GATT]3	GGTAGGTAGGTAGACAGACAGACAGACAGACAGACAGACAGACAGATAGATAGATAGATTGATTGATT	TCACCAATTTTTCTAGACGTCTCCAAAACATAATTTTTTAAATTTTAAATTTCTGTTGGTACATAATA	TATGGGGCCCACGAGATATTTTCATACAGGCAAGCAA	57	0.285	57	0.285	1	1	0	0
D5S2800	18	[GGTA]3 [GACA]9 [GATA]3 [GATT]3	GGTAGGTAGGTAGACAGACAGACAGACAGACAGACAGACAGACAGACAGATAGATAGATAGATTGATTGATT	TCACCAATTTTTCTAGACGTCTCCAAAACATAATTTTTTAAATTTTAAATTTCTGTTGGTACATAATA	TATGGGGCCCACGAGATATTTTCATACAGGCAAGCA	35	0.175	39	0.195	2	1	1	0
D5S2800	18	[GGTA]3 [GACA]10 [GATA]2 [GATT]3	GGTAGGTAGGTAGACAGACAGACAGACAGACAGACAGACAGACAGACAGACAGATAGATAGATTGATTGATT	TCACCAATTTTTCTAGACGTCTCCAAAACATAATTTTTTAAATTTTAAATTTCTGTTGGTACATAATA	TATGGGGCCCACGAGATATTTTCATACAGGCAAGCAA	4	0.02
D5S2800	20	[GGTA]8 [GACA]5 [GATA]3 [GATT]4	GGTAGGTAGGTAGGTAGGTAGGTAGGTAGGTAGACAGACAGACAGACAGACAGATAGATAGATAGATTGATTGATTGATT	TCACCAATTTTTCTAGACGTCTCCAAAACATAATTTTTTAAATTTTAAATTTCTGTTGGTACATAATA	TATGGGGCCCACGAGATATTTTCATACAGGCAAGCA	14	0.07	14	0.07	1	1	0	0
D5S2800	23	[GGTA]9 [GACA]6 [GATA]3 [GATT]5	GGTAGGTAGGTAGGTAGGTAGGTAGGTAGGTAGGTAGACAGACAGACAGACAGACAGACAGATAGATAGATAGATTGATTGATTGATTGATT	TCACCAATTTTTCTAGACGTCTCCAAAACATAATTTTTTAAATTTTAAATTTCTGTTGGTACATAATA	TATGGGGCCCACGAGATATTTTCATACAGGCAAGCAA	2	0.01	2	0.01	1	1	0	0
						200	1	200	1	6	5	1	0
D5S818	7	[ATCT]7_rs25768	ATCTATCTATCTATCTATCTATCTATCT	CCAATCATAGCCACAGTTTACAACATTTGTATCTTTATCTGTATCCTTATTTATACCTCT	TCAAAATATTACGTAAGGATACCAAAGAGGAAAATCACC	1	0.005	1	0.005	1	1	0	0
D5S818	8	[ATCT]8_rs25768	ATCTATCTATCTATCTATCTATCTATCTATCT	CCAATCATAGCCACAGTTTACAACATTTGTATCTTTATCTGTATCCTTATTTATACCTCT	TCAAAATATTACGTAAGGATACCAAAGAGGAAAATCACC	1	0.005	1	0.005	1	1	0	0
D5S818	9	[ATCT]9_rs73801920_rs25768	ATCTATCTATCTATCTATCTATCTATCTATCTATCT	CCAATCATAGCCACAGTTTACAACATTTGTATCTTTATCTGTATCCTTATTTATACATCT	TCAAAATATTACGTAAGGATACCAAAGAGGAAAATCACCC	19	0.095	19	0.095	1	1	0	0
D5S818	10	[ATCT]10	ATCTATCTATCTATCTATCTATCTATCTATCTATCTATCT	CCAATCATAGCCACAGTTTACAACATTTGTATCTTTATCTGTATCCTTATTTATACCTCT	TCAAAATATTACATAAGGATACCAAAGAGGAAAATCACC	1	0.005	37	0.185	2	1	0	1
D5S818	10	[ATCT]10_rs25768	ATCTATCTATCTATCTATCTATCTATCTATCTATCTATCT	CCAATCATAGCCACAGTTTACAACATTTGTATCTTTATCTGTATCCTTATTTATACCTCT	TCAAAATATTACGTAAGGATACCAAAGAGGAAAATCACC	36	0.18
D5S818	11	[ATCT]11_rs73801920_rs25768	ATCTATCTATCTATCTATCTATCTATCTATCTATCTATCTATCT	CCAATCATAGCCACAGTTTACAACATTTGTATCTTTATCTGTATCCTTATTTATACATCT	TCAAAATATTACGTAAGGATACCAAAGAGGAAAATCACCC	11	0.055	76	0.38	3	1	0	2
D5S818	11	[ATCT]11_rs25768	ATCTATCTATCTATCTATCTATCTATCTATCTATCTATCTATCT	CCAATCATAGCCACAGTTTACAACATTTGTATCTTTATCTGTATCCTTATTTATACCTCT	TCAAAATATTACGTAAGGATACCAAAGAGGAAAATCACC	64	0.32
D5S818	11	[ATCT]11	ATCTATCTATCTATCTATCTATCTATCTATCTATCTATCTATCT	CCAATCATAGCCACAGTTTACAACATTTGTATCTTTATCTGTATCCTTATTTATACCTCT	TCAAAATATTACATAAGGATACCAAAGAGGAAAATCACC	1	0.005
D5S818	12	[ATCT]12	ATCTATCTATCTATCTATCTATCTATCTATCTATCTATCTATCTATCT	CCAATCATAGCCACAGTTTACAACATTTGTATCTTTATCTGTATCCTTATTTATACCTCT	TCAAAATATTACATAAGGATACCAAAGAGGAAAATCACC	3	0.015	33	0.165	3	1	0	2
D5S818	12	[ATCT]12_rs25768	ATCTATCTATCTATCTATCTATCTATCTATCTATCTATCTATCTATCT	CCAATCATAGCCACAGTTTACAACATTTGTATCTTTATCTGTATCCTTATTTATACCTCT	TCAAAATATTACGTAAGGATACCAAAGAGGAAAATCACC	29	0.145
D5S818	12	[ATCT]12_rs73801920_rs25768	ATCTATCTATCTATCTATCTATCTATCTATCTATCTATCTATCTATCT	CCAATCATAGCCACAGTTTACAACATTTGTATCTTTATCTGTATCCTTATTTATACATCT	TCAAAATATTACGTAAGGATACCAAAGAGGAAAATCACC	1	0.005
D5S818	13	[ATCT]13	ATCTATCTATCTATCTATCTATCTATCTATCTATCTATCTATCTATCTATCT	CCAATCATAGCCACAGTTTACAACATTTGTATCTTTATCTGTATCCTTATTTATACCTCT	TCAAAATATTACATAAGGATACCAAAGAGGAAAATCACCC	6	0.03	28	0.14	3	1	0	2
D5S818	13	[ATCT]13_rs25768	ATCTATCTATCTATCTATCTATCTATCTATCTATCTATCTATCTATCTATCT	CCAATCATAGCCACAGTTTACAACATTTGTATCTTTATCTGTATCCTTATTTATACCTCT	TCAAAATATTACGTAAGGATACCAAAGAGGAAAATCACC	20	0.1
D5S818	13	[ATCT]13_rs73801920_rs25768	ATCTATCTATCTATCTATCTATCTATCTATCTATCTATCTATCTATCTATCT	CCAATCATAGCCACAGTTTACAACATTTGTATCTTTATCTGTATCCTTATTTATACATCT	TCAAAATATTACGTAAGGATACCAAAGAGGAAAATCACC	2	0.01
D5S818	14	[ATCT]14	ATCTATCTATCTATCTATCTATCTATCTATCTATCTATCTATCTATCTATCTATCT	CCAATCATAGCCACAGTTTACAACATTTGTATCTTTATCTGTATCCTTATTTATACCTCT	TCAAAATATTACATAAGGATACCAAAGAGGAAAATCACC	2	0.01	5	0.025	2	1	0	1
D5S818	14	[ATCT]14_rs25768	ATCTATCTATCTATCTATCTATCTATCTATCTATCTATCTATCTATCTATCTATCT	CCAATCATAGCCACAGTTTACAACATTTGTATCTTTATCTGTATCCTTATTTATACCTCT	TCAAAATATTACGTAAGGATACCAAAGAGGAAAATCACC	3	0.015
						200	1	200	1	16	8	0	8
D6S1017	8	[GGAT]8	GGATGGATGGATGGATGGATGGATGGATGGAT	ACATAAAGTATCTAATGCAGTACCTGGCACAGGATAGGTGCTCAATAAATATTAGATGGATGCATGTATATAATGGATGGATGGACATAATGGATGCATGCATAAATGGATGGGTGGATGCATGAAAAAGTAGATATAATGGTTGGT	ATAATGGATGCATGCCTAAATGGA	49	0.245	49	0.245	1	1	0	0
D6S1017	10	[GGAT]10	GGATGGATGGATGGATGGATGGATGGATGGATGGATGGAT	AACATAAAGTATCTAATGCAGTACCTGGCACAGGATAGGTGCTCAATAAATATTAGATGGATGCATGTATATAATGGATGGATGGACATAATGGATGCATGCATAAATGGATGGGTGGATGCATGAAAAAGTAGATATAATGGTTGGT	ATAATGGATGCATGCCTAAATGGA	77	0.385	87	0.435	2	1	0	1
D6S1017	10	[GGAT]10_[chr6: 41709690-G]	GGATGGATGGATGGATGGATGGATGGATGGATGGATGGAT	AACATAAAGTATCTAATGCAGTACCTGGAACAGGATAGGTGCTCAATAAATATTAGATGGATGCATGTATATAATGGATGGATGGACATAATGGATGCATGCATAAATGGATGGGTGGATGCATGAAAAAGTAGATATAATGGTTGGT	ATAATGGATGCATGCCTAAATGGA	10	0.05
D6S1017	11	[GGAT]11	GGATGGATGGATGGATGGATGGATGGATGGATGGATGGATGGAT	ACATAAAGTATCTAATGCAGTACCTGGCACAGGATAGGTGCTCAATAAATATTAGATGGATGCATGTATATAATGGATGGATGGACATAATGGATGCATGCATAAATGGATGGGTGGATGCATGAAAAAGTAGATATAATGGTTGGT	ATAATGGATGCATGCCTAAATGGA	3	0.015	6	0.03	2	1	0	1
D6S1017	11	[GGAT]11_[chr6: 41709690-G]	GGATGGATGGATGGATGGATGGATGGATGGATGGATGGATGGAT	ACATAAAGTATCTAATGCAGTACCTGGAACAGGATAGGTGCTCAATAAATATTAGATGGATGCATGTATATAATGGATGGATGGACATAATGGATGCATGCATAAATGGATGGGTGGATGCATGAAAAAGTAGATATAATGGTTGGT	ATAATGGATGCATGCCTAAATGGA	3	0.015
D6S1017	12	[GGAT]12	GGATGGATGGATGGATGGATGGATGGATGGATGGATGGATGGATGGAT	ACATAAAGTATCTAATGCAGTACCTGGCACAGGATAGGTGCTCAATAAATATTAGATGGATGCATGTATATAATGGATGGATGGACATAATGGATGCATGCATAAATGGATGGGTGGATGCATGAAAAAGTAGATATAATGGTTGGT	ATAATGGATGCATGCCTAAATGGA	18	0.09	45	0.225	2	1	0	1
D6S1017	12	[GGAT]12_[chr6: 41709690-G]	GGATGGATGGATGGATGGATGGATGGATGGATGGATGGATGGATGGAT	ACATAAAGTATCTAATGCAGTACCTGGAACAGGATAGGTGCTCAATAAATATTAGATGGATGCATGTATATAATGGATGGATGGACATAATGGATGCATGCATAAATGGATGGGTGGATGCATGAAAAAGTAGATATAATGGTTGGT	ATAATGGATGCATGCCTAAATGGA	27	0.135
D6S1017	13	[GGAT]13	GGATGGATGGATGGATGGATGGATGGATGGATGGATGGATGGATGGATGGAT	ACATAAAGTATCTAATGCAGTACCTGGCACAGGATAGGTGCTCAATAAATATTAGATGGATGCATGTATATAATGGATGGATGGACATAATGGATGCATGCATAAATGGATGGGTGGATGCATGAAAAAGTAGATATAATGGTTGGT	ATAATGGATGCATGCCTAAATGGA	12	0.06	12	0.06	1	1	0	0
D6S1017	15	[GGAT]15	GGATGGATGGATGGATGGATGGATGGATGGATGGATGGATGGATGGATGGATGGATGGAT	ACATAAAGTATCTAATGCAGTACCTGGCACAGGATAGGTGCTCAATAAATATTAGATGGATGCATGTATATAATGGATGGATGGACATAATGGATGCATGCATAAATGGATGGGTGGATGCATGAAAAAGTAGATATAATGGTTGGT	ATAATGGATGCATGCCTAAATGGA	1	0.005	1	0.005	1	1	0	0
						200	1	200	1	9	6	0	3
D6S1043	9	[CTAT]9	CTATCTATCTATCTATCTATCTATCTATCTATCTAT	GCCATGCTACTAGATTCTGTGGTTCTCCAGCTTACAGATGGCATATTGTGAAATTTCTCAGCTTCCATAATTGTATGAGCCACTTCCCATAATAAATCCT	GATCTATCAATCTATTGATCCACCCATCCTTGCACA	1	0.005	1	0.005	1	1	0	0
D6S1043	10	[CTAT]10	CTATCTATCTATCTATCTATCTATCTATCTATCTATCTAT	GCCATGCTACTAGATTCTGTGGTTCTCCAGCTTACAGATGGCATATTGTGAAATTTCTCAGCTTCCATAATTGTATGAGCCACTTCCCATAATAAATCCT	GATCTATCAATCTATTGATCCACCCATCCTTGCACA	10	0.05	10	0.05	1	1	0	0
D6S1043	11	[CTAT]11	CTATCTATCTATCTATCTATCTATCTATCTATCTATCTATCTAT	GCCATGCTACTAGATTCTGTGGTTCTCCAGCTTACAGATGGCATATTGTGAAATTTCTCAGCTTCCATAATTGTATGAGCCACTTCCCATAATAAATCCT	GATCTATCAATCTATTGATCCACCCATCCTTGCACA	26	0.13	26	0.13	1	1	0	0
D6S1043	12	[CTAT]12	CTATCTATCTATCTATCTATCTATCTATCTATCTATCTATCTATCTAT	GCCATGCTACTAGATTCTGTGGTTCTCCAGCTTACAGATGGCATATTGTGAAATTTCTCAGCTTCCATAATTGTATGAGCCACTTCCCATAATAAATCCT	GATCTATCAATCTATTGATCCACCCATCCTTGCACA	31	0.155	31	0.155	1	1	0	0
D6S1043	13	[CTAT]13	CTATCTATCTATCTATCTATCTATCTATCTATCTATCTATCTATCTATCTAT	GCCATGCTACTAGATTCTGTGGTTCTCCAGCTTACAGATGGCATATTGTGAAATTTCTCAGCTTCCATAATTGTATGAGCCACTTCCCATAATAAATCCT	GATCTATCAATCTATTGATCCACCCATCCTTGCACA	26	0.13	26	0.13	1	1	0	0
D6S1043	14	[CTAT]14	CTATCTATCTATCTATCTATCTATCTATCTATCTATCTATCTATCTATCTATCTAT	GCCATGCTACTAGATTCTGTGGTTCTCCAGCTTACAGATGGCATATTGTGAAATTTCTCAGCTTCCATAATTGTATGAGCCACTTCCCATAATAAATCCT	GATCTATCAATCTATTGATCCACCCATCCTTGCACA	18	0.09	18	0.09	1	1	0	0
D6S1043	15	[CTAT]15	CTATCTATCTATCTATCTATCTATCTATCTATCTATCTATCTATCTATCTATCTATCTAT	GCCATGCTACTAGATTCTGTGGTTCTCCAGCTTACAGATGGCATATTGTGAAATTTCTCAGCTTCCATAATTGTATGAGCCACTTCCCATAATAAATCCT	GATCTATCAATCTATTGATCCACCCATCCTTGCACA	6	0.03	6	0.03	1	1	0	0
D6S1043	17	[CTAT]5 [GTAT]1 [CTAT]11	CTATCTATCTATCTATCTATGTATCTATCTATCTATCTATCTATCTATCTATCTATCTATCTATCTAT	GCCATGCTACTAGATTCTGTGGTTCTCCAGCTTACAGATGGCATATTGTGAAATTTCTCAGCTTCCATAATTGTATGAGCCACTTCCCATAATAAATCCT	GATCTATCAATCTATTGATCCACCCATCCTTGCACACT	8	0.04	8	0.04	1	1	0	0
D6S1043	18	[CTAT]5 [GTAT]1 [CTAT]12	CTATCTATCTATCTATCTATGTATCTATCTATCTATCTATCTATCTATCTATCTATCTATCTATCTATCTAT	GCCATGCTACTAGATTCTGTGGTTCTCCAGCTTACAGATGGCATATTGTGAAATTTCTCAGCTTCCATAATTGTATGAGCCACTTCCCATAATAAATCCT	GATCTATCAATCTATTGATCCACCCATCCTTGCACAC	38	0.19	38	0.19	1	1	0	0
D6S1043	19	[CTAT]5 [GTAT]1 [CTAT]13	CTATCTATCTATCTATCTATGTATCTATCTATCTATCTATCTATCTATCTATCTATCTATCTATCTATCTATCTAT	GCCATGCTACTAGATTCTGTGGTTCTCCAGCTTACAGATGGCATATTGTGAAATTTCTCAGCTTCCATAATTGTATGAGCCACTTCCCATAATAAATCCT	GATCTATCAATCTATTGATCCACCCATCCTTGCACA	24	0.12	24	0.12	1	1	0	0
D6S1043	20	[CTAT]5 [GTAT]1 [CTAT]14	CTATCTATCTATCTATCTATGTATCTATCTATCTATCTATCTATCTATCTATCTATCTATCTATCTATCTATCTATCTAT	GCCATGCTACTAGATTCTGTGGTTCTCCAGCTTACAGATGGCATATTGTGAAATTTCTCAGCTTCCATAATTGTATGAGCCACTTCCCATAATAAATCCT	GATCTATCAATCTATTGATCCACCCATCCTTGCACA	10	0.05	10	0.05	1	1	0	0
D6S1043	20.3	[CTAT]5 [GTAT]1 [CTAT]2 CAT [CTAT]12	CTATCTATCTATCTATCTATGTATCTATCTATCATCTATCTATCTATCTATCTATCTATCTATCTATCTATCTATCTATCTAT	GCCATGCTACTAGATTCTGTGGTTCTCCAGCTTACAGATGGCATATTGTGAAATTTCTCAGCTTCCATAATTGTATGAGCCACTTCCCATAATAAATCCT	GATCTATCAATCTATTGATCCACCCATCCTTGCACA	1	0.005	1	0.005	1	1	0	0
D6S1043	22.3	[CTAT]5 [GTAT]1 [CTAT]2 CAT [CTAT]14	CTATCTATCTATCTATCTATGTATCTATCTATCATCTATCTATCTATCTATCTATCTATCTATCTATCTATCTATCTATCTATCTATCTAT	GCCATGCTACTAGATTCTGTGGTTCTCCAGCTTACAGATGGCATATTGTGAAATTTCTCAGCTTCCATAATTGTATGAGCCACTTCCCATAATAAATCCT	GATCTATCAATCTATTGATCCACCCATCCTTGCACA	1	0.005	1	0.005	1	1	0	0
						200	1	200	1	13	13	0	0
D6S474	13	[AGAT]5 [GATA]8	AGATAGATAGATAGATAGATGATAGATAGATAGATAGATAGATAGATAGATA	AAGCCTATTTAGTCAGGGTTTTCCAAGAGATAGACCAATT	AAAGATAGATATGAGTAGGGATTTATGAGAGGAATTGGCTCACATGATGATGGAGGCTGAGAATTCTCATGATAGGCTGTCTGCA	1	0.005	1	0.005	1	1	0	0
D6S474	14	[AGAT]5 [GATA]9	AGATAGATAGATAGATAGATGATAGATAGATAGATAGATAGATAGATAGATAGATA	AGCCTATTTAGTCAGGGTTTTCCAAGAGATAGACCAATT	AAAGATAGATATGAGTAGGGATTTATGAGAGGAATTGGCTCACATGATGATGGAGGCTGAGAATTCTCATGATAGGCTGTCTGCA	55	0.275	55	0.275	1	1	0	0
D6S474	15	[AGAT]5 [GATA]10	AGATAGATAGATAGATAGATGATAGATAGATAGATAGATAGATAGATAGATAGATAGATA	AGCCTATTTAGTCAGGGTTTTCCAAGAGATAGACCAATT	AAAGATAGATATGAGTAGGGATTTATGAGAGGAATTGGCTCACATGATGATGGAGGCTGAGAATTCTCATGATAGGCTGTCTGCA	77	0.385	77	0.385	1	1	0	0
D6S474	16	[AGAT]5 [GATA]11	AGATAGATAGATAGATAGATGATAGATAGATAGATAGATAGATAGATAGATAGATAGATAGATA	AGCCTATTTAGTCAGGGTTTTCCAAGAGATAGACCAATT	AAAGATAGATATGAGTAGGGATTTATGAGAGGACTTGGCTCACATGATGATGGAGGCTGAGAATTCTCATGATAGGCTGTCTGCAA	21	0.105	36	0.18	2	1	0	1
D6S474	16	[AGAT]5 [GATA]11_rs79311907	AGATAGATAGATAGATAGATGATAGATAGATAGATAGATAGATAGATAGATAGATAGATAGATA	AAGCCTATTTAGTCAGGGTTTTCCAAGAGATAGACCAATT	AAAGATAGATATGAGTAGGGATTTATGAGAGGAATTGGCTCACATGATGATGGAGGCTGAGAATTCTCATGATAGGCTGTCTGCAA	15	0.075
D6S474	17	[AGAT]5 [GATA]12	AGATAGATAGATAGATAGATGATAGATAGATAGATAGATAGATAGATAGATAGATAGATAGATAGATA	AGCCTATTTAGTCAGGGTTTTCCAAGAGATAGACCAATT	AAAGATAGATATGAGTAGGGATTTATGAGAGGAATTGGCTCACATGATGATGGAGGCTGAGAATTCTCATGATAGGCTGTCTGCA	15	0.075	21	0.105	2	1	0	1
D6S474	17	[AGAT]5 [GATA]12_rs79311907	AGATAGATAGATAGATAGATGATAGATAGATAGATAGATAGATAGATAGATAGATAGATAGATAGATA	AGCCTATTTAGTCAGGGTTTTCCAAGAGATAGACCAATT	AAAGATAGATATGAGTAGGGATTTATGAGAGGACTTGGCTCACATGATGATGGAGGCTGAGAATTCTCATGATAGGCTGTCTGCA	6	0.03
D6S474	18	[AGAT]5 [GATA]13	AGATAGATAGATAGATAGATGATAGATAGATAGATAGATAGATAGATAGATAGATAGATAGATAGATAGATA	AAGCCTATTTAGTCAGGGTTTTCCAAGAGATAGACCAATT	AAAGATAGATATGAGTAGGGATTTATGAGAGGAATTGGCTCACATGATGATGGAGGCTGAGAATTCTCATGATAGGCTGTCTGCAA	5	0.025	9	0.045	2	1	0	1
D6S474	18	[AGAT]5 [GATA]13_rs79311907	AGATAGATAGATAGATAGATGATAGATAGATAGATAGATAGATAGATAGATAGATAGATAGATAGATAGATA	AAGCCTATTTAGTCAGGGTTTTCCAAGAGATAGACCAATT	AAAGATAGATATGAGTAGGGATTTATGAGAGGACTTGGCTCACATGATGATGGAGGCTGAGAATTCTCATGATAGGCTGTCTGCAA	4	0.02
D6S474	19	[AGAT]5 [GATA]14	AGATAGATAGATAGATAGATGATAGATAGATAGATAGATAGATAGATAGATAGATAGATAGATAGATAGATAGATA	AAGCCTATTTAGTCAGGGTTTTCCAAGAGATAGACCAATT	AAAGATAGATATGAGTAGGGATTTATGAGAGGAATTGGCTCACATGATGATGGAGGCTGAGAATTCTCATGATAGGCTGTCTGCA	1	0.005	1	0.005	1	1	0	0
						200	1	200	1	10	7	0	3
D6S477	14	[TCTA]2 TA [TCTA]2 TA [TCTA]9	TCTATCTATATCTATCTATATCTATCTATCTATCTATCTATCTATCTATCTATCTA	CACCCCGAGATTGATTTGCCATGATAGATGGCTTCCTAGGCTCAATTAGGTTCTTAATTATGGAGATAGTTATATTTACTTCTGTCACAGGGCTGATGAGGTGAAATATTTGCAAAACAA	TCATCTTATATGTGTTGTTGTTGAGGTTGTTTGAGATATCCCC	4	0.02	4	0.02	1	1	0	0
D6S477	16	[TCTA]2 TA [TCTA]2 TA [TCTA]11	TCTATCTATATCTATCTATATCTATCTATCTATCTATCTATCTATCTATCTATCTATCTATCTA	CACCCCGAGATTGATTTGCCATGATAGATGGCTTCCTAGGCTCAATTAGGTTCTTAATTATGGAGATAGTTATATTTACTTCTGTCACAGGGCTGATGAGGTGAAATATTTGCAAAACAA	TCATCTTATATGTGTTGTTGTTGAGGTTGTTTGAGATATCCCCC	19	0.095	19	0.095	1	1	0	0
D6S477	17	[TCTA]2 TA [TCTA]2 TA [TCTA]12	TCTATCTATATCTATCTATATCTATCTATCTATCTATCTATCTATCTATCTATCTATCTATCTATCTA	CACCCCGAGATTGATTTGCCATGATAGATGGCTTCCTAGGCTCAATTAGGTTCTTAATTATGGAGATAGTTATATTTACTTCTGTCACAGGGCTGATGAGGTGAAATATTTGCAAAACAA	TCATCTTATATGTGTTGTTGTTGAGGTTGTTTGAGATATCCCC	55	0.275	55	0.275	1	1	0	0
D6S477	18	[TCTA]2 TA [TCTA]2 TA [TCTA]13	TCTATCTATATCTATCTATATCTATCTATCTATCTATCTATCTATCTATCTATCTATCTATCTATCTATCTA	CACCCCGAGATTGATTTGCCATGATAGATGGCTTCCTAGGCTCAATTAGGTTCTTAATTATGGAGATAGTTATATTTACTTCTGTCACAGGGCTGATGAGGTGAAATATTTGCAAAACAA	TCATCTTATATGTGTTGTTGTTGAGGTTGTTTGAGATATCCCCC	17	0.085	37	0.185	2	1	1	0
D6S477	18	[TCTA]2 TA [TCTA]2 TA [TCTA]1 [TCTG]1 [TCTA]11	TCTATCTATATCTATCTATATCTATCTGTCTATCTATCTATCTATCTATCTATCTATCTATCTATCTATCTA	CACCCCGAGATTGATTTGCCATGATAGATGGCTTCCTAGGCTCAATTAGGTTCTTAATTATGGAGATAGTTATATTTACTTCTGTCACAGGGCTGATGAGGTGAAATATTTGCAAAACAA	TCATCTTATATGTGTTGTTGTTGAGGTTGTTTGAGATATCCCC	20	0.1
D6S477	19	[TCTA]2 TA [TCTA]2 TA [TCTA]14	TCTATCTATATCTATCTATATCTATCTATCTATCTATCTATCTATCTATCTATCTATCTATCTATCTATCTATCTA	CACCCCGAGATTGATTTGCCATGATAGATGGCTTCCTAGGCTCAATTAGGTTCTTAATTATGGAGATAGTTATATTTACTTCTGTCACAGGGCTGATGAGGTGAAATATTTGCAAAACAA	TCATCTTATATGTGTTGTTGTTGAGGTTGTTTGAGATATCCCCC	3	0.015	53	0.265	2	1	1	0
D6S477	19	[TCTA]2 TA [TCTA]2 TA [TCTA]1 [TCTG]1 [TCTA]12	TCTATCTATATCTATCTATATCTATCTGTCTATCTATCTATCTATCTATCTATCTATCTATCTATCTATCTATCTA	CACCCCGAGATTGATTTGCCATGATAGATGGCTTCCTAGGCTCAATTAGGTTCTTAATTATGGAGATAGTTATATTTACTTCTGTCACAGGGCTGATGAGGTGAAATATTTGCAAAACAA	TCATCTTATATGTGTTGTTGTTGAGGTTGTTTGAGATATCCCCC	50	0.25
D6S477	20	[TCTA]2 TA [TCTA]2 TA [TCTA]1 [TCTG]1 [TCTA]13	TCTATCTATATCTATCTATATCTATCTGTCTATCTATCTATCTATCTATCTATCTATCTATCTATCTATCTATCTATCTA	CACCCCGAGATTGATTTGCCATGATAGATGGCTTCCTAGGCTCAATTAGGTTCTTAATTATGGAGATAGTTATATTTACTTCTGTCACAGGGCTGATGAGGTGAAATATTTGCAAAACAA	TCATCTTATATGTGTTGTTGTTGAGGTTGTTTGAGATATCCCC	29	0.145	29	0.145	1	1	0	0
D6S477	21	[TCTA]2 TA [TCTA]2 TA [TCTA]1 [TCTG]1 [TCTA]14	TCTATCTATATCTATCTATATCTATCTGTCTATCTATCTATCTATCTATCTATCTATCTATCTATCTATCTATCTATCTATCTA	CACCCCGAGATTGATTTGCCATGATAGATGGCTTCCTAGGCTCAATTAGGTTCTTAATTATGGAGATAGTTATATTTACTTCTGTCACAGGGCTGATGAGGTGAAATATTTGCAAAACAA	TCATCTTATATGTGTTGTTGTTGAGGTTGTTTGAGATATCCCC	2	0.01	2	0.01	1	1	0	0
D6S477	22	[TCTA]2 TA [TCTA]2 TA [TCTA]1 [TCTG]1 [TCTA]15	TCTATCTATATCTATCTATATCTATCTGTCTATCTATCTATCTATCTATCTATCTATCTATCTATCTATCTATCTATCTATCTATCTA	CACCCCGAGATTGATTTGCCATGATAGATGGCTTCCTAGGCTCAATTAGGTTCTTAATTATGGAGATAGTTATATTTACTTCTGTCACAGGGCTGATGAGGTGAAATATTTGCAAAACAA	TCATCTTATATGTGTTGTTGTTGAGGTTGTTTGAGATATCCCCC	1	0.005	1	0.005	1	1	0	0
						200	1	200	1	10	8	2	0
D7S1517	15	[CTTT]2 [GTTT]1 [CTTT]2 [GTTT]3 [CTTT]7	CTTTCTTTGTTTCTTTCTTTGTTTGTTTGTTTCTTTCTTTCTTTCTTTCTTTCTTTCTTT	TGCATTGATCTCACTGGGAGCTGCAGACCAGAGCTGTTGCTATTGGGCCATCTTGCCAGCTGC	CAATAGAAACAAAACATAATTCAGTTGGTCACATAACATGTACTATTTGTTATTTAAACCTGGTAATGATCAGGCTGATTGGC	2	0.01	2	0.01	1	1	0	0
D7S1517	17	[CTTT]2 [GTTT]1 [CTTT]2 [GTTT]3 [CTTT]9	CTTTCTTTGTTTCTTTCTTTGTTTGTTTGTTTCTTTCTTTCTTTCTTTCTTTCTTTCTTTCTTTCTTT	GCATTGATCTCACTGGGAGCTGCAGACCAGAGCTGTTGCTATTGGGCCATCTTGCCAGCTGC	CAATAGAAACAAAACATAATTCAGTTGGTCACATAACATGTACTATTTGTTATTTAAACCTGGTAATGATCAGGCTGATTGGC	1	0.005	1	0.005	1	1	0	0
D7S1517	18	[CTTT]2 [GTTT]1 [CTTT]2 [GTTT]3 [CTTT]10	CTTTCTTTGTTTCTTTCTTTGTTTGTTTGTTTCTTTCTTTCTTTCTTTCTTTCTTTCTTTCTTTCTTTCTTT	TGCATTGATCTCACTGGGAGCTGCAGACCAGAGCTGTTGCTATTGGGCCATCTTGCCAGCTGC	CAATAGAAACAAAACATAATTCAGTTGGTCACATAACATGTACTATTTGTTATTTAAACCTGGTAATGATCAGGCTGATTGGC	3	0.015	3	0.015	1	1	0	0
D7S1517	19	[CTTT]2 [GTTT]1 [CTTT]2 [GTTT]4 [CTTT]10	CTTTCTTTGTTTCTTTCTTTGTTTGTTTGTTTGTTTCTTTCTTTCTTTCTTTCTTTCTTTCTTTCTTTCTTTCTTT	TGCATTGATCTCACTGGGAGCTGCAGACCAGAGCTGTTGCTATTGGGCCATCTTGCCAGCTGC	CAATAGAAACAAAACATAATTCAGTTGGTCACATAACATGTACTATTTGTTATTTAAACCTGGTAATGATCAGGCTGATTGGC	1	0.005	20	0.1	3	1	2	0
D7S1517	19	[CTTT]2 [GTTT]1 [CTTT]2 [GTTT]3 [CTTT]11	CTTTCTTTGTTTCTTTCTTTGTTTGTTTGTTTCTTTCTTTCTTTCTTTCTTTCTTTCTTTCTTTCTTTCTTTCTTT	TGCATTGATCTCACTGGGAGCTGCAGACCAGAGCTGTTGCTATTGGGCCATCTTGCCAGCTGC	CAATAGAAACAAAACATAATTCAGTTGGTCACATAACATGTACTATTTGTTATTTAAACCTGGTAATGATCAGGCTGATTGGCA	17	0.085
D7S1517	19	[CTTT]2 [GTTT]1 [CTTT]2 [GTTT]2 [CTTT]12	CTTTCTTTGTTTCTTTCTTTGTTTGTTTCTTTCTTTCTTTCTTTCTTTCTTTCTTTCTTTCTTTCTTTCTTTCTTT	TGCATTGATCTCACTGGGAGCTGCAGACCAGAGCTGTTGCTATTGGGCCATCTTGCCAGCTGC	CAATAGAAACAAAACATAATTCAGTTGGTCACATAACATGTACTATTTGTTATTTAAACCTGGTAATGATCAGGCTGATTGGCA	2	0.01
D7S1517	20	[CTTT]2 [GTTT]1 [CTTT]2 [GTTT]4 [CTTT]11	CTTTCTTTGTTTCTTTCTTTGTTTGTTTGTTTGTTTCTTTCTTTCTTTCTTTCTTTCTTTCTTTCTTTCTTTCTTTCTTT	TGCATTGATCTCACTGGGAGCTGCAGACCAGAGCTGTTGCTATTGGGCCATCTTGCCAGCTGC	CAATAGAAACAAAACATAATTCAGTTGGTCACATAACATGTACTATTTGTTATTTAAACCTGGTAATGATCAGGCTGATTGGC	3	0.015	39	0.195	3	1	2	0
D7S1517	20	[CTTT]2 [GTTT]1 [CTTT]2 [GTTT]3 [CTTT]12	CTTTCTTTGTTTCTTTCTTTGTTTGTTTGTTTCTTTCTTTCTTTCTTTCTTTCTTTCTTTCTTTCTTTCTTTCTTTCTTT	TGCATTGATCTCACTGGGAGCTGCAGACCAGAGCTGTTGCTATTGGGCCATCTTGCCAGCTGC	CAATAGAAACAAAACATAATTCAGTTGGTCACATAACATGTACTATTTGTTATTTAAACCTGGTAATGATCAGGCTGATTGGC	32	0.16
D7S1517	20	[CTTT]2 [GTTT]1 [CTTT]2 [GTTT]2 [CTTT]13	CTTTCTTTGTTTCTTTCTTTGTTTGTTTCTTTCTTTCTTTCTTTCTTTCTTTCTTTCTTTCTTTCTTTCTTTCTTTCTTT	TGCATTGATCTCACTGGGAGCTGCAGACCAGAGCTGTTGCTATTGGGCCATCTTGCCAGCTGC	CAATAGAAACAAAACATAATTCAGTTGGTCACATAACATGTACTATTTGTTATTTAAACCTGGTAATGATCAGGCTGATTGGC	4	0.02
D7S1517	21	[CTTT]2 [GTTT]1 [CTTT]2 [GTTT]4 [CTTT]12	CTTTCTTTGTTTCTTTCTTTGTTTGTTTGTTTGTTTCTTTCTTTCTTTCTTTCTTTCTTTCTTTCTTTCTTTCTTTCTTTCTTT	TGCATTGATCTCACTGGGAGCTGCAGACCAGAGCTGTTGCTATTGGGCCATCTTGCCAGCTGC	CAATAGAAACAAAACATAATTCAGTTGGTCACATAACATGTACTATTTGTTATTTAAACCTGGTAATGATCAGGCTGATTGGC	5	0.025	29	0.14	3	1	2	0
D7S1517	21	[CTTT]2 [GTTT]1 [CTTT]2 [GTTT]3 [CTTT]13	CTTTCTTTGTTTCTTTCTTTGTTTGTTTGTTTCTTTCTTTCTTTCTTTCTTTCTTTCTTTCTTTCTTTCTTTCTTTCTTTCTTT	TGCATTGATCTCACTGGGAGCTGCAGACCAGAGCTGTTGCTATTGGGCCATCTTGCCAGCTGC	CAATAGAAACAAAACATAATTCAGTTGGTCACATAACATGTACTATTTGTTATTTAAACCTGGTAATGATCAGGCTGATTGGC	16	0.08
D7S1517	21	[CTTT]2 [GTTT]1 [CTTT]2 [GTTT]2 [CTTT]14	CTTTCTTTGTTTCTTTCTTTGTTTGTTTCTTTCTTTCTTTCTTTCTTTCTTTCTTTCTTTCTTTCTTTCTTTCTTTCTTTCTTT	TGCATTGATCTCACTGGGAGCTGCAGACCAGAGCTGTTGCTATTGGGCCATCTTGCCAGCTGC	CAATAGAAACAAAACATAATTCAGTTGGTCACATAACATGTACTATTTGTTATTTAAACCTGGTAATGATCAGGCTGATTGGCA	7	0.035
D7S1517	22	[CTTT]2 [GTTT]1 [CTTT]2 [GTTT]3 [CTTT]14	CTTTCTTTGTTTCTTTCTTTGTTTGTTTGTTTCTTTCTTTCTTTCTTTCTTTCTTTCTTTCTTTCTTTCTTTCTTTCTTTCTTTCTTT	TGCATTGATCTCACTGGGAGCTGCAGACCAGAGCTGTTGCTATTGGGCCATCTTGCCAGCTGC	CAATAGAAACAAAACATAATTCAGTTGGTCACATAACATGTACTATTTGTTATTTAAACCTGGTAATGATCAGGCTGATTGGC	19	0.095	35	0.175	3	1	2	1
D7S1517	22	[CTTT]2 [GTTT]1 [CTTT]2 [GTTT]2 [CTTT]15	CTTTCTTTGTTTCTTTCTTTGTTTGTTTCTTTCTTTCTTTCTTTCTTTCTTTCTTTCTTTCTTTCTTTCTTTCTTTCTTTCTTTCTTT	TGCATTGATCTCACTGGGAGCTGCAGACCAGAGCTGTTGCTATTGGGCCATCTTGCCAGCTGC	CAATAGAAACAAAACATAATTCAGTTGGTCACATAACATGTACTATTTGTTATTTAAACCTGGTAATGATCAGGCTGATTGGC	14	0.07
D7S1517	22	[CTTT]2 [GTTT]1 [CTTT]2 [GTTT]1 [CTTT]2 [GTTT]1 [CTTT]13_rs12673151	CTTTCTTTGTTTCTTTCTTTGTTTCTTTCTTTGTTTCTTTCTTTCTTTCTTTCTTTCTTTCTTTCTTTCTTTCTTTCTTTCTTTCTTT	TGCATTGATCTCACTGGGAGCTGCAGACCAGAGCTGTTGCTATTGGGCCATCTTGCCAGCTGC	CAATAGAAACAAAACATAATTCAGTTGGTCACATAACATATACTATTTGTTATTTAAACCTGGTAATGATCAGGCTGATTGGC	2	0.01
D7S1517	23	[CTTT]2 [GTTT]1 [CTTT]2 [GTTT]5 [CTTT]13	CTTTCTTTGTTTCTTTCTTTGTTTGTTTGTTTGTTTGTTTCTTTCTTTCTTTCTTTCTTTCTTTCTTTCTTTCTTTCTTTCTTTCTTTCTTT	TGCATTGATCTCACTGGGAGCTGCAGACCAGAGCTGTTGCTATTGGGCCATCTTGCCAGCTGC	CAATAGAAACAAAACATAATTCAGTTGGTCACATAACATGTACTATTTGTTATTTAAACCTGGTAATGATCAGGCTGATTGGC	3	0.015	29	0.145	5	1	4	1
D7S1517	23	[CTTT]2 [GTTT]1 [CTTT]2 [GTTT]4 [CTTT]14	CTTTCTTTGTTTCTTTCTTTGTTTGTTTGTTTGTTTCTTTCTTTCTTTCTTTCTTTCTTTCTTTCTTTCTTTCTTTCTTTCTTTCTTTCTTT	CTGCATTGATCTCACTGGGAGCTGCAGACCAGAGCTGTTGCTATTGGGCCATCTTGCCAGCTGC	CAATAGAAACAAAACATAATTCAGTTGGTCACATAACATGTACTATTTGTTATTTAAACCTGGTAATGATCAGGCTGATTGGC	7	0.035
D7S1517	23	[CTTT]2 [GTTT]1 [CTTT]2 [GTTT]3 [CTTT]15	CTTTCTTTGTTTCTTTCTTTGTTTGTTTGTTTCTTTCTTTCTTTCTTTCTTTCTTTCTTTCTTTCTTTCTTTCTTTCTTTCTTTCTTTCTTT	CTGCATTGATCTCACTGGGAGCTGCAGACCAGAGCTGTTGCTATTGGGCCATCTTGCCAGCTGC	CAATAGAAACAAAACATAATTCAGTTGGTCACATAACATGTACTATTTGTTATTTAAACCTGGTAATGATCAGGCTGATTGGCA	12	0.06
D7S1517	23	[CTTT]2 [GTTT]1 [CTTT]2 [GTTT]2 [CTTT]16	CTTTCTTTGTTTCTTTCTTTGTTTGTTTCTTTCTTTCTTTCTTTCTTTCTTTCTTTCTTTCTTTCTTTCTTTCTTTCTTTCTTTCTTTCTTT	TGCATTGATCTCACTGGGAGCTGCAGACCAGAGCTGTTGCTATTGGGCCATCTTGCCAGCTGC	CAATAGAAACAAAACATAATTCAGTTGGTCACATAACATGTACTATTTGTTATTTAAACCTGGTAATGATCAGGCTGATTGGC	5	0.025
D7S1517	23	[CTTT]2 [GTTT]1 [CTTT]2 [GTTT]1 [CTTT]2 [GTTT]1 [CTTT]14_rs12673151	CTTTCTTTGTTTCTTTCTTTGTTTCTTTCTTTGTTTCTTTCTTTCTTTCTTTCTTTCTTTCTTTCTTTCTTTCTTTCTTTCTTTCTTTCTTT	TGCATTGATCTCACTGGGAGCTGCAGACCAGAGCTGTTGCTATTGGGCCATCTTGCCAGCTGC	CAATAGAAACAAAACATAATTCAGTTGGTCACATAACATATACTATTTGTTATTTAAACCTGGTAATGATCAGGCTGATTGGCA	2	0.01
D7S1517	24	[CTTT]2 [GTTT]1 [CTTT]2 [GTTT]4 [CTTT]15	CTTTCTTTGTTTCTTTCTTTGTTTGTTTGTTTGTTTCTTTCTTTCTTTCTTTCTTTCTTTCTTTCTTTCTTTCTTTCTTTCTTTCTTTCTTTCTTT	TGCATTGATCTCACTGGGAGCTGCAGACCAGAGCTGTTGCTATTGGGCCATCTTGCCAGCTGC	CAATAGAAACAAAACATAATTCAGTTGGTCACATAACATGTACTATTTGTTATTTAAACCTGGTAATGATCAGGCTGATTGGC	2	0.01	10	0.05	4	1	3	1
D7S1517	24	[CTTT]2 [GTTT]1 [CTTT]2 [GTTT]3 [CTTT]16	CTTTCTTTGTTTCTTTCTTTGTTTGTTTGTTTCTTTCTTTCTTTCTTTCTTTCTTTCTTTCTTTCTTTCTTTCTTTCTTTCTTTCTTTCTTTCTTT	TGCATTGATCTCACTGGGAGCTGCAGACCAGAGCTGTTGCTATTGGGCCATCTTGCCAGCTGC	CAATAGAAACAAAACATAATTCAGTTGGTCACATAACATGTACTATTTGTTATTTAAACCTGGTAATGATCAGGCTGATTGGC	6	0.03
D7S1517	24	[CTTT]2 [GTTT]1 [CTTT]2 [GTTT]2 [CTTT]17	CTTTCTTTGTTTCTTTCTTTGTTTGTTTCTTTCTTTCTTTCTTTCTTTCTTTCTTTCTTTCTTTCTTTCTTTCTTTCTTTCTTTCTTTCTTTCTTT	TGCATTGATCTCACTGGGAGCTGCAGACCAGAGCTGTTGCTATTGGGCCATCTTGCCAGCTGC	CAATAGAAACAAAACATAATTCAGTTGGTCACATAACATGTACTATTTGTTATTTAAACCTGGTAATGATCAGGCTGATTGGC	1	0.005
D7S1517	24	[CTTT]2 [GTTT]1 [CTTT]2 [GTTT]1 [CTTT]2 [GTTT]1 [CTTT]15_rs12673151	CTTTCTTTGTTTCTTTCTTTGTTTCTTTCTTTGTTTCTTTCTTTCTTTCTTTCTTTCTTTCTTTCTTTCTTTCTTTCTTTCTTTCTTTCTTTCTTT	TGCATTGATCTCACTGGGAGCTGCAGACCAGAGCTGTTGCTATTGGGCCATCTTGCCAGCTGC	CAATAGAAACAAAACATAATTCAGTTGGTCACATAACATATACTATTTGTTATTTAAACCTGGTAATGATCAGGCTGATTGGC	1	0.005
D7S1517	25	[CTTT]2 [GTTT]1 [CTTT]2 [GTTT]3 [CTTT]17	CTTTCTTTGTTTCTTTCTTTGTTTGTTTGTTTCTTTCTTTCTTTCTTTCTTTCTTTCTTTCTTTCTTTCTTTCTTTCTTTCTTTCTTTCTTTCTTTCTTT	CTGCATTGATCTCACTGGGAGCTGCAGACCAGAGCTGTTGCTATTGGGCCATCTTGCCAGCTGC	CAATAGAAACAAAACATAATTCAGTTGGTCACATAACATGTACTATTTGTTATTTAAACCTGGTAATGATCAGGCTGATTGGC	4	0.02	26	0.135	4	1	3	2
D7S1517	25	[CTTT]2 [GTTT]1 [CTTT]2 [GTTT]1 [CTTT]2 [GTTT]1 [CTTT]16_rs12673151	CTTTCTTTGTTTCTTTCTTTGTTTCTTTCTTTGTTTCTTTCTTTCTTTCTTTCTTTCTTTCTTTCTTTCTTTCTTTCTTTCTTTCTTTCTTTCTTTCTTT	GCATTGATCTCACTGGGAGCTGCAGACCAGAGCTGTTGCTATTGGGCCATCTTGCCAGCTGC	CAATAGAAACAAAACATAATTCAGTTGGTCACATAACATATACTATTTGTTATTTAAACCTGGTAATGATCAGGCTGATTGGC	2	0.01
D7S1517	25	[CTTT]2 [GTTT]1 [CTTT]2 [GTTT]1 [CTTT]2 [GTTT]1 [CTTC]1 [CTTT]1 [GTTT]1 [CTTT]2 [GTTT]1 [CTTT]2 [GTTT]1 [CTTT]7_rs34843457_rs12673151	CTTTCTTTGTTTCTTTCTTTGTTTCTTTCTTTGTTTCTTCCTTTGTTTCTTTCTTTGTTTCTTTCTTTGTTTCTTTCTTTCTTTCTTTCTTTCTTTCTTT	TGCATTGATCTCACTGGGAGCTGCAGACCAGAGCTGTTGCTATTGGGCCATCTTGCCAGCTGC	AAATAGAAACAAAACATAATTCAGTTGGTCACATAACATATACTATTTGTTATTTAAACCTGGTAATGATCAGGCTGATTGGC	20	0.1
D7S1517	25	[CTTT]2 [GTTT]1 [CTTT]2 [GTTT]5 [CTTT]15	CTTTCTTTGTTTCTTTCTTTGTTTGTTTGTTTGTTTGTTTCTTTCTTTCTTTCTTTCTTTCTTTCTTTCTTTCTTTCTTTCTTTCTTTCTTTCTTTCTTT	GCATTGATCTCACTGGGAGCTGCAGACCAGAGCTGTTGCTATTGGGCCATCTTGCCAGCTGC	CAATAGAAACAAAACATAATTCAGTTGGTCACATAACATGTACTATTTGTTATTTAAACCTGGTAATGATCAGGCTGATTGGC	1	0.005
D7S1517	26	[CTTT]2 [GTTT]1 [CTTT]2 [GTTT]1 [CTTT]2 [GTTT]1 [CTTC]1 [CTTT]1 [GTTT]1 [CTTT]2 [GTTT]1 [CTTT]2 [GTTT]1 [CTTT]8_rs34843457_rs12673151	CTTTCTTTGTTTCTTTCTTTGTTTCTTTCTTTGTTTCTTCCTTTGTTTCTTTCTTTGTTTCTTTCTTTGTTTCTTTCTTTCTTTCTTTCTTTCTTTCTTTCTTT	TGCATTGATCTCACTGGGAGCTGCAGACCAGAGCTGTTGCTATTGGGCCATCTTGCCAGCTGC	AAATAGAAACAAAACATAATTCAGTTGGTCACATAACATATACTATTTGTTATTTAAACCTGGTAATGATCAGGCTGATTGGCA	1	0.005	1	0.005	1	1	0	0
D7S1517	27	[CTTT]2 [GTTT]1 [CTTT]2 [GTTT]1 [CTTT]2 [GTTT]1 [CTTC]1 [CTTT]1 [GTTT]1 [CTTT]2 [GTTT]1 [CTTT]2 [GTTT]1 [CTTT]9_rs34843457_rs12673151	CTTTCTTTGTTTCTTTCTTTGTTTCTTTCTTTGTTTCTTCCTTTGTTTCTTTCTTTGTTTCTTTCTTTGTTTCTTTCTTTCTTTCTTTCTTTCTTTCTTTCTTTCTTT	TGCATTGATCTCACTGGGAGCTGCAGACCAGAGCTGTTGCTATTGGGCCATCTTGCCAGCTGC	AAATAGAAACAAAACATAATTCAGTTGGTCACATAACATATACTATTTGTTATTTAAACCTGGTAATGATCAGGCTGATTGGC	4	0.02	4	0.02	1	1	0	0
D7S1517	28	[CTTT]2 [GTTT]1 [CTTT]2 [GTTT]1 [CTTT]2 [GTTT]1 [CTTC]1 [CTTT]1 [GTTT]1 [CTTT]2 [GTTT]1 [CTTT]2 [GTTT]1 [CTTT]10_rs34843457_rs12673151	CTTTCTTTGTTTCTTTCTTTGTTTCTTTCTTTGTTTCTTCCTTTGTTTCTTTCTTTGTTTCTTTCTTTGTTTCTTTCTTTCTTTCTTTCTTTCTTTCTTTCTTTCTTTCTTT	TGCATTGATCTCACTGGGAGCTGCAGACCAGAGCTGTTGCTATTGGGCCATCTTGCCAGCTGC	AAATAGAAACAAAACATAATTCAGTTGGTCACATAACATATACTATTTGTTATTTAAACCTGGTAATGATCAGGCTGATTGGCA	1	0.005	1	0.005	1	1	0	0
						200	1	200	1	31	13	18	5
D7S3048	16	[TATC]9 [TACC]7	TATCTATCTATCTATCTATCTATCTATCTATCTATCTACCTACCTACCTACCTACCTACCTACC	AGCTGCATAGTGTCCTTTATGATTTGTACCTTCAAGCTTCACAATGAAACTCATTT	TGTCACCTATCTATCAGATTTTTGACTGCGGGGGAAAGCACACAGGATGATTTTCCTGCTGACTTGTTCCAAG	1	0.005	1	0.005	1	1	0	0
D7S3048	17	[TATC]10 [TACC]7	TATCTATCTATCTATCTATCTATCTATCTATCTATCTATCTACCTACCTACCTACCTACCTACCTACC	AGCTGCATAGTGTCCTTTATGATTTGTACCTTCAAGCTTCACAATGAAACTCATTT	TGTCACCTATCTATCAGATTTTTGACTGCGGGGGAAAGCACACAGGATGATTTTCCTGCTGACTTGTTCCAAG	19	0.095	19	0.095	1	1	0	0
D7S3048	18	[TATC]12 [TACC]6	TATCTATCTATCTATCTATCTATCTATCTATCTATCTATCTATCTATCTACCTACCTACCTACCTACCTACC	AGCTGCATAGTGTCCTTTATGATTTGTACCTTCAAGCTTCACAATGAAACTCATTT	TGTCACCTATCTATCAGATTTTTGACTGCGGGGGAAAGCACACAGGATGATTTTCCTGCTGACTTGTTCCAAG	1	0.005	20	0.1	3	1	2
D7S3048	18	[TATC]11 [TACC]7	TATCTATCTATCTATCTATCTATCTATCTATCTATCTATCTATCTACCTACCTACCTACCTACCTACCTACC	AGCTGCATAGTGTCCTTTATGATTTGTACCTTCAAGCTTCACAATGAAACTCATTT	TGTCACCTATCTATCAGATTTTTGACTGCGGGGGAAAGCACACAGGATGATTTTCCTGCTGACTTGTTCCAAG	18	0.09
D7S3048	18	[TATC]10 [TACC]6 [CACC]2	TATCTATCTATCTATCTATCTATCTATCTATCTATCTATCTACCTACCTACCTACCTACCTACCCACCCACC	AGCTGCATAGTGTCCTTTATGATTTGTACCTTCAAGCTTCACAATGAAACTCATTT	TGTCACCTATCTATCAGATTTTTGACTGCGGGGGAAAGCACACAGGATGATTTTCCTGCTGACTTGTTCCAAG	1	0.005
D7S3048	19	[TATC]12 [TACC]7	TATCTATCTATCTATCTATCTATCTATCTATCTATCTATCTATCTATCTACCTACCTACCTACCTACCTACCTACC	AGCTGCATAGTGTCCTTTATGATTTGTACCTTCAAGCTTCACAATGAAACTCATTT	TGTCACCTATCTATCAGATTTTTGACTGCGGGGGAAAGCACACAGGATGATTTTCCTGCTGACTTGTTCCAAG	4	0.02	32	0.16	3	1	2	0
D7S3048	19	[TATC]11 [TACC]6 [CACC]2	TATCTATCTATCTATCTATCTATCTATCTATCTATCTATCTATCTACCTACCTACCTACCTACCTACCCACCCACC	AGCTGCATAGTGTCCTTTATGATTTGTACCTTCAAGCTTCACAATGAAACTCATTT	TGTCACCTATCTATCAGATTTTTGACTGCGGGGGAAAGCACACAGGATGATTTTCCTGCTGACTTGTTCCAAG	25	0.125
D7S3048	19	[TATC]11 [TACC]8	TATCCTTTCTCCATAATTATCTATCTATCTATCTATCTATCTATCTATCTATCTATCTATCTACCTACCTACCTACCTACCTACCTACCTACC	AGCTGCATAGTGTCCTTTATGATTTGTACCTTCAAGCTTCACAATGAAACTCATTT	TGTCACCTATCTATCAGATTTTTGACTGCGGGGGAAAGCACACAGGATGATTTTCCTGCTGACTTGTTCCAAG	3	0.015
D7S3048	20	[TATC]13 [TACC]7	TATCTATCTATCTATCTATCTATCTATCTATCTATCTATCTATCTATCTATCTACCTACCTACCTACCTACCTACCTACC	AGCTGCATAGTGTCCTTTATGATTTGTACCTTCAAGCTTCACAATGAAACTCATTT	TGTCACCTATCTATCAGATTTTTGACTGCGGGGGAAAGCACACAGGATGATTTTCCTGCTGACTTGTTCCAAG	2	0.01	35	0.175	4	1	3	0
D7S3048	20	[TATC]12 [TACC]8	TATCTATCTATCTATCTATCTATCTATCTATCTATCTATCTATCTATCTACCTACCTACCTACCTACCTACCTACCTACC	AGCTGCATAGTGTCCTTTATGATTTGTACCTTCAAGCTTCACAATGAAACTCATTT	TGTCACCTATCTATCAGATTTTTGACTGCGGGGGAAAGCACACAGGATGATTTTCCTGCTGACTTGTTCCAAG	8	0.04
D7S3048	20	[TATC]10 [TACC]7 [CACC]3	TATCTATCTATCTATCTATCTATCTATCTATCTATCTATCTACCTACCTACCTACCTACCTACCTACCCACCCACCCACC	AGCTGCATAGTGTCCTTTATGATTTGTACCTTCAAGCTTCACAATGAAACTCATTT	TGTCACCTATCTATCAGATTTTTGACTGCGGGGGAAAGCACACAGGATGATTTTCCTGCTGACTTGTTCCAAG	15	0.075
D7S3048	20	[TATC]12 [TACC]6 [CACC]2	TATCTATCTATCTATCTATCTATCTATCTATCTATCTATCTATCTATCTACCTACCTACCTACCTACCTACCCACCCACC	GAGCTGCATAGTGTCCTTTATGATTTGTACCTTCAAGCTTCACAATGAAACTCATTT	TGTCACCTATCTATCAGATTTTTGACTGCGGGGGAAAGCACACAGGATGATTTTCCTGCTGACTTGTTCCAAG	10	0.05
D7S3048	21	[TATC]13 [TACC]8	TATCTATCTATCTATCTATCTATCTATCTATCTATCTATCTATCTATCTATCTACCTACCTACCTACCTACCTACCTACCTACC	AGCTGCATAGTGTCCTTTATGATTTGTACCTTCAAGCTTCACAATGAAACTCATTT	TGTCACCTATCTATCAGATTTTTGACTGCGGGGGAAAGCACACAGGATGATTTTCCTGCTGACTTGTTCCAAG	1	0.005	15	0.075	6	1	5	0
D7S3048	21	[TATC]11 [TACC]8 [CACC]2	TATCTATCTATCTATCTATCTATCTATCTATCTATCTATCTATCTACCTACCTACCTACCTACCTACCTACCTACCCACCCACC	AGCTGCATAGTGTCCTTTATGATTTGTACCTTCAAGCTTCACAATGAAACTCATTT	TGTCACCTATCTATCAGATTTTTGACTGCGGGGGAAAGCACACAGGATGATTTTCCTGCTGACTTGTTCCAAG	1	0.005
D7S3048	21	[TATC]10 [TACC]9 [CACC]2	TATCTATCTATCTATCTATCTATCTATCTATCTATCTATCTACCTACCTACCTACCTACCTACCTACCTACCTACCCACCCACC	AGCTGCATAGTGTCCTTTATGATTTGTACCTTCAAGCTTCACAATGAAACTCATTT	TGTCACCTATCTATCAGATTTTTGACTGCGGGGGAAAGCACACAGGATGATTTTCCTGCTGACTTGTTCCAAG	10	0.05
D7S3048	21	[TATC]13 [TACC]6 [CACC]2	TATCTATCTATCTATCTATCTATCTATCTATCTATCTATCTATCTATCTATCTACCTACCTACCTACCTACCTACCCACCCACC	AGCTGCATAGTGTCCTTTATGATTTGTACCTTCAAGCTTCACAATGAAACTCATTT	TGTCACCTATCTATCAGATTTTTGACTGCGGGGGAAAGCACACAGGATGATTTTCCTGCTGACTTGTTCCAAG	1	0.005
D7S3048	21	[TATC]12 [TACC]7 [CACC]2	TATCTATCTATCTATCTATCTATCTATCTATCTATCTATCTATCTATCTACCTACCTACCTACCTACCTACCTACCCACCCACC	AGCTGCATAGTGTCCTTTATGATTTGTACCTTCAAGCTTCACAATGAAACTCATTT	TGTCACCTATCTATCAGATTTTTGACTGCGGGGGAAAGCACACAGGATGATTTTCCTGCTGACTTGTTCCAAG	1	0.005
D7S3048	21	[TATC]10 [TACC]8 [CACC]3	TATCTATCTATCTATCTATCTATCTATCTATCTATCTATCTACCTACCTACCTACCTACCTACCTACCTACCCACCCACCCACC	AGCTGCATAGTGTCCTTTATGATTTGTACCTTCAAGCTTCACAATGAAACTCATTT	TGTCACCTATCTATCAGATTTTTGACTGCGGGGGAAAGCACACAGGATGATTTTCCTGCTGACTTGTTCCAAG	1	0.005
D7S3048	22	[TATC]14 [TACC]8	TATCTATCTATCTATCTATCTATCTATCTATCTATCTATCTATCTATCTATCTATCTACCTACCTACCTACCTACCTACCTACCTACC	AGCTGCATAGTGTCCTTTATGATTTGTACCTTCAAGCTTCACAATGAAACTCATTT	TGTCACCTATCTATCAGATTTTTGACTGCGGGGGAAAGCACACAGGATGATTTTCCTGCTGACTTGTTCCAAG	1	0.005	30	0.15	3	1	2	0
D7S3048	22	[TATC]10 [TACC]10 [CACC]2	TATCTATCTATCTATCTATCTATCTATCTATCTATCTATCTACCTACCTACCTACCTACCTACCTACCTACCTACCTACCCACCCACC	AGCTGCATAGTGTCCTTTATGATTTGTACCTTCAAGCTTCACAATGAAACTCATTT	TGTCACCTATCTATCAGATTTTTGACTGCGGGGGAAAGCACACAGGATGATTTTCCTGCTGACTTGTTCCAAG	3	0.015
D7S3048	22	[TATC]11 [TACC]9 [CACC]2	TATCTATCTATCTATCTATCTATCTATCTATCTATCTATCTATCTACCTACCTACCTACCTACCTACCTACCTACCTACCCACCCACC	AGCTGCATAGTGTCCTTTATGATTTGTACCTTCAAGCTTCACAATGAAACTCATTT	TGTCACCTATCTATCAGATTTTTGACTGCGGGGGAAAGCACACAGGATGATTTTCCTGCTGACTTGTTCCAAG	26	0.13
D7S3048	23	[TATC]12 [TACC]9 [CACC]2	TATCTATCTATCTATCTATCTATCTATCTATCTATCTATCTATCTATCTACCTACCTACCTACCTACCTACCTACCTACCTACCCACCCACC	AGCTGCATAGTGTCCTTTATGATTTGTACCTTCAAGCTTCACAATGAAACTCATTT	TGTCACCTATCTATCAGATTTTTGACTGCGGGGGAAAGCACACAGGATGATTTTCCTGCTGACTTGTTCCAAG	19	0.095	30	0.15	3	1	2	0
D7S3048	23	[TATC]11 [TACC]10 [CACC]2	TATCTATCTATCTATCTATCTATCTATCTATCTATCTATCTATCTACCTACCTACCTACCTACCTACCTACCTACCTACCTACCCACCCACC	AGCTGCATAGTGTCCTTTATGATTTGTACCTTCAAGCTTCACAATGAAACTCATTT	TGTCACCTATCTATCAGATTTTTGACTGCGGGGGAAAGCACACAGGATGATTTTCCTGCTGACTTGTTCCAAG	10	0.05
D7S3048	23	[TATC]12 [TACC]6 [CACC]1 [TACC]2 [CACC]2	TATCTATCTATCTATCTATCTATCTATCTATCTATCTATCTATCTATCTACCTACCTACCTACCTACCTACCCACCTACCTACCCACCCACC	AGCTGCATAGTGTCCTTTATGATTTGTACCTTCAAGCTTCACAATGAAACTCATTT	TGTCACCTATCTATCAGATTTTTGACTGCGGGGGAAAGCACACAGGATGATTTTCCTGCTGACTTGTTCCAAG	1	0.005
D7S3048	24	[TATC]14 [TACC]8 [CACC]2	TATCTATCTATCTATCTATCTATCTATCTATCTATCTATCTATCTATCTATCTATCTACCTACCTACCTACCTACCTACCTACCTACCCACCCACC	AGCTGCATAGTGTCCTTTATGATTTGTACCTTCAAGCTTCACAATGAAACTCATTT	TGTCACCTATCTATCAGATTTTTGACTGCGGGGGAAAGCACACAGGATGATTTTCCTGCTGACTTGTTCCAAG	1	0.005	15	0.075	3	1	2	0
D7S3048	24	[TATC]13 [TACC]9 [CACC]2	TATCTATCTATCTATCTATCTATCTATCTATCTATCTATCTATCTATCTATCTACCTACCTACCTACCTACCTACCTACCTACCTACCCACCCACC	AGCTGCATAGTGTCCTTTATGATTTGTACCTTCAAGCTTCACAATGAAACTCATTT	TGTCACCTATCTATCAGATTTTTGACTGCGGGGGAAAGCACACAGGATGATTTTCCTGCTGACTTGTTCCAAG	6	0.03
D7S3048	24	[TATC]12 [TACC]10 [CACC]2	TATCTATCTATCTATCTATCTATCTATCTATCTATCTATCTATCTATCTACCTACCTACCTACCTACCTACCTACCTACCTACCTACCCACCCACC	AGCTGCATAGTGTCCTTTATGATTTGTACCTTCAAGCTTCACAATGAAACTCATTT	TGTCACCTATCTATCAGATTTTTGACTGCGGGGGAAAGCACACAGGATGATTTTCCTGCTGACTTGTTCCAAG	8	0.04
D7S3048	25	[TATC]13 [TACC]10 [CACC]2	TATCTATCTATCTATCTATCTATCTATCTATCTATCTATCTATCTATCTATCTACCTACCTACCTACCTACCTACCTACCTACCTACCTACCCACCCACC	AGCTGCATAGTGTCCTTTATGATTTGTACCTTCAAGCTTCACAATGAAACTCATTT	TGTCACCTATCTATCAGATTTTTGACTGCGGGGGAAAGCACACAGGATGATTTTCCTGCTGACTTGTTCCAAG	1	0.005	2	0.01	2	1	1	0
D7S3048	25	[TATC]14 [TACC]9 [CACC]2	TATCTATCTATCTATCTATCTATCTATCTATCTATCTATCTATCTATCTATCTATCTACCTACCTACCTACCTACCTACCTACCTACCTACCCACCCACC	AGCTGCATAGTGTCCTTTATGATTTGTACCTTCAAGCTTCACAATGAAACTCATTT	TGTCACCTATCTATCAGATTTTTGACTGCGGGGGAAAGCACACAGGATGATTTTCCTGCTGACTTGTTCCAAG	1	0.005
D7S3048	26	[TATC]15 [TACC]9 [CACC]2	TATCTATCTATCTATCTATCTATCTATCTATCTATCTATCTATCTATCTATCTATCTATCTACCTACCTACCTACCTACCTACCTACCTACCTACCCACCCACC	AGCTGCATAGTGTCCTTTATGATTTGTACCTTCAAGCTTCACAATGAAACTCATTT	TGTCACCTATCTATCAGATTTTTGACTGCGGGGGAAAGCACACAGGATGATTTTCCTGCTGACTTGTTCCAAG	1	0.005	1	0.005	1	1	0	0
						200	1	200	1	30	11	19	0
D7S820	8	[TATC]8_rs7789995	TATCTATCTATCTATCTATCTATCTATCTATC	AACGATTCCACATTTATCCTCATTGACAGAATTGCACCAAATATTGGTAATTAAATGTTTACTATAGACTATTTAGTGAGATAAAAAAAAACTATCAATCTGTC	GTTAGTTCGTTCTAAACTATGACAAGTGTTCTATCATACCCTTTA	3	0.015	27	0.135	2	1	0	1
D7S820	8	[TATC]8_rs7789995_rs16887642	TATCTATCTATCTATCTATCTATCTATCTATC	AACGATTCCACATTTATCCTCATTGACAGAATTGCACCAAATATTGGTAATTAAATGTTTACTATAGACTATTTAGTGAGATAAAAAAAAACTATCAATCTGTC	GTTAGTTCATTCTAAACTATGACAAGTGTTCTATCATACCCTTTA	24	0.12
D7S820	9	[TATC]9_rs7789995	TATCTATCTATCTATCTATCTATCTATCTATCTATC	AACGATTCCACATTTATCCTCATTGACAGAATTGCACCAAATATTGGTAATTAAATGTTTACTATAGACTATTTAGTGAGATAAAAAAAAACTATCAATCTGTC	GTTAGTTCGTTCTAAACTATGACAAGTGTTCTATCATACCCTTTA	2	0.01	12	0.06	2	1	0	1
D7S820	9	[TATC]9_rs7789995_rs16887642	TATCTATCTATCTATCTATCTATCTATCTATCTATC	TAACGATTCCACATTTATCCTCATTGACAGAATTGCACCAAATATTGGTAATTAAATGTTTACTATAGACTATTTAGTGAGATAAAAAAAAACTATCAATCTGTC	GTTAGTTCATTCTAAACTATGACAAGTGTTCTATCATACCCTTTAT	10	0.05
D7S820	9.1	[TATC]9 T_rs7786079_rs7789995	TATCTATCTATCTATCTATCTATCTATCTATCTATCT	TAACGATTCCACATTTATCCTCATTGACAGAATTGCACCACATATTGGTAATTAAATGTTTACTATAGACTATTTAGTGAGATAAAAAAAAACTATCAATCTGTC	GTTAGTTCGTTCTAAACTATGACAAGTGTTCTATCATACCCTTTA	1	0.005	1	0.005	1	1	0	0
D7S820	10	[TATC]10_rs7789995	TATCTATCTATCTATCTATCTATCTATCTATCTATCTATC	TAACGATTCCACATTTATCCTCATTGACAGAATTGCACCAAATATTGGTAATTAAATGTTTACTATAGACTATTTAGTGAGATAAAAAAAAACTATCAATCTGTC	GTTAGTTCGTTCTAAACTATGACAAGTGTTCTATCATACCCTTTA	22	0.11	28	0.14	3	1	0	2
D7S820	10	[TATC]10_rs7786079_rs7789995	TATCTATCTATCTATCTATCTATCTATCTATCTATCTATC	AACGATTCCACATTTATCCTCATTGACAGAATTGCACCACATATTGGTAATTAAATGTTTACTATAGACTATTTAGTGAGATAAAAAAAAACTATCAATCTGTC	GTTAGTTCGTTCTAAACTATGACAAGTGTTCTATCATACCCTTTA	2	0.01
D7S820	10	[TATC]10_rs7789995_rs16887642	TATCTATCTATCTATCTATCTATCTATCTATCTATCTATC	AACGATTCCACATTTATCCTCATTGACAGAATTGCACCAAATATTGGTAATTAAATGTTTACTATAGACTATTTAGTGAGATAAAAAAAAACTATCAATCTGTC	GTTAGTTCATTCTAAACTATGACAAGTGTTCTATCATACCCTTTA	4	0.02
D7S820	11	[TATC]11_rs7789995	TATCTATCTATCTATCTATCTATCTATCTATCTATCTATCTATC	AACGATTCCACATTTATCCTCATTGACAGAATTGCACCAAATATTGGTAATTAAATGTTTACTATAGACTATTTAGTGAGATAAAAAAAAACTATCAATCTGTC	GTTAGTTCGTTCTAAACTATGACAAGTGTTCTATCATACCCTTTA	58	0.29	75	0.375	5	1	2	2
D7S820	11	[TATC]11_rs7786079_rs7789995	TATCTATCTATCTATCTATCTATCTATCTATCTATCTATCTATC	TAACGATTCCACATTTATCCTCATTGACAGAATTGCACCACATATTGGTAATTAAATGTTTACTATAGACTATTTAGTGAGATAAAAAAAAACTATCAATCTGTC	GTTAGTTCGTTCTAAACTATGACAAGTGTTCTATCATACCCTTTAT	6	0.03
D7S820	11	[TATC]7 [TACC]1 [TATC]3_rs7789995	TATCTATCTATCTATCTATCTATCTATCTACCTATCTATCTATC	AACGATTCCACATTTATCCTCATTGACAGAATTGCACCAAATATTGGTAATTAAATGTTTACTATAGACTATTTAGTGAGATAAAAAAAAACTATCAATCTGTC	GTTAGTTCGTTCTAAACTATGACAAGTGTTCTATCATACCCTTTAT	2	0.01
D7S820	11	[TATC]9 [TGTC]1 [TATC]1_rs7786079 _rs7789995	TATCTATCTATCTATCTATCTATCTATCTATCTATCTGTCTATC	AACGATTCCACATTTATCCTCATTGACAGAATTGCACCACATATTGGTAATTAAATGTTTACTATAGACTATTTAGTGAGATAAAAAAAAACTATCAATCTGTC	GTTAGTTCGTTCTAAACTATGACAAGTGTTCTATCATACCCTTTA	2	0.01
D7S820	11	[TATC]11	TATCTATCTATCTATCTATCTATCTATCTATCTATCTATCTATC	AACGATTCCACATTTATCCTCATTGACAGAATTGCACCAAATATTGGTAATTAAATGTTTACTATAGACTATTTAGTGAGATTAAAAAAAACTATCAATCTGTC	GTTAGTTCGTTCTAAACTATGACAAGTGTTCTATCATACCCTTTA	7	0.035
D7S820	12	[TATC]12	TATCTATCTATCTATCTATCTATCTATCTATCTATCTATCTATCTATC	AACGATTCCACATTTATCCTCATTGACAGAATTGCACCAAATATTGGTAATTAAATGTTTACTATAGACTATTTAGTGAGATTAAAAAAAACTATCAATCTGTC	GTTAGTTCGTTCTAAACTATGACAAGTGTTCTATCATACCCTTTAT	2	0.01	50	0.25	3	1	0	2
D7S820	12	[TATC]12_rs7789995	TATCTATCTATCTATCTATCTATCTATCTATCTATCTATCTATCTATC	AACGATTCCACATTTATCCTCATTGACAGAATTGCACCAAATATTGGTAATTAAATGTTTACTATAGACTATTTAGTGAGATAAAAAAAAACTATCAATCTGTC	GTTAGTTCGTTCTAAACTATGACAAGTGTTCTATCATACCCTTTAT	47	0.235
D7S820	12	[TATC]12_rs7786079_rs7789995	TATCTATCTATCTATCTATCTATCTATCTATCTATCTATCTATCTATC	AACGATTCCACATTTATCCTCATTGACAGAATTGCACCACATATTGGTAATTAAATGTTTACTATAGACTATTTAGTGAGATAAAAAAAAACTATCAATCTGTC	GTTAGTTCGTTCTAAACTATGACAAGTGTTCTATCATACCCTTTA	1	0.005
D7S820	13	[TATC]13	TATCTATCTATCTATCTATCTATCTATCTATCTATCTATCTATCTATCTATC	AACGATTCCACATTTATCCTCATTGACAGAATTGCACCAAATATTGGTAATTAAATGTTTACTATAGACTATTTAGTGAGATTAAAAAAAACTATCAATCTGTC	GTTAGTTCGTTCTAAACTATGACAAGTGTTCTATCATACCCTTTA	2	0.01	6	0.03	2	1	0	1
D7S820	13	[TATC]13_rs7789995	TATCTATCTATCTATCTATCTATCTATCTATCTATCTATCTATCTATCTATC	AACGATTCCACATTTATCCTCATTGACAGAATTGCACCAAATATTGGTAATTAAATGTTTACTATAGACTATTTAGTGAGATAAAAAAAAACTATCAATCTGTC	GTTAGTTCGTTCTAAACTATGACAAGTGTTCTATCATACCCTTTAT	4	0.02
D7S820	14	[TATC]14_rs7789995	TATCTATCTATCTATCTATCTATCTATCTATCTATCTATCTATCTATCTATCTATC	AACGATTCCACATTTATCCTCATTGACAGAATTGCACCAAATATTGGTAATTAAATGTTTACTATAGACTATTTAGTGAGATAAAAAAAAACTATCAATCTGTC	GTTAGTTCGTTCTAAACTATGACAAGTGTTCTATCATACCCTTTA	1	0.005	1	0.005	1	1	0	0
						200	1	200	1	19	8	2	9
D8S1115	8	[TAA]8	TAATAATAATAATAATAATAATAA	GCACCTGGCCAAGAGAGTTTTAAAAACTGCATTTGCACAAATTTCCTTAATCATACAGCTTAAAAGCCCCATGGCCTAGGAAGGCTACTGTCAAAA	TGTGTTGGTGAGGATGTGGAGAAACTGGAACTCTTGTGGGCCTCTGGTGGATATGTGAAATGGTGCGGC	54	0.27	54	0.27	1	1	0	0
D8S1115	13	[TAA]13	TAATAATAATAATAATAATAATAATAATAATAATAATAA	GCACCTGGCCAAGAGAGTTTTAAAAACTGCATTTGCACAAATTTCCTTAATCATACAGCTTAAAAGCCCCATGGCCTAGGAAGGCTACTGTCAAAA	TGTGTTGGTGAGGATGTGGAGAAACTGGAACTCTTGTGGGCCTCTGGTGGATATGTGAAATGGTGCGGC	10	0.05	10	0.05	1	1	0	0
D8S1115	14	[TAA]14	TAATAATAATAATAATAATAATAATAATAATAATAATAATAA	GCACCTGGCCAAGAGAGTTTTAAAAACTGCATTTGCACAAATTTCCTTAATCATACAGCTTAAAAGCCCCATGGCCTAGGAAGGCTACTGTCAAAA	TGTGTTGGTGAGGATGTGGAGAAACTGGAACTCTTGTGGGCCTCTGGTGGATATGTGAAATGGTGCGGC	11	0.055	11	0.055	1	1	0	0
D8S1115	15	[TAA]15	TAATAATAATAATAATAATAATAATAATAATAATAATAATAATAA	GCACCTGGCCAAGAGAGTTTTAAAAACTGCATTTGCACAAATTTCCTTAATCATACAGCTTAAAAGCCCCATGGCCTAGGAAGGCTACTGTCAAAA	TGTGTTGGTGAGGATGTGGAGAAACTGGAACTCTTGTGGGCCTCTGGTGGATATGTGAAATGGTGCGGC	87	0.435	87	0.435	1	1	0	0
D8S1115	16	[TAA]16	TAATAATAATAATAATAATAATAATAATAATAATAATAATAATAATAA	GCACCTGGCCAAGAGAGTTTTAAAAACTGCATTTGCACAAATTTCCTTAATCATACAGCTTAAAAGCCCCATGGCCTAGGAAGGCTACTGTCAAAA	TGTGTTGGTGAGGATGTGGAGAAACTGGAACTCTTGTGGGCCTCTGGTGGATATGTGAAATGGTGCGGC	23	0.115	23	0.115	1	1	0	0
D8S1115	17	[TAA]17	TAATAATAATAATAATAATAATAATAATAATAATAATAATAATAATAATAA	GCACCTGGCCAAGAGAGTTTTAAAAACTGCATTTGCACAAATTTCCTTAATCATACAGCTTAAAAGCCCCATGGCCTAGGAAGGCTACTGTCAAAA	TGTGTTGGTGAGGATGTGGAGAAACTGGAACTCTTGTGGGCCTCTGGTGGATATGTGAAATGGTGCGGC	13	0.065	13	0.065	1	1	0	0
D8S1115	18	[TAA]18	TAATAATAATAATAATAATAATAATAATAATAATAATAATAATAATAATAATAA	GCACCTGGCCAAGAGAGTTTTAAAAACTGCATTTGCACAAATTTCCTTAATCATACAGCTTAAAAGCCCCATGGCCTAGGAAGGCTACTGTCAAAA	TGTGTTGGTGAGGATGTGGAGAAACTGGAACTCTTGTGGGCCTCTGGTGGATATGTGAAATGGTGCGGC	2	0.01	2	0.01	1	1	0	0
						200	1	200	1	7	7	0	0
D8S1132	14.1	[TCTA]13 TCTG [TCTA]1	TCTATCTATCTATCTATCTATCTATCTATCTATCTATCTATCTATCTATCTATCTGTCTA	GGCTAGGAAAGGTTAGTGGCTTAATGTATTTGTTTTTCTCTCTTTTTT	TTGCTCGAAAGAGAGAGGGAGA	1	0.005	1	0.005	1	1	0	0
D8S1132	16	[TCTA]6 tca [TCTA]10	TCTATCTATCTATCTATCTATCTATCATCTATCTATCTATCTATCTATCTATCTATCTATCTATCTA	GGGCTAGGAAAGGTTAGTGGCTTAATGTATTTGTTTTTCTCTCTTTTTT	TTGCTCGAAAGAGAGAGGGAGA	5	0.025	5	0.025	1	1	0	0
D8S1132	17	[TCTA]6 tca [TCTA]11	TCTATCTATCTATCTATCTATCTATCATCTATCTATCTATCTATCTATCTATCTATCTATCTATCTATCTA	GGGCTAGGAAAGGTTAGTGGCTTAATGTATTTGTTTTTCTCTCTTTTTT	TTGCTCGAAAGAGAGAGGGAG	20	0.1	23	0.115	2	1	1	0
D8S1132	17	[TCTA]5 tca [TCTA]10 [TCTG]1 [TCTA]1	TCTATCTATCTATCTATCTATCATCTATCTATCTATCTATCTATCTATCTATCTATCTATCTATCTGTCTA	GGGCTAGGAAAGGTTAGTGGCTTAATGTATTTGTTTTTCTCTCTTTTTT	TTGCTCGAAAGAGAGAGGGAG	3	0.015
D8S1132	18	[TCTA]6 tca [TCTA]12	TCTATCTATCTATCTATCTATCTATCATCTATCTATCTATCTATCTATCTATCTATCTATCTATCTATCTATCTA	GGCTAGGAAAGGTTAGTGGCTTAATGTATTTGTTTTTCTCTCTTTTTT	TTGCTCGAAAGAGAGAGGGAG	43	0.215	45	0.225	2	1	1	0
D8S1132	18	[TCTA]5 tca [TCTA]11 [TCTG]1 [TCTA]1	TCTATCTATCTATCTATCTATCATCTATCTATCTATCTATCTATCTATCTATCTATCTATCTATCTATCTGTCTA	GGGCTAGGAAAGGTTAGTGGCTTAATGTATTTGTTTTTCTCTCTTTTTT	TTGCTCGAAAGAGAGAGGGAG	2	0.01
D8S1132	19	[TCTA]9 tca [TCTA]10	TCTATCTATCTATCTATCTATCTATCTATCTATCTATCATCTATCTATCTATCTATCTATCTATCTATCTATCTATCTA	GGCTAGGAAAGGTTAGTGGCTTAATGTATTTGTTTTTCTCTCTTTTTT	TTGCTCGAAAGAGAGAGGGAG	2	0.01	43	0.215	5	1	4	0
D8S1132	19	[TCTA]6 tca [TCTA]13	TCTATCTATCTATCTATCTATCTATCATCTATCTATCTATCTATCTATCTATCTATCTATCTATCTATCTATCTATCTA	GGCTAGGAAAGGTTAGTGGCTTAATGTATTTGTTTTTCTCTCTTTTTT	TTGCTCGAAAGAGAGAGGGAG	38	0.19
D8S1132	19	[TCTA]7 tca [TCTA]12	TCTATCTATCTATCTATCTATCTATCTATCATCTATCTATCTATCTATCTATCTATCTATCTATCTATCTATCTATCTA	GGCTAGGAAAGGTTAGTGGCTTAATGTATTTGTTTTTCTCTCTTTTTT	TTGCTCGAAAGAGAGAGGGAG	1	0.005
D8S1132	19	[TCTA]8 tca [TCTA]11	TCTATCTATCTATCTATCTATCTATCTATCTATCATCTATCTATCTATCTATCTATCTATCTATCTATCTATCTATCTA	GGGCTAGGAAAGGTTAGTGGCTTAATGTATTTGTTTTTCTCTCTTTTTT	TTGCTCGAAAGAGAGAGGGAG	1	0.005
D8S1132	19	[TCTA]7 tca [TCTA]10 [TCTG]1 [TCTA]1	TCTATCTATCTATCTATCTATCTATCTATCATCTATCTATCTATCTATCTATCTATCTATCTATCTATCTATCTGTCTA	GGCTAGGAAAGGTTAGTGGCTTAATGTATTTGTTTTTCTCTCTTTTTT	TTGCTCGAAAGAGAGAGGGAG	1	0.005
D8S1132	20	[TCTA]9 tca [TCTA]11	TCTATCTATCTATCTATCTATCTATCTATCTATCTATCATCTATCTATCTATCTATCTATCTATCTATCTATCTATCTATCTA	GGGCTAGGAAAGGTTAGTGGCTTAATGTATTTGTTTTTCTCTCTTTTTT	TTGCTCGAAAGAGAGAGGGAG	7	0.035	26	0.13	7	1	6	0
D8S1132	20	[TCTA]6 tca [TCTA]14	TCTATCTATCTATCTATCTATCTATCATCTATCTATCTATCTATCTATCTATCTATCTATCTATCTATCTATCTATCTATCTA	GGCTAGGAAAGGTTAGTGGCTTAATGTATTTGTTTTTCTCTCTTTTTT	TTGCTCGAAAGAGAGAGGGAG	9	0.045
D8S1132	20	[TCTA]10 TCA [TCTA]8 TCTG [TCTA]1	TCTATCTATCTATCTATCTATCTATCTATCTATCTATCTATCATCTATCTATCTATCTATCTATCTATCTATCTATCTGTCTA	TTGGGCTAGGAAAGGTTAGTGGCTTAATGTATTTGTTTTTCTCTCTTTTTT	TTGCTCGAAAGAGAGAGGGAG	1	0.005
D8S1132	20	[TCTA]8 tca [TCTA]10 [TCTG]1 [TCTA]1	TCTATCTATCTATCTATCTATCTATCTATCTATCATCTATCTATCTATCTATCTATCTATCTATCTATCTATCTATCTGTCTA	GGCTAGGAAAGGTTAGTGGCTTAATGTATTTGTTTTTCTCTCTTTTTT	TTGCTCGAAAGAGAGAGGGAG	4	0.02
D8S1132	20	[TCTA]10 tca [TCTA]10	TCTATCTATCTATCTATCTATCTATCTATCTATCTATCTATCATCTATCTATCTATCTATCTATCTATCTATCTATCTATCTA	GGCTAGGAAAGGTTAGTGGCTTAATGTATTTGTTTTTCTCTCTTTTTT	TTGCTCGAAAGAGAGAGGGAG	3	0.015
D8S1132	20	[TCTA]5 tca [TCTA]13 [TCTG]1 [TCTA]1	TCTATCTATCTATCTATCTATCATCTATCTATCTATCTATCTATCTATCTATCTATCTATCTATCTATCTATCTATCTGTCTA	GGGCTAGGAAAGGTTAGTGGCTTAATGTATTTGTTTTTCTCTCTTTTTT	TTGCTCGAAAGAGAGAGGGAG	1	0.005
D8S1132	20	[TCTA]9 TCA [TCTA]9 TCTG [TCTA]1	TCTATCTATCTATCTATCTATCTATCTATCTATCTATCATCTATCTATCTATCTATCTATCTATCTATCTATCTATCTGTCTA	GGCTAGGAAAGGTTAGTGGCTTAATGTATTTGTTTTTCTCTCTTTTTT	TTGCTCGAAAGAGAGAGGGAG	1	0.005
D8S1132	21	[TCTA]6 tca [TCTA]15	TCTATCTATCTATCTATCTATCTATCATCTATCTATCTATCTATCTATCTATCTATCTATCTATCTATCTATCTATCTATCTATCTA	GGGCTAGGAAAGGTTAGTGGCTTAATGTATTTGTTTTTCTCTCTTTTTT	TTGCTCGAAAGAGAGAGGGAG	5	0.025	28	0.14	5	1	4	0
D8S1132	21	[TCTA]10 tca [TCTA]11	TCTATCTATCTATCTATCTATCTATCTATCTATCTATCTATCATCTATCTATCTATCTATCTATCTATCTATCTATCTATCTATCTA	GGCTAGGAAAGGTTAGTGGCTTAATGTATTTGTTTTTCTCTCTTTTTT	TTGCTCGAAAGAGAGAGGGAG	11	0.055
D8S1132	21	[TCTA]11 tca [TCTA]10	TCTATCTATCTATCTATCTATCTATCTATCTATCTATCTATCTATCATCTATCTATCTATCTATCTATCTATCTATCTATCTATCTA	GGCTAGGAAAGGTTAGTGGCTTAATGTATTTGTTTTTCTCTCTTTTTT	TTGCTCGAAAGAGAGAGGGAG	3	0.015
D8S1132	21	[TCTA]9 tca [TCTA]12	TCTATCTATCTATCTATCTATCTATCTATCTATCTATCATCTATCTATCTATCTATCTATCTATCTATCTATCTATCTATCTATCTA	GGCTAGGAAAGGTTAGTGGCTTAATGTATTTGTTTTTCTCTCTTTTTT	TTGCTCGAAAGAGAGAGGGAG	4	0.02
D8S1132	21	[TCTA]8 tca [TCTA]11 [TCTG]1 [TCTA]1	TCTATCTATCTATCTATCTATCTATCTATCTATCATCTATCTATCTATCTATCTATCTATCTATCTATCTATCTATCTATCTGTCTA	GGCTAGGAAAGGTTAGTGGCTTAATGTATTTGTTTTTCTCTCTTTTTT	TTGCTCGAAAGAGAGAGGGAG	5	0.025
D8S1132	21.3	[TCTA]8 TCA [TCTA]3 TCA [TCTA]8 [TCTG]1 [TCTA]1	TCTATCTATCTATCTATCTATCTATCTATCTATCATCTATCTATCTATCATCTATCTATCTATCTATCTATCTATCTATCTATCTGTCTA	GGGCTAGGAAAGGTTAGTGGCTTAATGTATTTGTTTTTCTCTCTTTTTT	TTGCTCGAAAGAGAGAGGGAG	1	0.005	1	0.005	1	1	0	0
D8S1132	22	[TCTA]11 tca [TCTA]11	TCTATCTATCTATCTATCTATCTATCTATCTATCTATCTATCTATCATCTATCTATCTATCTATCTATCTATCTATCTATCTATCTATCTA	GGCTAGGAAAGGTTAGTGGCTTAATGTATTTGTTTTTCTCTCTTTTTT	TTGCTCGAAAGAGAGAGGGAG	4	0.02	13	0.065	4	1	3	0
D8S1132	22	[TCTA]8 tca [TCTA]12 [TCTG]1 [TCTA]1	TCTATCTATCTATCTATCTATCTATCTATCTATCATCTATCTATCTATCTATCTATCTATCTATCTATCTATCTATCTATCTATCTGTCTA	GGCTAGGAAAGGTTAGTGGCTTAATGTATTTGTTTTTCTCTCTTTTTT	TTGCTCGAAAGAGAGAGGGAG	2	0.01
D8S1132	22	[TCTA]10 tca [TCTA]12	TCTATCTATCTATCTATCTATCTATCTATCTATCTATCTATCATCTATCTATCTATCTATCTATCTATCTATCTATCTATCTATCTATCTA	GGGCTAGGAAAGGTTAGTGGCTTAATGTATTTGTTTTTCTCTCTTTTTT	TTGCTCGAAAGAGAGAGGGAG	6	0.03
D8S1132	22	[TCTA]6 tca [TCTA]16	TCTATCTATCTATCTATCTATCTATCATCTATCTATCTATCTATCTATCTATCTATCTATCTATCTATCTATCTATCTATCTATCTATCTA	GGCTAGGAAAGGTTAGTGGCTTAATGTATTTGTTTTTCTCTCTTTTTT	TTGCTCGAAAGAGAGAGGGAG	1	0.005
D8S1132	23	[TCTA]10 tca [TCTA]13	TCTATCTATCTATCTATCTATCTATCTATCTATCTATCTATCATCTATCTATCTATCTATCTATCTATCTATCTATCTATCTATCTATCTATCTA	GGCTAGGAAAGGTTAGTGGCTTAATGTATTTGTTTTTCTCTCTTTTTT	TTGCTCGAAAGAGAGAGGGAG	6	0.03	13	0.065	2	1	1	0
D8S1132	23	[TCTA]11 tca [TCTA]12	TCTATCTATCTATCTATCTATCTATCTATCTATCTATCTATCTATCATCTATCTATCTATCTATCTATCTATCTATCTATCTATCTATCTATCTA	GGGCTAGGAAAGGTTAGTGGCTTAATGTATTTGTTTTTCTCTCTTTTTT	TTGCTCGAAAGAGAGAGGGAGA	7	0.035
D8S1132	24	[TCTA]11 tca [TCTA]13	TCTATCTATCTATCTATCTATCTATCTATCTATCTATCTATCTATCATCTATCTATCTATCTATCTATCTATCTATCTATCTATCTATCTATCTATCTA	GGCTAGGAAAGGTTAGTGGCTTAATGTATTTGTTTTTCTCTCTTTTTT	TTGCTCGAAAGAGAGAGGGAG	1	0.005	1	0.005	1	1	0	0
D8S1132	25	[TCTA]11 tca [TCTA]14	TCTATCTATCTATCTATCTATCTATCTATCTATCTATCTATCTATCATCTATCTATCTATCTATCTATCTATCTATCTATCTATCTATCTATCTATCTATCTA	GGCTAGGAAAGGTTAGTGGCTTAATGTATTTGTTTTTCTCTCTTTTTT	TTGCTCGAAAGAGAGAGGGAG	1	0.005	1	0.005	1	1	0	0
						200	1	200	1	32	12	20	0
D8S1179	9	[TCTA]9	TCTATCTATCTATCTATCTATCTATCTATCTATCTA	CACGGCCTGGCAACTTATATGTATTTTTGTATTTCATGTGTACATTCGTA	TTCCCCACAGTGAAAATAATCTACAGGATAGGTAAATAAATTAAGGCATATTCACGCAATGGGATA	1	0.005	1	0.005	1	1	0	0
D8S1179	10	[TCTA]10	TCTATCTATCTATCTATCTATCTATCTATCTATCTATCTA	CACGGCCTGGCAACTTATATGTATTTTTGTATTTCATGTGTACATTCGTA	TTCCCCACAGTGAAAATAATCTACAGGATAGGTAAATAAATTAAGGCATATTCACGCAATGGGATA	17	0.085	17	0.085	1	1	0	0
D8S1179	11	[TCTA]11	TCTATCTATCTATCTATCTATCTATCTATCTATCTATCTATCTA	CACGGCCTGGCAACTTATATGTATTTTTGTATTTCATGTGTACATTCGTA	TTCCCCACAGTGAAAATAATCTACAGGATAGGTAAATAAATTAAGGCATATTCACGCAATGGGATA	10	0.05	11	0.055	2	1	1	0
D8S1179	11	[TCTA]2 TCTG [TCTA]8	TCTATCTATCTGTCTATCTATCTATCTATCTATCTATCTATCTA	ACACGGCCTGGCAACTTATATGTATTTTTGTATTTCATGTGTACATTCGTA	TTCCCCACAGTGAAAATAATCTACAGGATAGGTAAATAAATTAAGGCATATTCACGCAATGGGATA	1	0.005
D8S1179	12	[TCTA]12	TCTATCTATCTATCTATCTATCTATCTATCTATCTATCTATCTATCTA	CACGGCCTGGCAACTTATATGTATTTTTGTATTTCATGTGTACATTCGTA	TTCCCCACAGTGAAAATAATCTACAGGATAGGTAAATAAATTAAGGCATATTCACGCAATGGGATA	13	0.065	20	0.1	2	1	1	0
D8S1179	12	[TCTA]1 [TCTG]1 [TCTA]10	TCTATCTGTCTATCTATCTATCTATCTATCTATCTATCTATCTATCTA	CACGGCCTGGCAACTTATATGTATTTTTGTATTTCATGTGTACATTCGTA	TTCCCCACAGTGAAAATAATCTACAGGATAGGTAAATAAATTAAGGCATATTCACGCAATGGGATA	7	0.035
D8S1179	13	[TCTA]13	TCTATCTATCTATCTATCTATCTATCTATCTATCTATCTATCTATCTATCTA	CACGGCCTGGCAACTTATATGTATTTTTGTATTTCATGTGTACATTCGTA	TTCCCCACAGTGAAAATAATCTACAGGATAGGTAAATAAATTAAGGCATATTCACGCAATGGGATA	17	0.085	44	0.22	3	1	2	0
D8S1179	13	[TCTA]1 [TCTG]1 [TCTA]11	TCTATCTGTCTATCTATCTATCTATCTATCTATCTATCTATCTATCTATCTA	CACGGCCTGGCAACTTATATGTATTTTTGTATTTCATGTGTACATTCGTA	TTCCCCACAGTGAAAATAATCTACAGGATAGGTAAATAAATTAAGGCATATTCACGCAATGGGATA	26	0.13
D8S1179	13	[TCTA]2 [TCTG]1 [TCTA]10	TCTATCTATCTGTCTATCTATCTATCTATCTATCTATCTATCTATCTATCTA	CACGGCCTGGCAACTTATATGTATTTTTGTATTTCATGTGTACATTCGTA	TTCCCCACAGTGAAAATAATCTACAGGATAGGTAAATAAATTAAGGCATATTCACGCAATGGGATA	1	0.005
D8S1179	14	[TCTA]1 [TCTG]1 [TCTA]12	TCTATCTGTCTATCTATCTATCTATCTATCTATCTATCTATCTATCTATCTATCTA	CACGGCCTGGCAACTTATATGTATTTTTGTATTTCATGTGTACATTCGTA	TTCCCCACAGTGAAAATAATCTACAGGATAGGTAAATAAATTAAGGCATATTCACGCAATGGGATA	25	0.125	46	0.23	3	1	2	0
D8S1179	14	[TCTA]2 [TCTG]1 [TCTA]11	TCTATCTATCTGTCTATCTATCTATCTATCTATCTATCTATCTATCTATCTATCTA	ACACGGCCTGGCAACTTATATGTATTTTTGTATTTCATGTGTACATTCGTA	TTCCCCACAGTGAAAATAATCTACAGGATAGGTAAATAAATTAAGGCATATTCACGCAATGGGATA	13	0.065
D8S1179	14	[TCTA]14	TCTATCTATCTATCTATCTATCTATCTATCTATCTATCTATCTATCTATCTATCTA	CACGGCCTGGCAACTTATATGTATTTTTGTATTTCATGTGTACATTCGTA	TTCCCCACAGTGAAAATAATCTACAGGATAGGTAAATAAATTAAGGCATATTCACGCAATGGGATA	8	0.04
D8S1179	15	[TCTA]2 [TCTG]1 [TCTA]12	TCTATCTATCTGTCTATCTATCTATCTATCTATCTATCTATCTATCTATCTATCTATCTA	CACGGCCTGGCAACTTATATGTATTTTTGTATTTCATGTGTACATTCGTA	TTCCCCACAGTGAAAATAATCTACAGGATAGGTAAATAAATTAAGGCATATTCACGCAATGGGATA	40	0.2	42	0.21	2	1	1	0
D8S1179	15	[TCTA]1 [TCTG]1 [TCTA]13	TCTATCTGTCTATCTATCTATCTATCTATCTATCTATCTATCTATCTATCTATCTATCTA	CACGGCCTGGCAACTTATATGTATTTTTGTATTTCATGTGTACATTCGTA	TTCCCCACAGTGAAAATAATCTACAGGATAGGTAAATAAATTAAGGCATATTCACGCAATGGGATA	2	0.01
D8S1179	16	[TCTA]2 [TCTG]1 [TCTA]13	TCTATCTATCTGTCTATCTATCTATCTATCTATCTATCTATCTATCTATCTATCTATCTATCTA	CACGGCCTGGCAACTTATATGTATTTTTGTATTTCATGTGTACATTCGTA	TTCCCCACAGTGAAAATAATCTACAGGATAGGTAAATAAATTAAGGCATATTCACGCAATGGGATACGATACAGTGATGAAAATGAACTAATTATAGCTACGTGAAACTATACTCATGAACACAATTTGGTAAAAGAAACTGGAAACAAGAATACATACGGTTTTTGACAGC	13	0.065	13	0.065	1	1	0	0
D8S1179	17	[TCTA]2 [TCTG]1 [TCTA]14	TCTATCTATCTGTCTATCTATCTATCTATCTATCTATCTATCTATCTATCTATCTATCTATCTATCTA	CACGGCCTGGCAACTTATATGTATTTTTGTATTTCATGTGTACATTCGTA	TTCCCCACAGTGAAAATAATCTACAGGATAGGTAAATAAATTAAGGCATATTCACGCAATGGGATA	5	0.025	5	0.025	1	1	0	0
D8S1179	19	[TCTA]2 [TCTG]1 [TCTA]16	TCTATCTATCTGTCTATCTATCTATCTATCTATCTATCTATCTATCTATCTATCTATCTATCTATCTATCTATCTA	CACGGCCTGGCAACTTATATGTATTTTTGTATTTCATGTGTACATTCGTA	TTCCCCACAGTGAAAATAATCTACAGGATAGGTAAATAAATTAAGGCATATTCACGCAATGGGATA	1	0.005	1	0.005	1	1	0	0
						200	1	200	1	17	10	7	0
D9S1122	9	[TAGA]9	TAGATAGATAGATAGATAGATAGATAGATAGATAGA	GGAAGATCTGATATTCACATATCTCATTGTATTGCTTATTTGTGGGGGTATTTCAAGATAACTGTAGATAGG	TATTAATAGGTAAACTAGAAGCTTTCAGAAGCTAAATTGGTGTCTTTGGGTGCTCGGTGCGTAATCAGTGAAA	1	0.005	1	0.005	1	1	0	0
D9S1122	10	[TAGA]10	TAGATAGATAGATAGATAGATAGATAGATAGATAGATAGA	AGGAAGATCTGATATTCACATATCTCATTGTATTGCTTATTTGTGGGGGTATTTCAAGATAACTGTAGATAGG	TATTAATAGGTAAACTAGAAGCTTTCAGAAGCTAAATTGGTGTCTTTGGGTGCTCGGTGCGTAATCAGTGAAA	7	0.035	9	0.045	2	1	1	0
D9S1122	10	[TAGA]1 [TCGA]1 [TAGA]8	TAGATCGATAGATAGATAGATAGATAGATAGATAGATAGA	AGGAAGATCTGATATTCACATATCTCATTGTATTGCTTATTTGTGGGGGTATTTCAAGATAACTGTAGATAGG	TATTAATAGGTAAACTAGAAGCTTTCAGAAGCTAAATTGGTGTCTTTGGGTGCTCGGTGCGTAATCAGTGAAA	2	0.01
D9S1122	11	[TAGA]11	TAGATAGATAGATAGATAGATAGATAGATAGATAGATAGATAGA	GGAAGATCTGATATTCACATATCTCATTGTATTGCTTATTTGTGGGGGTATTTCAAGATAACTGTAGATAGG	TATTAATAGGTAAACTAGAAGCTTTCAGAAGCTAAATTGGTGTCTTTGGGTGCTCGGTGCGTAATCAGTGAAA	10	0.05	24	0.12	2	1	1	0
D9S1122	11	[TAGA]1 [TCGA]1 [TAGA]9	TAGATCGATAGATAGATAGATAGATAGATAGATAGATAGATAGA	GGAAGATCTGATATTCACATATCTCATTGTATTGCTTATTTGTGGGGGTATTTCAAGATAACTGTAGATAGG	TATTAATAGGTAAACTAGAAGCTTTCAGAAGCTAAATTGGTGTCTTTGGGTGCTCGGTGCGTAATCAGTGAAA	14	0.07
D9S1122	12	[TAGA]12	TAGATAGATAGATAGATAGATAGATAGATAGATAGATAGATAGATAGA	GGAAGATCTGATATTCACATATCTCATTGTATTGCTTATTTGTGGGGGTATTTCAAGATAACTGTAGATAGG	TATTAATAGGTAAACTAGAAGCTTTCAGAAGCTAAATTGGTGTCTTTGGGTGCTCGGTGCGTAATCAGTGAAA	13	0.065	64	0.32	2	1	1	0
D9S1122	12	[TAGA]1 [TCGA]1 [TAGA]10	TAGATCGATAGATAGATAGATAGATAGATAGATAGATAGATAGATAGA	AGGAAGATCTGATATTCACATATCTCATTGTATTGCTTATTTGTGGGGGTATTTCAAGATAACTGTAGATAGG	TATTAATAGGTAAACTAGAAGCTTTCAGAAGCTAAATTGGTGTCTTTGGGTGCTCGGTGCGTAATCAGTGAAA	51	0.255
D9S1122	13	[TAGA]13	TAGATAGATAGATAGATAGATAGATAGATAGATAGATAGATAGATAGATAGA	GGAAGATCTGATATTCACATATCTCATTGTATTGCTTATTTGTGGGGGTATTTCAAGATAACTGTAGATAGG	TATTAATAGGTAAACTAGAAGCTTTCAGAAGCTAAATTGGTGTCTTTGGGTGCTCGGTGCGTAATCAGTGAAA	4	0.02	90	0.45	2	1	1	0
D9S1122	13	[TAGA]1 [TCGA]1 [TAGA]11	TAGATCGATAGATAGATAGATAGATAGATAGATAGATAGATAGATAGATAGA	GGAAGATCTGATATTCACATATCTCATTGTATTGCTTATTTGTGGGGGTATTTCAAGATAACTGTAGATAGG	TATTAATAGGTAAACTAGAAGCTTTCAGAAGCTAAATTGGTGTCTTTGGGTGCTCGGTGCGTAATCAGTGAAA	86	0.43
D9S1122	14	[TAGA]1 [TCGA]1 [TAGA]12	TAGATCGATAGATAGATAGATAGATAGATAGATAGATAGATAGATAGATAGATAGA	GGAAGATCTGATATTCACATATCTCATTGTATTGCTTATTTGTGGGGGTATTTCAAGATAACTGTAGATAGG	TATTAATAGGTAAACTAGAAGCTTTCAGAAGCTAAATTGGTGTCTTTGGGTGCTCGGTGCGTAATCAGTGAAA	10	0.05	10	0.05	1	1	0	0
D9S1122	15	[TAGA]1 [TCGA]1 [TAGA]13	TAGATCGATAGATAGATAGATAGATAGATAGATAGATAGATAGATAGATAGATAGATAGA	GGAAGATCTGATATTCACATATCTCATTGTATTGCTTATTTGTGGGGGTATTTCAAGATAACTGTAGATAGG	TATTAATAGGTAAACTAGAAGCTTTCAGAAGCTAAATTGGTGTCTTTGGGTGCTCGGTGCGTAATCAGTGAAA	2	0.01	2	0.01	1	1	0	0
						200	1	200	1	11	7	4	0
D9S2157	7	[ATA]7	ATAATAATAATAATAATAATA	GGTGGCTGAGGCATGACAATTGCTTGAACCCGGGAGGTGGAGGTTGCAATGAGCTGAGATCACGCCACGGTACTCCAGCCTGGGTGGCAAAGCGAGACTCTGTCTCAAT	AATAAAATTTATACCAAAGAGGATAGCATTTTCCCTCTCCCAATCA	9	0.045	9	0.045	1	1	0	0
D9S2157	11	[ATA]11	ATAATAATAATAATAATAATAATAATAATAATA	GGTGGCTGAGGCATGACAATTGCTTGAACCCGGGAGGTGGAGGTTGCAATGAGCTGAGATCACGCCACGGTACTCCAGCCTGGGTGGCAAAGCGAGACTCTGTCTCAAT	AATAAAATTTATACCAAAGAGGATAGCATTTTCCCTCTCCCAATC	6	0.03	6	0.03	1	1	0	0
D9S2157	12	[ATA]12	ATAATAATAATAATAATAATAATAATAATAATAATA	GGTGGCTGAGGCATGACAATTGCTTGAACCCGGGAGGTGGAGGTTGCAATGAGCTGAGATCACGCCACGGTACTCCAGCCTGGGTGGCAAAGCGAGACTCTGTCTCAAT	AATAAAATTTATACCAAAGAGGATAGCATTTTCCCTCTCCCAATCA	21	0.105	21	0.105	1	1	0	0
D9S2157	13	[ATA]13	ATAATAATAATAATAATAATAATAATAATAATAATAATA	GGTGGCTGAGGCATGACAATTGCTTGAACCCGGGAGGTGGAGGTTGCAATGAGCTGAGATCACGCCACGGTACTCCAGCCTGGGTGGCAAAGCGAGACTCTGTCTCAAT	AATAAAATTTATACCAAAGAGGATAGCATTTTCCCTCTCCCAATCA	43	0.215	43	0.215	1	1	0	0
D9S2157	14	[ATA]14	ATAATAATAATAATAATAATAATAATAATAATAATAATAATA	GGTGGCTGAGGCATGACAATTGCTTGAACCCGGGAGGTGGAGGTTGCAATGAGCTGAGATCACGCCACGGTACTCCAGCCTGGGTGGCAAAGCGAGACTCTGTCTCAAT	AATAAAATTTATACCAAAGAGGATAGCATTTTCCCTCTCCCAATC	46	0.23	46	0.23	1	1	0	0
D9S2157	15	[ATA]15	ATAATAATAATAATAATAATAATAATAATAATAATAATAATAATA	GGTGGCTGAGGCATGACAATTGCTTGAACCCGGGAGGTGGAGGTTGCAATGAGCTGAGATCACGCCACGGTACTCCAGCCTGGGTGGCAAAGCGAGACTCTGTCTCAAT	AATAAAATTTATACCAAAGAGGATAGCATTTTCCCTCTCCCAATC	54	0.27	54	0.27	1	1	0	0
D9S2157	16	[ATA]16	ATAATAATAATAATAATAATAATAATAATAATAATAATAATAATAATA	GGTGGCTGAGGCATGACAATTGCTTGAACCCGGGAGGTGGAGGTTGCAATGAGCTGAGATCACGCCACGGTACTCCAGCCTGGGTGGCAAAGCGAGACTCTGTCTCAAT	AATAAAATTTATACCAAAGAGGATAGCATTTTCCCTCTCCCAATC	17	0.085	18	0.09	2	1	0	1
D9S2157	16	[ATA]16_rs755379837	ATAATAATAATAATAATAATAATAATAATAATAATAATAATAATAATA	GGTGGCTGAGGCATGACAATTGCTTGAACCCGGGAGGTGGAGGTTGCAATGAGCTGAGATCACACCACGGTACTCCAGCCTGGGTGGCAAAGCGAGACTCTGTCTCAAT	AATAAAATTTATACCAAAGAGGATAGCATTTTCCCTCTCCCAATC	1	0.005
D9S2157	17	[ATA]17	ATAATAATAATAATAATAATAATAATAATAATAATAATAATAATAATAATA	GGTGGCTGAGGCATGACAATTGCTTGAACCCGGGAGGTGGAGGTTGCAATGAGCTGAGATCACGCCACGGTACTCCAGCCTGGGTGGCAAAGCGAGACTCTGTCTCAAT	AATAAAATTTATACCAAAGAGGATAGCATTTTCCCTCTCCCAATC	3	0.015	3	0.015	1	1	0	0
						200	1	200	1	9	8	0	1
D9S925	15	[TATA]2 [TGTC]2 [TATC]11	TATATATATGTCTGTCTATCTATCTATCTATCTATCTATCTATCTATCTATCTATCTATC	TTAGTCTGGGTTCTCCAAAGAAATAGAACCAAAAAGATATATACCTAATACATATCTTATTGGTG	TATAGAGAGATATGGATATAGATATAATTACTATAAGGCCTTGGCTCACATTATTTATGGAGACTAAAGTCCCAGTTTCTGCACTTGG	1	0.005	1	0.005	1	1	0	0
D9S925	16	[TATA]2 [TGTC]2 [TATC]8 [TACC]2 [TATC]2	TATATATATGTCTGTCTATCTATCTATCTATCTATCTATCTATCTATCTACCTACCTATCTATC	TTAGTCTGGGTTCTCCAAAGAAATAGAACCAAAAAGATATATACCTAATACATATCTTATTGGTG	TATAGAGAGATATGGATATAGATATAATTACTATAAGGCCTTGGCTCACATTATTTATGGAGACTAAAGTCCCAGTTTCTGCACTTGG	2	0.01	2	0.01	1	1	0	0
D9S925	17	[TATA]2 [TGTC]2 [TATC]9 [TACC]2 [TATC]2	TATATATATGTCTGTCTATCTATCTATCTATCTATCTATCTATCTATCTATCTACCTACCTATCTATC	TTAGTCTGGGTTCTCCAAAGAAATAGAACCAAAAAGATATATACCTAATACATATCTTATTGGTG	TATAGAGAGATATGGATATAGATATAATTACTATAAGGCCTTGGCTCACATTATTTATGGAGACTAAAGTCCCAGTTTCTGCACTTGG	24	0.12	24	0.12	1	1	0	0
D9S925	18	[TATA]2 [TGTC]2 [TATC]9 [TACC]3 [TATC]2	TATATATATGTCTGTCTATCTATCTATCTATCTATCTATCTATCTATCTATCTACCTACCTACCTATCTATC	TTAGTCTGGGTTCTCCAAAGAAATAGAACCAAAAAGATATATACCTAATACATATCTTATTGGTG	TATAGAGAGATATGGATATAGATATAATTACTATAAGGCCTTGGCTCACATTATTTATGGAGACTAAAGTCCCAGTTTCTGCACTTGG	8	0.04	38	0.19	3	1	2	0
D9S925	18	[TATA]2 [TGTC]2 [TATC]10 [TACC]2 [TATC]2	TATATATATGTCTGTCTATCTATCTATCTATCTATCTATCTATCTATCTATCTATCTACCTACCTATCTATC	TTAGTCTGGGTTCTCCAAAGAAATAGAACCAAAAAGATATATACCTAATACATATCTTATTGGTG	TATAGAGAGATATGGATATAGATATAATTACTATAAGGCCTTGGCTCACATTATTTATGGAGACTAAAGTCCCAGTTTCTGCACTTGG	29	0.145
D9S925	18	[TATA]2 [TGTC]2 [TATC]10 TCCC [TACC]1 [TATC]2	TATATATATGTCTGTCTATCTATCTATCTATCTATCTATCTATCTATCTATCTATCTCCCTACCTATCTATC	TTAGTCTGGGTTCTCCAAAGAAATAGAACCAAAAAGATATATACCTAATACATATCTTATTGGTG	TATAGAGAGATATGGATATAGATATAATTACTATAAGGCCTTGGCTCACATTATTTATGGAGACTAAAGTCCCAGTTTCTGCACTTGG	1	0.005
D9S925	19	[TATA]2 [TGTC]2 [TATC]10 [TACC]3 [TATC]2	TATATATATGTCTGTCTATCTATCTATCTATCTATCTATCTATCTATCTATCTATCTACCTACCTACCTATCTATC	TTAGTCTGGGTTCTCCAAAGAAATAGAACCAAAAAGATATATACCTAATACATATCTTATTGGTG	TATAGAGAGATATGGATATAGATATAATTACTATAAGGCCTTGGCTCACATTATTTATGGAGACTAAAGTCCCAGTTTCTGCACTTGG	47	0.235	61	0.305	3	1	2	0
D9S925	19	[TATA]2 [TGTC]2 [TATC]11 [TACC]2 [TATC]2	TATATATATGTCTGTCTATCTATCTATCTATCTATCTATCTATCTATCTATCTATCTATCTACCTACCTATCTATC	TTAGTCTGGGTTCTCCAAAGAAATAGAACCAAAAAGATATATACCTAATACATATCTTATTGGTG	TATAGAGAGATATGGATATAGATATAATTACTATAAGGCCTTGGCTCACATTATTTATGGAGACTAAAGTCCCAGTTTCTGCACTTGG	13	0.065
D9S925	19	[TATA]2 [TGTC]2 [TATC]11 TCCC [TACC]1 [TATC]2	TATATATATGTCTGTCTATCTATCTATCTATCTATCTATCTATCTATCTATCTATCTATCTCCCTACCTATCTATC	TTAGTCTGGGTTCTCCAAAGAAATAGAACCAAAAAGATATATACCTAATACATATCTTATTGGTG	TATAGAGAGATATGGATATAGATATAATTACTATAAGGCCTTGGCTCACATTATTTATGGAGACTAAAGTCCCAGTTTCTGCACTTGG	1	0.005
D9S925	19.3	[TATA]2 [TGTC]2 [TATC]11 ATC [TACC]2 [TATC]2	TATATATATGTCTGTCTATCTATCTATCTATCTATCTATCTATCTATCTATCTATCTATCATCTACCTACCTATCTATC	TTAGTCTGGGTTCTCCAAAGAAATAGAACCAAAAAGATATATACCTAATACATATCTTATTGGTG	TATAGAGAGATATGGATATAGATATAATTACTATAAGGCCTTGGCTCACATTATTTATGGAGACTAAAGTCCCAGTTTCTGCACTTGG	4	0.02	4	0.02	1	1	0	0
D9S925	20	[TATA]2 [TGTC]2 [TATC]11 [TACC]3 [TATC]2	TATATATATGTCTGTCTATCTATCTATCTATCTATCTATCTATCTATCTATCTATCTATCTACCTACCTACCTATCTATC	TTAGTCTGGGTTCTCCAAAGAAATAGAACCAAAAAGATATATACCTAATACATATCTTATTGGTG	TATAGAGAGATATGGATATAGATATAATTACTATAAGGCCTTGGCTCACATTATTTATGGAGACTAAAGTCCCAGTTTCTGCACTTGG	49	0.245	49	0.245	1	1	0	0
D9S925	20.3	[TATA]2 [TGTC]2 [TATC]12 ATC [TACC]2 [TATC]2	TATATATATGTCTGTCTATCTATCTATCTATCTATCTATCTATCTATCTATCTATCTATCTATCATCTACCTACCTATCTATC	TTAGTCTGGGTTCTCCAAAGAAATAGAACCAAAAAGATATATACCTAATACATATCTTATTGGTG	TATAGAGAGATATGGATATAGATATAATTACTATAAGGCCTTGGCTCACATTATTTATGGAGACTAAAGTCCCAGTTTCTGCACTTGG	3	0.015	3	0.015	1	1	0	0
D9S925	21	[TATA]2 [TGTC]2 [TATC]12 [TACC]3 [TATC]2	TATATATATGTCTGTCTATCTATCTATCTATCTATCTATCTATCTATCTATCTATCTATCTATCTACCTACCTACCTATCTATC	TTAGTCTGGGTTCTCCAAAGAAATAGAACCAAAAAGATATATACCTAATACATATCTTATTGGTG	TATAGAGAGATATGGATATAGATATAATTACTATAAGGCCTTGGCTCACATTATTTATGGAGACTAAAGTCCCAGTTTCTGCACTTGG	17	0.085	17	0.085	1	1	0	0
D9S925	22	[TATA]2 [TGTC]2 [TATC]13 [TACC]3 [TATC]2	TATATATATGTCTGTCTATCTATCTATCTATCTATCTATCTATCTATCTATCTATCTATCTATCTATCTACCTACCTACCTATCTATC	TTAGTCTGGGTTCTCCAAAGAAATAGAACCAAAAAGATATATACCTAATACATATCTTATTGGTG	TATAGAGAGATATGGATATAGATATAATTACTATAAGGCCTTGGCTCACATTATTTATGGAGACTAAAGTCCCAGTTTCTGCACTTGG	1	0.005	1	0.005	1	1	0	0
						200	1	200	1	14	10	4	0
FGA	18	[GGAA]2 [GGAG]1 [AAAG]10 [AGAA]1 [AAAA]1 [GAAA]3	GGAAGGAAGGAGAAAGAAAGAAAGAAAGAAAGAAAGAAAGAAAGAAAGAAAGAGAAAAAAGAAAGAAAGAAA	GTAGCTGCTGAGTGATTTGTCTGTAATTGCCAGCAAAAAAGAAAGGAAGAAA	CTAGCTTGTAAATATGCCTAATTTTATTTTGGTTACAGTTTAATCTGTGAGTTCAAAACCTATGGGGCATTTGACTTTTGGATAATGTTATGCCCTGCAG	6	0.03	6	0.03	1	1	0	0
FGA	19	[GGAA]2 [GGAG]1 [AAAG]11 [AGAA]1 [AAAA]1 [GAAA]3	GGAAGGAAGGAGAAAGAAAGAAAGAAAGAAAGAAAGAAAGAAAGAAAGAAAGAAAGAGAAAAAAGAAAGAAAGAAA	GTAGCTGCTGAGTGATTTGTCTGTAATTGCCAGCAAAAAAGAAAGGAAGAAA	CTAGCTTGTAAATATGCCTAATTTTATTTTGGTTACAGTTTAATCTGTGAGTTCAAAACCTATGGGGCATTTGACTTTTGG	12	0.06	12	0.06	1	1	0	0
FGA	20	[GGAA]2 [GGAG]1 [AAAG]12 [AGAA]1 [AAAA]1 [GAAA]3	GGAAGGAAGGAGAAAGAAAGAAAGAAAGAAAGAAAGAAAGAAAGAAAGAAAGAAAGAAAGAGAAAAAAGAAAGAAAGAAA	GTAGCTGCTGAGTGATTTGTCTGTAATTGCCAGCAAAAAAGAAAGGAAGAAA	CTAGCTTGTAAATATGCCTAATTTTATTTTGGTTACAGTTTAATCTGTGAGTTCAAAACCTATGGGGCATTTGACTTTTGG	12	0.06	12	0.06	1	1	0	0
FGA	21	[GGAA]2 [GGAG]1 [AAAG]13 [AGAA]1 [AAAA]1 [GAAA]3	GGAAGGAAGGAGAAAGAAAGAAAGAAAGAAAGAAAGAAAGAAAGAAAGAAAGAAAGAAAGAAAGAGAAAAAAGAAAGAAAGAAA	GTAGCTGCTGAGTGATTTGTCTGTAATTGCCAGCAAAAAAGAAAGGAAGAAA	CTAGCTTGTAAATATGCCTAATTTTATTTTGGTTACAGTTTAATCTGTGAGTTCAAAACCTATGGGGCATTTGACTTTTGG	18	0.09	18	0.09	1	1	0	0
FGA	22	[GGAA]2 [GGAG]1 [AAAG]14 [AGAA]1 [AAAA]1 [GAAA]3	GGAAGGAAGGAGAAAGAAAGAAAGAAAGAAAGAAAGAAAGAAAGAAAGAAAGAAAGAAAGAAAGAAAGAGAAAAAAGAAAGAAAGAAA	GTAGCTGCTGAGTGATTTGTCTGTAATTGCCAGCAAAAAAGAAAGGAAGAAA	CTAGCTTGTAAATATGCCTAATTTTATTTTGGTTACAGTTTAATCTGTGAGTTCAAAACCTATGGGGCATTTGACTTTTGG	26	0.13	26	0.13	1	1	0	0
FGA	23	[GGAA]2 [GGAG]1 [AAAG]15 [AGAA]1 [AAAA]1 [GAAA]3	GGAAGGAAGGAGAAAGAAAGAAAGAAAGAAAGAAAGAAAGAAAGAAAGAAAGAAAGAAAGAAAGAAAGAAAGAGAAAAAAGAAAGAAAGAAA	GTAGCTGCTGAGTGATTTGTCTGTAATTGCCAGCAAAAAAGAAAGGAAGAAA	CTAGCTTGTAAATATGCCTAATTTTATTTTGGTTACAGTTTAATCTGTGAGTTCAAAACCTATGGGGCATTTGACTTTTGG	49	0.245	49	0.245	1	1	0	0
FGA	23.2	[GGAA]2 [GGAG]1 [AAAG]16 AA [AAAA]1 [GAAA]3	GGAAGGAAGGAGAAAGAAAGAAAGAAAGAAAGAAAGAAAGAAAGAAAGAAAGAAAGAAAGAAAGAAAGAAAGAAAGAAAAAAGAAAGAAAGAAA	GTAGCTGCTGAGTGATTTGTCTGTAATTGCCAGCAAAAAAGAAAGGAAGAAA	CTAGCTTGTAAATATGCCTAATTTTATTTTGGTTACAGTTTAATCTGTGAGTTCAAAACCTATGGGGCATTTGACTTTTGG	3	0.015	3	0.015	1	1	0	0
FGA	24	[GGAA]2 [GGAG]1 [AAAG]16 [AGAA]1 [AAAA]1 [GAAA]3	GGAAGGAAGGAGAAAGAAAGAAAGAAAGAAAGAAAGAAAGAAAGAAAGAAAGAAAGAAAGAAAGAAAGAAAGAAAGAGAAAAAAGAAAGAAAGAAA	GTAGCTGCTGAGTGATTTGTCTGTAATTGCCAGCAAAAAAGAAAGGAAGAAA	CTAGCTTGTAAATATGCCTAATTTTATTTTGGTTACAGTTTAATCTGTGAGTTCAAAACCTATGGGGCATTTGACTTTTGG	40	0.2	40	0.2	1	1	0	0
FGA	24.2	[GGAA]2 [GGAG]1 [AAAG]17 AA [AAAA]1 [GAAA]3	GGAAGGAAGGAGAAAGAAAGAAAGAAAGAAAGAAAGAAAGAAAGAAAGAAAGAAAGAAAGAAAGAAAGAAAGAAAGAAAGAAAAAAGAAAGAAAGAAA	GTAGCTGCTGAGTGATTTGTCTGTAATTGCCAGCAAAAAAGAAAGGAAGAAA	CTAGCTTGTAAATATGCCTAATTTTATTTTGGTTACAGTTTAATCTGTGAGTTCAAAACCTATGGGGCATTTGACTTTTG	4	0.02	4	0.02	1	1	0	0
FGA	25	[GGAA]2 [GGAG]1 [AAAG]17 [AGAA]1 [AAAA]1 [GAAA]3	GGAAGGAAGGAGAAAGAAAGAAAGAAAGAAAGAAAGAAAGAAAGAAAGAAAGAAAGAAAGAAAGAAAGAAAGAAAGAAAGAGAAAAAAGAAAGAAAGAAA	GTAGCTGCTGAGTGATTTGTCTGTAATTGCCAGCAAAAAAGAAAGGAAGAAA	CTAGCTTGTAAATATGCCTAATTTTATTTTGGTTACAGTTTAATCTGTGAGTTCAAAACCTATGGGGCATTTGACTTTTGG	22	0.11	22	0.11	1	1	0	0
FGA	26	[GGAA]2 [GGAG]1 [AAAG]18 [AGAA]1 [AAAA]1 [GAAA]3	GGAAGGAAGGAGAAAGAAAGAAAGAAAGAAAGAAAGAAAGAAAGAAAGAAAGAAAGAAAGAAAGAAAGAAAGAAAGAAAGAAAGAGAAAAAAGAAAGAAAGAAA	GTAGCTGCTGAGTGATTTGTCTGTAATTGCCAGCAAAAAAGAAAGGAAGAAA	CTAGCTTGTAAATATGCCTAATTTTATTTTGGTTACAGTTTAATCTGTGAGTTCAAAACCTATGGGGCATTTGACTTTTGG	7	0.035	7	0.035	1	1	0	0
FGA	26.2	[GGAA]2 [GGAG]1 [AAAG]19 AA [AAAA]1 [GAAA]3	GGAAGGAAGGAGAAAGAAAGAAAGAAAGAAAGAAAGAAAGAAAGAAAGAAAGAAAGAAAGAAAGAAAGAAAGAAAGAAAGAAAGAAAGAAAAAAGAAAGAAAGAAA	GTAGCTGCTGAGTGATTTGTCTGTAATTGCCAGCAAAAAAGAAAGGAAGAAA	CTAGCTTGTAAATATGCCTAATTTTATTTTGGTTACAGTTTAATCTGTGAGTTCAAAACCTATGGGGCATTTGACTTTTG	1	0.005	1	0.005	1	1	0	0
						200	1	200	1	12	12	0	0
Penta_D	8	[AAAGA]8	AAAGAAAAGAAAAGAAAAGAAAAGAAAAGAAAAGAAAAGA	CCTGGAAGGTCGAAGCTGAAGTGAGCCATGATCACACCACTACACTCCAGCCTAGGTGACAGAGCAAGACACCATCTCAAGAAAGAAAAAAAAG	AAAAACGAAGGGGAAAAAAAGAGAATCATAAACATAAATGTAAAATTTCTCAAAAAAATCGTTATGACCATAGGTTAGGCAAA	10	0.05	10	0.05	1	1	0	0
Penta_D	9	[AAAGA]9	AAAGAAAAGAAAAGAAAAGAAAAGAAAAGAAAAGAAAAGAAAAGA	CCTGGAAGGTCGAAGCTGAAGTGAGCCATGATCACACCACTACACTCCAGCCTAGGTGACAGAGCAAGACACCATCTCAAGAAAGAAAAAAAAG	AAAAACGAAGGGGAAAAAAAGAGAATCATAAACATAAATGTAAAATTTCTCAAAAAAATCGTTATGACCATAGGTTAGGCAAA	61	0.305	61	0.305	1	1	0	0
Penta_D	10	[AAAGA]10	AAAGAAAAGAAAAGAAAAGAAAAGAAAAGAAAAGAAAAGAAAAGAAAAGA	CCTGGAAGGTCGAAGCTGAAGTGAGCCATGATCACACCACTACACTCCAGCCTAGGTGACAGAGCAAGACACCATCTCAAGAAAGAAAAAAAAG	AAAAACGAAGGGGAAAAAAAGAGAATCATAAACATAAATGTAAAATTTCTCAAAAAAATCGTTATGACCATAGGTTAGGCAAATATTTCTT	26	0.13	26	0.13	1	1	0	0
Penta_D	11	[AAAGA]11	AAAGAAAAGAAAAGAAAAGAAAAGAAAAGAAAAGAAAAGAAAAGAAAAGAAAAGA	CCTGGAAGGTCGAAGCTGAAGTGAGCCATGATCACACCACTACACTCCAGCCTAGGTGACAGAGCAAGACACCATCTCAAGAAAGAAAAAAAAG	AAAAACGAAGGGGAAAAAAAGAGAATCATAAACATAAATGTAAAATTTCTCAAAAAAATCGTTATGACCATAGGTTAGGCAA	34	0.17	34	0.17	1	1	0	0
Penta_D	12	[AAAGA]12	AAAGAAAAGAAAAGAAAAGAAAAGAAAAGAAAAGAAAAGAAAAGAAAAGAAAAGAAAAGA	CCTGGAAGGTCGAAGCTGAAGTGAGCCATGATCACACCACTACACTCCAGCCTAGGTGACAGAGCAAGACACCATCTCAAGAAAGAAAAAAAAG	AAAAACGAAGGGGAAAAAAAGAGAATCATAAACATAAATGTAAAATTTCTCAAAAAAATCGTTATGACCATAGGTTAGGCAAA	30	0.15	30	0.15	1	1	0	0
Penta_D	13	[AAAGA]13	AAAGAAAAGAAAAGAAAAGAAAAGAAAAGAAAAGAAAAGAAAAGAAAAGAAAAGAAAAGAAAAGA	CCTGGAAGGTCGAAGCTGAAGTGAGCCATGATCACACCACTACACTCCAGCCTAGGTGACAGAGCAAGACACCATCTCAAGAAAGAAAAAAAAG	AAAAACGAAGGGGAAAAAAAGAGAATCATAAACATAAATGTAAAATTTCTCAAAAAAATCGTTATGACCATAGGTTAGGCAAA	30	0.15	30	0.15	1	1	0	0
Penta_D	14	[AAAGA]14	AAAGAAAAGAAAAGAAAAGAAAAGAAAAGAAAAGAAAAGAAAAGAAAAGAAAAGAAAAGAAAAGAAAAGA	CCTGGAAGGTCGAAGCTGAAGTGAGCCATGATCACACCACTACACTCCAGCCTAGGTGACAGAGCAAGACACCATCTCAAGAAAGAAAAAAAAG	AAAAACGAAGGGGAAAAAAAGAGAATCATAAACATAAATGTAAAATTTCTCAAAAAAATCGTTATGACCATAGGTTAGGCAA	7	0.035	7	0.035	1	1	0	0
Penta_D	15	[AAAGA]15	AAAGAAAAGAAAAGAAAAGAAAAGAAAAGAAAAGAAAAGAAAAGAAAAGAAAAGAAAAGAAAAGAAAAGAAAAGA	CCTGGAAGGTCGAAGCTGAAGTGAGCCATGATCACACCACTACACTCCAGCCTAGGTGACAGAGCAAGACACCATCTCAAGAAAGAAAAAAAAG	AAAAACGAAGGGGAAAAAAAGAGAATCATAAACATAAATGTAAAATTTCTCAAAAAAATCGTTATGACCATAGGTTAGGCAA	1	0.005	1	0.005	1	1	0	0
Penta_D	19	[AAAGA]19	AAAGAAAAGAAAAGAAAAGAAAAGAAAAGAAAAGAAAAGAAAAGAAAAGAAAAGAAAAGAAAAGAAAAGAAAAGAAAAGAAAAGAAAAGAAAAGA	CCTGGAAGGTCGAAGCTGAAGTGAGCCATGATCACACCACTACACTCCAGCCTAGGTGACAGAGCAAGACACCATCTCAAGAAAGAAAAAAAAG	AAAAACGAAGGGGAAAAAAAGAGAATCATAAACATAAATGTAAAATTTCTCAAAAAAATCGTTATGACCATAGGTTAGGCAAA	1	0.005	1	0.005	1	1	0	0
						200	1	200	1	9	9	0	0
TH01	6	[AATG]6	AATGAATGAATGAATGAATGAA	TGGGCTGAAAAGCTCCCGATTATCCAGCCTGGCCCACACAGTCCCCTGTACACAGGGCTTCCGAGTGCAGGTCACAGGGAACACAGACTCCATGGTG	AGGGAAATAAGGGAGGAACAGGCCAATG	23	0.115	23	0.115	1	1	0	0
TH01	7	[AATG]7	AATGAATGAATGAATGAATGAATGAA	TGGGCTGAAAAGCTCCCGATTATCCAGCCTGGCCCACACAGTCCCCTGTACACAGGGCTTCCGAGTGCAGGTCACAGGGAACACAGACTCCATGGTG	AGGGAAATAAGGGAGGAACAGGCCAATG	61	0.305	61	0.305	1	1	0	0
TH01	8	[AATG]8	AATGAATGAATGAATGAATGAATGAATGAA	TGGGCTGAAAAGCTCCCGATTATCCAGCCTGGCCCACACAGTCCCCTGTACACAGGGCTTCCGAGTGCAGGTCACAGGGAACACAGACTCCATGGTG	AGGGAAATAAGGGAGGAACAGGCCAATG	6	0.03	6	0.03	1	1	0	0
TH01	9	[AATG]9	AATGAATGAATGAATGAATGAATGAATGAATGAA	TGGGCTGAAAAGCTCCCGATTATCCAGCCTGGCCCACACAGTCCCCTGTACACAGGGCTTCCGAGTGCAGGTCACAGGGAACACAGACTCCATGGTG	AGGGAAATAAGGGAGGAACAGGCCAATG	101	0.505	101	0.505	1	1	0	0
TH01	9.3	[AATG]5 ATG [AATG]4	AATGAATGAATGAATGAATGATGAATGAATGAATGAA	TGGGCTGAAAAGCTCCCGATTATCCAGCCTGGCCCACACAGTCCCCTGTACACAGGGCTTCCGAGTGCAGGTCACAGGGAACACAGACTCCATGGTG	AGGGAAATAAGGGAGGAACAGGCCAATG	6	0.03	6	0.03	1	1	0	0
TH01	10	[AATG]10	AATGAATGAATGAATGAATGAATGAATGAATGAATGAA	TGGGCTGAAAAGCTCCCGATTATCCAGCCTGGCCCACACAGTCCCCTGTACACAGGGCTTCCGAGTGCAGGTCACAGGGAACACAGACTCCATGGTG	AGGGAAATAAGGGAGGAACAGGCCAATG	3	0.015	3	0.015	1	1	0	0
						200	1	200	1	6	6	0	0
TPOX	7	[TGAA]7	TGAATGAATGAATGAATGAATGAATGAA	TAGCACCCAGAACCGTCGACTGGCACAGAACAGGCACTTAGGGAACCCTCACTG	TTTGGGCAAATAAACGCTGACAAGGACAGAAGGG	1	0.005	1	0.005	1	1	0	0
TPOX	8	[TGAA]8	TGAATGAATGAATGAATGAATGAATGAATGAA	TAGCACCCAGAACCGTCGACTGGCACAGAACAGGCACTTAGGGAACCCTCACTG	TTTGGGCAAATAAACGCTGACAAGGACAGAAGG	108	0.54	108	0.54	1	1	0	0
TPOX	9	[TGAA]9	TGAATGAATGAATGAATGAATGAATGAATGAATGAA	TAGCACCCAGAACCGTCGACTGGCACAGAACAGGCACTTAGGGAACCCTCACTG	TTTGGGCAAATAAACGCTGACAAGGACAGAAGG	16	0.08	16	0.08	1	1	0	0
TPOX	10	[TGAA]10	TGAATGAATGAATGAATGAATGAATGAATGAATGAATGAA	TAGCACCCAGAACCGTCGACTGGCACAGAACAGGCACTTAGGGAACCCTCACTG	TTTGGGCAAATAAACGCTGACAAGGACAGAAGG	6	0.03	6	0.03	1	1	0	0
TPOX	11	[TGAA]11	TGAATGAATGAATGAATGAATGAATGAATGAATGAATGAATGAA	TAGCACCCAGAACCGTCGACTGGCACAGAACAGGCACTTAGGGAACCCTCACTG	TTTGGGCAAATAAACGCTGACAAGGACAGAAGG	64	0.32	64	0.32	1	1	0	0
TPOX	12	[TGAA]12	TGAATGAATGAATGAATGAATGAATGAATGAATGAATGAATGAATGAA	TAGCACCCAGAACCGTCGACTGGCACAGAACAGGCACTTAGGGAACCCTCACTG	TTTGGGCAAATAAACGCTGACAAGGACAGAAGG	5	0.025	5	0.025	1	1	0	0
						200	1	200	1	6	6	0	0
VWA	14	[TAGA]3 TGGA [TAGA]3 [CAGA]4 [TAGA]1 [CAGA]1 [TAGA]1_rs75219269	TAGATAGATAGATGGATAGATAGATAGACAGACAGACAGACAGATAGACAGATAGA	GGACAGATGATAAATACATAGGATGGATGGATGGATGGA	TCAATCCAAGTCACATACTGATTATTCTTATCATCCACTAGGGCTTTCACATCTCA	50	0.25	52	0.26	3	1	1	2
VWA	14	[TAGA]3 TGGA [TAGA]3 [CAGA]4 [TAGA]1 [CAGA]1 [TAGA]1_rs75219269_[chr12:5984076/C]	TAGATAGATAGATGGATAGATAGATAGACAGACAGACAGACAGATAGACAGATAGA	GGACAGATGATAAATACATAGGATGGATGGATGGATGGA	TCAATCCAAGTCACATACTGATTATTCTTATTATCCACTAGGGCTTTCACATCTCA	1	0.005
VWA	14	[TAGA]9 [CAGA]4 [TAGA]1	TAGATAGATAGATAGATAGATAGATAGATAGATAGACAGACAGACAGACAGATAGA	GGACAGATGATAAATACATAGGATGGATGGATAGATGGA	TCAATCCAAGTCACATACTGATTATTCTTATCATCCACTAGGGCTTTCACATCTCA	1	0.005
VWA	15	[TAGA]10 [CAGA]4 [TAGA]1	TAGATAGATAGATAGATAGATAGATAGATAGATAGATAGACAGACAGACAGACAGATAGA	GGACAGATGATAAATACATAGGATGGATGGATAGATGGA	TCAATCCAAGTCACATACTGATTATTCTTATCATCCACTAGGGCTTTCACATCTCA	6	0.03	6	0.03	1	1	0	0
VWA	16	[TAGA]11 [CAGA]4 [TAGA]1	TAGATAGATAGATAGATAGATAGATAGATAGATAGATAGATAGACAGACAGACAGACAGATAGA	GGACAGATGATAAATACATAGGATGGATGGATAGATGGA	TCAATCCAAGTCACATACTGATTATTCTTATCATCCACTAGGGCTTTCACATCTCA	28	0.14	33	0.165	3	1	2	0
VWA	16	[TAGA]12 [CAGA]3 [TAGA]1	TAGATAGATAGATAGATAGATAGATAGATAGATAGATAGATAGATAGACAGACAGACAGATAGA	GGACAGATGATAAATACATAGGATGGATGGATAGATGGA	TCAATCCAAGTCACATACTGATTATTCTTATCATCCACTAGGGCTTTCACATCTCA	4	0.02
VWA	16	[TAGA]10 [CAGA]5 [TAGA]1	TAGATAGATAGATAGATAGATAGATAGATAGATAGATAGACAGACAGACAGACAGACAGATAGA	GGACAGATGATAAATACATAGGATGGATGGATAGATGGA	TCAATCCAAGTCACATACTGATTATTCTTATCATCCACTAGGGCTTTCACATCTCA	1	0.005
VWA	17	[TAGA]12 [CAGA]4 [TAGA]1	TAGATAGATAGATAGATAGATAGATAGATAGATAGATAGATAGATAGACAGACAGACAGACAGATAGA	GGACAGATGATAAATACATAGGATGGATGGATAGATGGA	TCAATCCAAGTCACATACTGATTATTCTTATCATCCACTAGGGCTTTCACATCTCA	47	0.235	48	0.24	2	1	1	0
VWA	17	[TAGA]13 [CAGA]3 [TAGA]1	TAGATAGATAGATAGATAGATAGATAGATAGATAGATAGATAGATAGATAGACAGACAGACAGATAGA	GGACAGATGATAAATACATAGGATGGATGGATAGATGGA	TCAATCCAAGTCACATACTGATTATTCTTATCATCCACTAGGGCTTTCACATCTCA	1	0.005
VWA	18	[TAGA]13 [CAGA]4 [TAGA]1	TAGATAGATAGATAGATAGATAGATAGATAGATAGATAGATAGATAGATAGACAGACAGACAGACAGATAGA	GGACAGATGATAAATACATAGGATGGATGGATAGATGGA	TCAATCCAAGTCACATACTGATTATTCTTATCATCCACTAGGGCTTTCACATCTCA	31	0.155	32	0.16	2	1	1	0
VWA	18	[TAGA]14 [CAGA]3 [TAGA]1	TAGATAGATAGATAGATAGATAGATAGATAGATAGATAGATAGATAGATAGATAGACAGACAGACAGATAGA	GGACAGATGATAAATACATAGGATGGATGGATAGATGGA	TCAATCCAAGTCACATACTGATTATTCTTATCATCCACTAGGGCTTTCACATCTCA	1	0.005
VWA	19	[TAGA]14 [CAGA]4 [TAGA]1	TAGATAGATAGATAGATAGATAGATAGATAGATAGATAGATAGATAGATAGATAGACAGACAGACAGACAGATAGA	GGACAGATGATAAATACATAGGATGGATGGATAGATGGA	TCAATCCAAGTCACATACTGATTATTCTTATCATCCACTAGGGCTTTCACATCTCA	23	0.115	23	0.115	1	1	0	0
VWA	20	[TAGA]15 [CAGA]4 [TAGA]1	TAGATAGATAGATAGATAGATAGATAGATAGATAGATAGATAGATAGATAGATAGATAGACAGACAGACAGACAGATAGA	GGACAGATGATAAATACATAGGATGGATGGATAGATGGA	TCAATCCAAGTCACATACTGATTATTCTTATCATCCACTAGGGCTTTCACATCTCA	6	0.03	6	0.03	1	1	0	0
						200	1	200	1	13	7	5	2

## Sheet: Table S3
Table S3. Sequence-based allele frequencies and length-based allele frequencies of 29 X- STRs in unrelated Chinese Han individuals (N = 100)
Locus	Length-based allele	Comprehensive Nomenclature	Repeat Sequence	Upstream Flanking Sequence	Downstream Flanking Sequence	Count by Sequence (N = 100)	Frequency by Sequence	Count by Length	Frequency by Length	N of alleles by Sequence	N of alleles by Length	Repeat Region (RR) Variant	Flanking Region (FR) Variant
DXS10074	14	[AAGA]11 [AAGG]1 [AAGA]2	AAGAAAGAAAGAAAGAAAGAAAGAAAGAAAGAAAGAAAGAAAGAAAGGAAGAAAGA	ACTTCCTACTGCCCCACCTTTATTGTGTGTGTGCATGCATACACACACAGAGAGAGAGAGAGAGAAAAAG	AAGGAAGAAAATAGAACAAATCAGCTTATATTCAGTATTTTTTTAGTATTTTCTGTGTCAGCTCTCTGAGGGGCACTGAGACCATAA	1	0.00666667	1	0.00666667	1	1	0	0
DXS10074	15	[AAGA]12 [AAGG]1 [AAGA]2	AAGAAAGAAAGAAAGAAAGAAAGAAAGAAAGAAAGAAAGAAAGAAAGAAAGGAAGAAAGA	ACTTCCTACTGCCCCACCTTTATTGTGTGTGTGCATGCATACACACACAGAGAGAGAGAGAGAGAAAAAG	AAGGAAGAAAATAGAACAAATCAGCTTATATTCAGTATTTTTTTAGTATTTTCTGTGTCAGCTCTCTGAGGGGCACTGAGACCATAA	12	0.08	12	0.08	1	1	0	0
DXS10074	15.3	[AAGA]10 AAA [AAGA]2 [AAGG]1 [AAGA]2	AAGAAAGAAAGAAAGAAAGAAAGAAAGAAAGAAAGAAAGAAAAAAGAAAGAAAGGAAGAAAGA	ACTTCCTACTGCCCCACCTTTATTGTGTGTGTGCATGCATACACACACAGAGAGAGAGAGAGAGAAAAAG	AAGGAAGAAAATAGAACAAATCAGCTTATATTCAGTATTTTTTTAGTATTTTCTGTGTCAGCTCTCTGAGGGGCACTGAGACCATAA	1	0.00666667	1	0.00666667	1	1	0	0
DXS10074	16	[AAGA]13 [AAGG]1 [AAGA]2	AAGAAAGAAAGAAAGAAAGAAAGAAAGAAAGAAAGAAAGAAAGAAAGAAAGAAAGGAAGAAAGA	ACTTCCTACTGCCCCACCTTTATTGTGTGTGTGCATGCATACACACACAGAGAGAGAGAGAGAGAAAAAG	AAGGAAGAAAATAGAACAAATCAGCTTATATTCAGTATTTTTTTAGTATTTTCTGTGTCAGCTCTCTGAGGGGCACTGAGACCATAA	25	0.166667	25	0.166667	1	1	0	0
DXS10074	17	[AAGA]14 [AAGG]1 [AAGA]2	AAGAAAGAAAGAAAGAAAGAAAGAAAGAAAGAAAGAAAGAAAGAAAGAAAGAAAGAAAGGAAGAAAGA	ACTTCCTACTGCCCCACCTTTATTGTGTGTGTGCATGCATACACACACAGAGAGAGAGAGAGAGAAAAAG	AAGGAAGAAAATAGAACAAATCAGCTTATATTCAGTATTTTTTTAGTATTTTCTGTGTCAGCTCTCTGAGGGGCACTGAGACCATAA	58	0.386667	59	0.393333	2	1	1	0
DXS10074	17	[AAGA]17	AAGAAAGAAAGAAAGAAAGAAAGAAAGAAAGAAAGAAAGAAAGAAAGAAAGAAAGAAAGAAAGAAAGA	ACTTCCTACTGCCCCACCTTTATTGTGTGTGTGCATGCATACACACACAGAGAGAGAGAGAGAGAAAAAG	AAGGAAGAAAATAGAACAAATCAGCTTATATTCAGTATTTTTTTAGTATTTTCTGTGTCAGCTCTCTGAGGGGCACTGAGACCATAA	1	0.00666667
DXS10074	18	[AAGA]15 [AAGG]1 [AAGA]2	AAGAAAGAAAGAAAGAAAGAAAGAAAGAAAGAAAGAAAGAAAGAAAGAAAGAAAGAAAGAAAGGAAGAAAGA	ACTTCCTACTGCCCCACCTTTATTGTGTGTGTGCATGCATACACACACAGAGAGAGAGAGAGAGAAAAAG	AAGGAAGAAAATAGAACAAATCAGCTTATATTCAGTATTTTTTTAGTATTTTCTGTGTCAGCTCTCTGAGGGGCACTGAGACCATAA	30	0.2	30	0.2	1	1	0	0
DXS10074	19	[AAGA]16 [AAGG]1 [AAGA]2	AAGAAAGAAAGAAAGAAAGAAAGAAAGAAAGAAAGAAAGAAAGAAAGAAAGAAAGAAAGAAAGAAAGGAAGAAAGA	ACTTCCTACTGCCCCACCTTTATTGTGTGTGTGCATGCATACACACACAGAGAGAGAGAGAGAGAAAAAG	AAGGAAGAAAATAGAACAAATCAGCTTATATTCAGTATTTTTTTAGTATTTTCTGTGTCAGCTCTCTGAGGGGCACTGAGACCATA	18	0.12	18	0.12	1	1	0	0
DXS10074	20	[AAGA]17 [AAGG]1 [AAGA]2	AAGAAAGAAAGAAAGAAAGAAAGAAAGAAAGAAAGAAAGAAAGAAAGAAAGAAAGAAAGAAAGAAAGAAAGGAAGAAAGA	ACTTCCTACTGCCCCACCTTTATTGTGTGTGTGCATGCATACACACACAGAGAGAGAGAGAGAGAAAAAG	AAGGAAGAAAATAGAACAAATCAGCTTATATTCAGTATTTTTTTAGTATTTTCTGTGTCAGCTCTCTGAGGGGCACTGAGACCATAA	3	0.02	4	0.0266667	2	1	1	0
DXS10074	20	[AGAA]16 [AGAG]1 [AGAA]3	AGAAAGAAAGAAAGAAAGAAAGAAAGAAAGAAAGAAAGAAAGAAAGAAAGAAAGAAAGAAAGAAAGAGAGAAAGAAAGAA	ACTTCCTGGGTGACCAAGTGAGACCAAAAAAAGAGAGAGAGAGTGAAAGAG	AACTACAGGCCAATATACCTGATGATTATTGATGCAAAAGTTCTCAACAAAATACTAGCAAACTGAACTCAACAACAC	1	0.00666667
						150	1	150	1	10	8	2	0
DXS10079	15	[AGAA]11 [AGAG]1 [AGAA]3	AGAAAGAAAGAAAGAAAGAAAGAAAGAAAGAAAGAAAGAAAGAAAGAGAGAAAGAAAGAA	CCTGGGTGACCAAGTGAGACCAAAAAAAGAGAGAGAGAGTGAAAGAG	AACTACAGGCCAATATACCTGATGATTATTGATGCAAAAGTTCTCAACAAAATACTAGCAAACTGAACTCAACAACAC	2	0.0133333	2	0.0133333	1	1	0	0
DXS10079	16	[AGAA]12 [AGAG]1 [AGAA]3	AGAAAGAAAGAAAGAAAGAAAGAAAGAAAGAAAGAAAGAAAGAAAGAAAGAGAGAAAGAAAGAA	CCTGGGTGACCAAGTGAGACCAAAAAAAGAGAGAGAGAGTGAAAGAG	AACTACAGGCCAATATACCTGATGATTATTGATGCAAAAGTTCTCAACAAAATACTAGCAAACTGAACTCAACAACAC	1	0.00666667	1	0.00666667	1	1	0	0
DXS10079	17	[AGAA]13 [AGAG]1 [AGAA]3	AGAAAGAAAGAAAGAAAGAAAGAAAGAAAGAAAGAAAGAAAGAAAGAAAGAAAGAGAGAAAGAAAGAA	CCTGGGTGACCAAGTGAGACCAAAAAAAGAGAGAGAGAGTGAAAGAG	AACTACAGGCCAATATACCTGATGATTATTGATGCAAAAGTTCTCAACAAAATACTAGCAAACTGAACTCAACAACAC	10	0.0666667	10	0.0666667	1	1	0	0
DXS10079	18	[AGAA]14 [AGAG]1 [AGAA]3	AGAAAGAAAGAAAGAAAGAAAGAAAGAAAGAAAGAAAGAAAGAAAGAAAGAAAGAAAGAGAGAAAGAAAGAA	CCTGGGTGACCAAGTGAGACCAAAAAAAGAGAGAGAGAGTGAAAGAG	AACTACAGGCCAATATACCTGATGATTATTGATGCAAAAGTTCTCAACAAAATACTAGCAAACTGAACTCAACAACAC	13	0.0866667	14	0.0933333	2	1	1	2
DXS10079	18	TGAA [AGAG]1 [AGAA]12 [AGAG]1 [AGAA]3_[chX:67496074-67496075-GA/-]Indel_[chX: 67496076-A]	TGAAAGAGAGAAAGAAAGAAAGAAAGAAAGAAAGAAAGAAAGAAAGAAAGAAAGAAAGAGAGAAAGAAAGAA	CCTGGGTGACCAAGTGAGACCAAAAAAAGAGAGAGAGAG[TGAA]AGAGAG	AACTACAGGCCAATATACCTGATGATTATTGATGCAAAAGTTCTCAACAAAATACTAGCAAACTGAACTCAACAACAC	1	0.00666667
DXS10079	19	[AGAA]15 [AGAG]1 [AGAA]3	AGAAAGAAAGAAAGAAAGAAAGAAAGAAAGAAAGAAAGAAAGAAAGAAAGAAAGAAAGAAAGAGAGAAAGAAAGAA	CCTGGGTGACCAAGTGAGACCAAAAAAAGAGAGAGAGAGTGAAAGAG	AACTACAGGCCAATATACCTGATGATTATTGATGCAAAAGTTCTCAACAAAATACTAGCAAACTGAACTCAACAACACA	34	0.226667	37	0.246667	2	1	0	1
DXS10079	19	[AGAA]15 [AGAG]1 [AGAA]3_[chX: 67496057-A]	AGAAAGAAAGAAAGAAAGAAAGAAAGAAAGAAAGAAAGAAAGAAAGAAAGAAAGAAAGAAAGAGAGAAAGAAAGAA	CCTGGGTGACCAAGTGAGACCAAGAAAAGAGAGAGAGAGTGAAAGAG	AACTACAGGCCAATATACCTGATGATTATTGATGCAAAAGTTCTCAACAAAATACTAGCAAACTGAACTCAACAACAC	3	0.02
DXS10079	20	[AGAA]16 [AGAG]1 [AGAA]3	AGAAAGAAAGAAAGAAAGAAAGAAAGAAAGAAAGAAAGAAAGAAAGAAAGAAAGAAAGAAAGAAAGAGAGAAAGAAAGAA	CCTGGGTGACCAAGTGAGACCAAAAAAAGAGAGAGAGAGTGAAAGAG	AACTACAGGCCAATATACCTGATGATTATTGATGCAAAAGTTCTCAACAAAATACTAGCAAACTGAACTCAACAACAC	42	0.28	44	0.293333	2	1	0	1
DXS10079	20	[AGAA]16 [AGAG]1 [AGAA]3_[chX: 67496057-A]	AGAAAGAAAGAAAGAAAGAAAGAAAGAAAGAAAGAAAGAAAGAAAGAAAGAAAGAAAGAAAGAAAGAGAGAAAGAAAGAA	CCTGGGTGACCAAGTGAGACCAAGAAAAGAGAGAGAGAGTGAAAGAG	AACTACAGGCCAATATACCTGATGATTATTGATGCAAAAGTTCTCAACAAAATACTAGCAAACTGAACTCAACAACAC	2	0.0133333
DXS10079	21	[AGAA]17 [AGAG]1 [AGAA]3	AGAAAGAAAGAAAGAAAGAAAGAAAGAAAGAAAGAAAGAAAGAAAGAAAGAAAGAAAGAAAGAAAGAAAGAGAGAAAGAAAGAA	CCTGGGTGACCAAGTGAGACCAAAAAAAGAGAGAGAGAGTGAAAGAG	AACTACAGGCCAATATACCTGATGATTATTGATGCAAAAGTTCTCAACAAAATACTAGCAAACTGAACTCAACAACAC	25	0.166667	26	0.173333	2	1	0	1
DXS10079	21	[AGAA]17 [AGAG]1 [AGAA]3_[chX: 67496170-C]	AGAAAGAAAGAAAGAAAGAAAGAAAGAAAGAAAGAAAGAAAGAAAGAAAGAAAGAAAGAAAGAAAGAAAGAGAGAAAGAAAGAA	CCTGGGTGACCAAGTGAGACCAAAAAAAGAGAGAGAGAGTGAAAGAG	AACTATAGGCCAATATACCTGATGATTATTGATGCAAAAGTTCTCAACAAAATACTAGCAAACTGAACTCAACAACAC	1	0.00666667
DXS10079	22	[AGAA]18 [AGAG]1 [AGAA]3	AGAAAGAAAGAAAGAAAGAAAGAAAGAAAGAAAGAAAGAAAGAAAGAAAGAAAGAAAGAAAGAAAGAAAGAAAGAGAGAAAGAAAGAA	CCTGGGTGACCAAGTGAGACCAAAAAAAGAGAGAGAGAGTGAAAGAG	AACTACAGGCCAATATACCTGATGATTATTGATGCAAAAGTTCTCAACAAAATACTAGCAAACTGAACTCAACAACAC	14	0.0933333	14	0.0933333	1	1	0	0
DXS10079	23	[AGAA]19 [AGAG]1 [AGAA]3	AGAAAGAAAGAAAGAAAGAAAGAAAGAAAGAAAGAAAGAAAGAAAGAAAGAAAGAAAGAAAGAAAGAAAGAAAGAAAGAGAGAAAGAAAGAA	CCTGGGTGACCAAGTGAGACCAAAAAAAGAGAGAGAGAGTGAAAGAG	AACTACAGGCCAATATACCTGATGATTATTGATGCAAAAGTTCTCAACAAAATACTAGCAAACTGAACTCAACAACAC	2	0.0133333	2	0.0133333	1	1	0	0
						150	1	150	1	13	9	1	5
DXS101	21	[CTT]15 [ATT]6	CTTCTTCTTCTTCTTCTTCTTCTTCTTCTTCTTCTTCTTCTTCTTATTATTATTATTATTATT	TCAGTTTTATCCCCGCTACAGGAAATATACTATTCACATTTTACTCTAAATCAGTCCAAATATCTCCCTTCAAAAACAAAGATAATACACACATATTCATTTT	ATACTTTAAGTTCTGGGATACATGCGCA	1	0.00671141	1	0.00671141	1	1	0	0
DXS101	22	[CTT]16 [ATT]6	CTTCTTCTTCTTCTTCTTCTTCTTCTTCTTCTTCTTCTTCTTCTTCTTATTATTATTATTATTATT	TCAGTTTTATCCCCGCTACAGGAAATATACTATTCACATTTTACTCTAAATCAGTCCAAATATCTCCCTTCAAAAACAAAGATAATACACACATATTCATTTT	ATACTTTAAGTTCTGGGATACATGCGCA	3	0.0201342	10	0.0671141	3	1	2	0
DXS101	22	[CTT]14 [ATT]8	CTTCTTCTTCTTCTTCTTCTTCTTCTTCTTCTTCTTCTTCTTATTATTATTATTATTATTATTATT	TCAGTTTTATCCCCGCTACAGGAAATATACTATTCACATTTTACTCTAAATCAGTCCAAATATCTCCCTTCAAAAACAAAGATAATACACACATATTCATTTT	ATACTTTAAGTTCTGGGATACATGCGCA	4	0.0268456
DXS101	22	[CTT]15 [ATT]7	CTTCTTCTTCTTCTTCTTCTTCTTCTTCTTCTTCTTCTTCTTCTTATTATTATTATTATTATTATT	TCAGTTTTATCCCCGCTACAGGAAATATACTATTCACATTTTACTCTAAATCAGTCCAAATATCTCCCTTCAAAAACAAAGATAATACACACATATTCATTTT	ATACTTTAAGTTCTGGGATACATGCGCA	3	0.0201342
DXS101	23	[CTT]12 [ATT]11	CTTCTTCTTCTTCTTCTTCTTCTTCTTCTTCTTCTTATTATTATTATTATTATTATTATTATTATTATT	TCAGTTTTATCCCCGCTACAGGAAATATACTATTCACATTTTACTCTAAATCAGTCCAAATATCTCCCTTCAAAAACAAAGATAATACACACATATTCATTTT	ATACTTTAAGTTCTGGGATACATGCGCA	1	0.00671141	17	0.114094	6	1	5	0
DXS101	23	[CTT]14 [ATT]9	CTTCTTCTTCTTCTTCTTCTTCTTCTTCTTCTTCTTCTTCTTATTATTATTATTATTATTATTATTATT	TCAGTTTTATCCCCGCTACAGGAAATATACTATTCACATTTTACTCTAAATCAGTCCAAATATCTCCCTTCAAAAACAAAGATAATACACACATATTCATTTT	ATACTTTAAGTTCTGGGATACATGCGCA	4	0.0268456
DXS101	23	[CTT]16 [ATT]7	CTTCTTCTTCTTCTTCTTCTTCTTCTTCTTCTTCTTCTTCTTCTTCTTATTATTATTATTATTATTATT	TCAGTTTTATCCCCGCTACAGGAAATATACTATTCACATTTTACTCTAAATCAGTCCAAATATCTCCCTTCAAAAACAAAGATAATACACACATATTCATTTT	ATACTTTAAGTTCTGGGATACATGCGCA	3	0.0201342
DXS101	23	[CTT]17 [ATT]6	CTTCTTCTTCTTCTTCTTCTTCTTCTTCTTCTTCTTCTTCTTCTTCTTCTTATTATTATTATTATTATT	TCAGTTTTATCCCCGCTACAGGAAATATACTATTCACATTTTACTCTAAATCAGTCCAAATATCTCCCTTCAAAAACAAAGATAATACACACATATTCATTTT	ATACTTTAAGTTCTGGGATACATGCGCA	2	0.0134228
DXS101	23	[CTT]18 [ATT]5	CTTCTTCTTCTTCTTCTTCTTCTTCTTCTTCTTCTTCTTCTTCTTCTTCTTCTTATTATTATTATTATT	TCAGTTTTATCCCCGCTACAGGAAATATACTATTCACATTTTACTCTAAATCAGTCCAAATATCTCCCTTCAAAAACAAAGATAATACACACATATTCATTTT	ATACTTTAAGTTCTGGGATACATGCGCA	6	0.0402685
DXS101	23	[CTT]19 [ATT]4	CTTCTTCTTCTTCTTCTTCTTCTTCTTCTTCTTCTTCTTCTTCTTCTTCTTCTTCTTATTATTATTATT	TCAGTTTTATCCCCGCTACAGGAAATATACTATTCACATTTTACTCTAAATCAGTCCAAATATCTCCCTTCAAAAACAAAGATAATACACACATATTCATTTT	ATACTTTAAGTTCTGGGATACATGCGCA	1	0.00671141
DXS101	24	[CTT]13 [ATT]11	CTTCTTCTTCTTCTTCTTCTTCTTCTTCTTCTTCTTCTTATTATTATTATTATTATTATTATTATTATTATT	TCAGTTTTATCCCCGCTACAGGAAATATACTATTCACATTTTACTCTAAATCAGTCCAAATATCTCCCTTCAAAAACAAAGATAATACACACATATTCATTTT	ATACTTTAAGTTCTGGGATACATGCGCA	1	0.00671141	39	0.261745	9	1	8	0
DXS101	24	[CTT]14 [ATT]10	CTTCTTCTTCTTCTTCTTCTTCTTCTTCTTCTTCTTCTTCTTATTATTATTATTATTATTATTATTATTATT	TCAGTTTTATCCCCGCTACAGGAAATATACTATTCACATTTTACTCTAAATCAGTCCAAATATCTCCCTTCAAAAACAAAGATAATACACACATATTCATTTT	ATACTTTAAGTTCTGGGATACATGCGCA	2	0.0134228
DXS101	24	[CTT]15 [ATT]9	CTTCTTCTTCTTCTTCTTCTTCTTCTTCTTCTTCTTCTTCTTCTTATTATTATTATTATTATTATTATTATT	TCAGTTTTATCCCCGCTACAGGAAATATACTATTCACATTTTACTCTAAATCAGTCCAAATATCTCCCTTCAAAAACAAAGATAATACACACATATTCATTTT	ATACTTTAAGTTCTGGGATACATGCGCA	2	0.0134228
DXS101	24	[CTT]16 [ATT]8	CTTCTTCTTCTTCTTCTTCTTCTTCTTCTTCTTCTTCTTCTTCTTCTTATTATTATTATTATTATTATTATT	TCAGTTTTATCCCCGCTACAGGAAATATACTATTCACATTTTACTCTAAATCAGTCCAAATATCTCCCTTCAAAAACAAAGATAATACACACATATTCATTTT	ATACTTTAAGTTCTGGGATACATGCGCA	9	0.0604027
DXS101	24	[CTT]17 [ATT]7	CTTCTTCTTCTTCTTCTTCTTCTTCTTCTTCTTCTTCTTCTTCTTCTTCTTATTATTATTATTATTATTATT	TCAGTTTTATCCCCGCTACAGGAAATATACTATTCACATTTTACTCTAAATCAGTCCAAATATCTCCCTTCAAAAACAAAGATAATACACACATATTCATTTT	ATACTTTAAGTTCTGGGATACATGCGCA	12	0.0805369
DXS101	24	[CTT]18 [ATT]6	CTTCTTCTTCTTCTTCTTCTTCTTCTTCTTCTTCTTCTTCTTCTTCTTCTTCTTATTATTATTATTATTATT	TCAGTTTTATCCCCGCTACAGGAAATATACTATTCACATTTTACTCTAAATCAGTCCAAATATCTCCCTTCAAAAACAAAGATAATACACACATATTCATTTT	ATACTTTAAGTTCTGGGATACATGCGCA	5	0.033557
DXS101	24	[CTT]19 [ATT]5	CTTCTTCTTCTTCTTCTTCTTCTTCTTCTTCTTCTTCTTCTTCTTCTTCTTCTTCTTATTATTATTATTATT	TCAGTTTTATCCCCGCTACAGGAAATATACTATTCACATTTTACTCTAAATCAGTCCAAATATCTCCCTTCAAAAACAAAGATAATACACACATATTCATTTT	ATACTTTAAGTTCTGGGATACATGCGCA	5	0.033557
DXS101	24	[CTT]8 GTTGTTGTT [CTT]4 GTT [CTT]1 [ATT]7	CTTCTTCTTCTTCTTCTTCTTCTTGTTGTTGTTCTTCTTCTTCTTGTTCTTATTATTATTATTATTATTATT	TCAGTTTTATCCACGCTACAGGAAATATACTATTCACATTTTACTCTGAATCAGTCCAAATATCTCCCTTCAAAAACAAAGATAATACACACATATTCATTTT	ATACTTTAAGTTCTGGGATACATGCGCA	1	0.00671141
DXS101	24	[CTT]20 [ATT]4	CTTCTTCTTCTTCTTCTTCTTCTTCTTCTTCTTCTTCTTCTTCTTCTTCTTCTTCTTCTTATTATTATTATT	TCAGTTTTATCCCCGCTACAGGAAATATACTATTCACATTTTACTCTAAATCAGTCCAAATATCTCCCTTCAAAAACAAAGATAATACACACATATTCATTTT	ATACTTTAAGTTCTGGGATACATGCGCA	2	0.0134228
DXS101	25	[CTT]12 [ATT]13	CTTCTTCTTCTTCTTCTTCTTCTTCTTCTTCTTCTTATTATTATTATTATTATTATTATTATTATTATTATTATT	TCAGTTTTATCCCCGCTACAGGAAATATACTATTCACATTTTACTCTAAATCAGTCCAAATATCTCCCTTCAAAAACAAAGATAATACACACATATTCATTTT	ATACTTTAAGTTCTGGGATACATGCGCA	2	0.0134228	36	0.241611	10	1	9	0
DXS101	25	[CTT]13 [ATT]12	CTTCTTCTTCTTCTTCTTCTTCTTCTTCTTCTTCTTCTTATTATTATTATTATTATTATTATTATTATTATTATT	TCAGTTTTATCCCCGCTACAGGAAATATACTATTCACATTTTACTCTAAATCAGTCCAAATATCTCCCTTCAAAAACAAAGATAATACACACATATTCATTTT	ATACTTTAAGTTCTGGGATACATGCGCA	1	0.00671141
DXS101	25	[CTT]14 [ATT]11	CTTCTTCTTCTTCTTCTTCTTCTTCTTCTTCTTCTTCTTCTTATTATTATTATTATTATTATTATTATTATTATT	TCAGTTTTATCCCCGCTACAGGAAATATACTATTCACATTTTACTCTAAATCAGTCCAAATATCTCCCTTCAAAAACAAAGATAATACACACATATTCATTTT	ATACTTTAAGTTCTGGGATACATGCGCA	2	0.0134228
DXS101	25	[CTT]15 [ATT]10	CTTCTTCTTCTTCTTCTTCTTCTTCTTCTTCTTCTTCTTCTTCTTATTATTATTATTATTATTATTATTATTATT	TCAGTTTTATCCCCGCTACAGGAAATATACTATTCACATTTTACTCTAAATCAGTCCAAATATCTCCCTTCAAAAACAAAGATAATACACACATATTCATTTT	ATACTTTAAGTTCTGGGATACATGCGCA	3	0.0201342
DXS101	25	[CTT]16 [ATT]9	CTTCTTCTTCTTCTTCTTCTTCTTCTTCTTCTTCTTCTTCTTCTTCTTATTATTATTATTATTATTATTATTATT	TCAGTTTTATCCCCGCTACAGGAAATATACTATTCACATTTTACTCTAAATCAGTCCAAATATCTCCCTTCAAAAACAAAGATAATACACACATATTCATTTT	ATACTTTAAGTTCTGGGATACATGCGCA	5	0.033557
DXS101	25	[CTT]17 [ATT]8	CTTCTTCTTCTTCTTCTTCTTCTTCTTCTTCTTCTTCTTCTTCTTCTTCTTATTATTATTATTATTATTATTATT	TCAGTTTTATCCCCGCTACAGGAAATATACTATTCACATTTTACTCTAAATCAGTCCAAATATCTCCCTTCAAAAACAAAGATAATACACACATATTCATTTT	ATACTTTAAGTTCTGGGATACATGCGCA	7	0.0469799
DXS101	25	[CTT]18 [ATT]7	CTTCTTCTTCTTCTTCTTCTTCTTCTTCTTCTTCTTCTTCTTCTTCTTCTTCTTATTATTATTATTATTATTATT	TCAGTTTTATCCCCGCTACAGGAAATATACTATTCACATTTTACTCTAAATCAGTCCAAATATCTCCCTTCAAAAACAAAGATAATACACACATATTCATTTT	ATACTTTAAGTTCTGGGATACATGCGCA	6	0.0402685
DXS101	25	[CTT]19 [ATT]6	CTTCTTCTTCTTCTTCTTCTTCTTCTTCTTCTTCTTCTTCTTCTTCTTCTTCTTCTTATTATTATTATTATTATT	TCAGTTTTATCCCCGCTACAGGAAATATACTATTCACATTTTACTCTAAATCAGTCCAAATATCTCCCTTCAAAAACAAAGATAATACACACATATTCATTTT	ATACTTTAAGTTCTGGGATACATGCGCA	5	0.033557
DXS101	25	[CTT]20 [ATT]5	CTTCTTCTTCTTCTTCTTCTTCTTCTTCTTCTTCTTCTTCTTCTTCTTCTTCTTCTTCTTATTATTATTATTATT	TCAGTTTTATCCCCGCTACAGGAAATATACTATTCACATTTTACTCTAAATCAGTCCAAATATCTCCCTTCAAAAACAAAGATAATACACACATATTCATTTT	ATACTTTAAGTTCTGGGATACATGCGCA	4	0.0268456
DXS101	25	[CTT]21 [ATT]4	CTTCTTCTTCTTCTTCTTCTTCTTCTTCTTCTTCTTCTTCTTCTTCTTCTTCTTCTTCTTCTTATTATTATTATT	TCAGTTTTATCCCCGCTACAGGAAATATACTATTCACATTTTACTCTAAATCAGTCCAAATATCTCCCTTCAAAAACAAAGATAATACACACATATTCATTTT	ATACTTTAAGTTCTGGGATACATGCGCA	1	0.00671141
DXS101	26	[CTT]13 [ATT]13	CTTCTTCTTCTTCTTCTTCTTCTTCTTCTTCTTCTTCTTATTATTATTATTATTATTATTATTATTATTATTATTATT	TCAGTTTTATCCCCGCTACAGGAAATATACTATTCACATTTTACTCTAAATCAGTCCAAATATCTCCCTTCAAAAACAAAGATAATACACACATATTCATTTT	ATACTTTAAGTTCTGGGATACATGCGCA	1	0.00671141	26	0.174497	8	1	7	0
DXS101	26	[CTT]15 [ATT]11	CTTCTTCTTCTTCTTCTTCTTCTTCTTCTTCTTCTTCTTCTTCTTATTATTATTATTATTATTATTATTATTATTATT	TCAGTTTTATCCCCGCTACAGGAAATATACTATTCACATTTTACTCTAAATCAGTCCAAATATCTCCCTTCAAAAACAAAGATAATACACACATATTCATTTT	ATACTTTAAGTTCTGGGATACATGCGCA	2	0.0134228
DXS101	26	[CTT]16 [ATT]10	CTTCTTCTTCTTCTTCTTCTTCTTCTTCTTCTTCTTCTTCTTCTTCTTATTATTATTATTATTATTATTATTATTATT	TCAGTTTTATCCCCGCTACAGGAAATATACTATTCACATTTTACTCTAAATCAGTCCAAATATCTCCCTTCAAAAACAAAGATAATACACACATATTCATTTT	ATACTTTAAGTTCTGGGATACATGCGCA	3	0.0201342
DXS101	26	[CTT]17 [ATT]9	CTTCTTCTTCTTCTTCTTCTTCTTCTTCTTCTTCTTCTTCTTCTTCTTCTTATTATTATTATTATTATTATTATTATT	TCAGTTTTATCCCCGCTACAGGAAATATACTATTCACATTTTACTCTAAATCAGTCCAAATATCTCCCTTCAAAAACAAAGATAATACACACATATTCATTTT	ATACTTTAAGTTCTGGGATACATGCGCA	5	0.033557
DXS101	26	[CTT]18 [ATT]8	CTTCTTCTTCTTCTTCTTCTTCTTCTTCTTCTTCTTCTTCTTCTTCTTCTTCTTATTATTATTATTATTATTATTATT	TCAGTTTTATCCCCGCTACAGGAAATATACTATTCACATTTTACTCTAAATCAGTCCAAATATCTCCCTTCAAAAACAAAGATAATACACACATATTCATTTT	ATACTTTAAGTTCTGGGATACATGCGCA	5	0.033557
DXS101	26	[CTT]19 [ATT]7	CTTCTTCTTCTTCTTCTTCTTCTTCTTCTTCTTCTTCTTCTTCTTCTTCTTCTTCTTATTATTATTATTATTATTATT	TCAGTTTTATCCCCGCTACAGGAAATATACTATTCACATTTTACTCTAAATCAGTCCAAATATCTCCCTTCAAAAACAAAGATAATACACACATATTCATTTT	ATACTTTAAGTTCTGGGATACATGCGCA	8	0.0536913
DXS101	26	[CTT]20 [ATT]6	CTTCTTCTTCTTCTTCTTCTTCTTCTTCTTCTTCTTCTTCTTCTTCTTCTTCTTCTTCTTATTATTATTATTATTATT	TCAGTTTTATCCCCGCTACAGGAAATATACTATTCACATTTTACTCTAAATCAGTCCAAATATCTCCCTTCAAAAACAAAGATAATACACACATATTCATTTT	ATACTTTAAGTTCTGGGATACATGCGCA	1	0.00671141
DXS101	26	[CTT]21 [ATT]5	CTTCTTCTTCTTCTTCTTCTTCTTCTTCTTCTTCTTCTTCTTCTTCTTCTTCTTCTTCTTCTTATTATTATTATTATT	TCAGTTTTATCCCCGCTACAGGAAATATACTATTCACATTTTACTCTAAATCAGTCCAAATATCTCCCTTCAAAAACAAAGATAATACACACATATTCATTTT	ATACTTTAAGTTCTGGGATACATGCGCA	1	0.00671141
DXS101	27	[CTT]15 [ATT]12	CTTCTTCTTCTTCTTCTTCTTCTTCTTCTTCTTCTTCTTCTTCTTATTATTATTATTATTATTATTATTATTATTATTATT	TCAGTTTTATCCCCGCTACAGGAAATATACTATTCACATTTTACTCTAAATCAGTCCAAATATCTCCCTTCAAAAACAAAGATAATACACACATATTCATTTT	ATACTTTAAGTTCTGGGATACATGCGCA	2	0.0134228	9	0.0604027	6	1	5	0
DXS101	27	[CTT]16 [ATT]11	CTTCTTCTTCTTCTTCTTCTTCTTCTTCTTCTTCTTCTTCTTCTTCTTATTATTATTATTATTATTATTATTATTATTATT	TCAGTTTTATCCCCGCTACAGGAAATATACTATTCACATTTTACTCTAAATCAGTCCAAATATCTCCCTTCAAAAACAAAGATAATACACACATATTCATTTT	ATACTTTAAGTTCTGGGATACATGCGCA	1	0.00671141
DXS101	27	[CTT]17 [ATT]10	CTTCTTCTTCTTCTTCTTCTTCTTCTTCTTCTTCTTCTTCTTCTTCTTCTTATTATTATTATTATTATTATTATTATTATT	TCAGTTTTATCCCCGCTACAGGAAATATACTATTCACATTTTACTCTAAATCAGTCCAAATATCTCCCTTCAAAAACAAAGATAATACACACATATTCATTTT	ATACTTTAAGTTCTGGGATACATGCGCA	1	0.00671141
DXS101	27	[CTT]20 [ATT]7	CTTCTTCTTCTTCTTCTTCTTCTTCTTCTTCTTCTTCTTCTTCTTCTTCTTCTTCTTCTTATTATTATTATTATTATTATT	TCAGTTTTATCCCCGCTACAGGAAATATACTATTCACATTTTACTCTAAATCAGTCCAAATATCTCCCTTCAAAAACAAAGATAATACACACATATTCATTTT	ATACTTTAAGTTCTGGGATACATGCGCA	3	0.0201342
DXS101	27	[CTT]22 [ATT]5	CTTCTTCTTCTTCTTCTTCTTCTTCTTCTTCTTCTTCTTCTTCTTCTTCTTCTTCTTCTTCTTCTTATTATTATTATTATT	TCAGTTTTATCCCCGCTACAGGAAATATACTATTCACATTTTACTCTAAATCAGTCCAAATATCTCCCTTCAAAAACAAAGATAATACACACATATTCATTTT	ATACTTTAAGTTCTGGGATACATGCGCA	1	0.00671141
DXS101	27	[CTT]23 [ATT]4	CTTCTTCTTCTTCTTCTTCTTCTTCTTCTTCTTCTTCTTCTTCTTCTTCTTCTTCTTCTTCTTCTTCTTATTATTATTATT	TCAGTTTTATCCCCGCTACAGGAAATATACTATTCACATTTTACTCTAAATCAGTCCAAATATCTCCCTTCAAAAACAAAGATAATACACACATATTCATTTT	ATACTTTAAGTTCTGGGATACATGCGCA	1	0.00671141
DXS101	28	[CTT]14 [ATT]14	CTTCTTCTTCTTCTTCTTCTTCTTCTTCTTCTTCTTCTTCTTATTATTATTATTATTATTATTATTATTATTATTATTATTATT	TCAGTTTTATCCCCGCTACAGGAAATATACTATTCACATTTTACTCTAAATCAGTCCAAATATCTCCCTTCAAAAACAAAGATAATACACACATATTCATTTT	ATACTTTAAGTTCTGGGATACATGCGCA	1	0.00671141	6	0.0402685	5	1	4	0
DXS101	28	[CTT]16 [ATT]12	CTTCTTCTTCTTCTTCTTCTTCTTCTTCTTCTTCTTCTTCTTCTTCTTATTATTATTATTATTATTATTATTATTATTATTATT	TCAGTTTTATCCCCGCTACAGGAAATATACTATTCACATTTTACTCTAAATCAGTCCAAATATCTCCCTTCAAAAACAAAGATAATACACACATATTCATTTT	ATACTTTAAGTTCTGGGATACATGCGCA	1	0.00671141
DXS101	28	[CTT]18 [ATT]10	CTTCTTCTTCTTCTTCTTCTTCTTCTTCTTCTTCTTCTTCTTCTTCTTCTTCTTATTATTATTATTATTATTATTATTATTATT	TCAGTTTTATCCCCGCTACAGGAAATATACTATTCACATTTTACTCTAAATCAGTCCAAATATCTCCCTTCAAAAACAAAGATAATACACACATATTCATTTT	ATACTTTAAGTTCTGGGATACATGCGCA	2	0.0134228
DXS101	28	[CTT]20 [ATT]8	CTTCTTCTTCTTCTTCTTCTTCTTCTTCTTCTTCTTCTTCTTCTTCTTCTTCTTCTTCTTATTATTATTATTATTATTATTATT	TCAGTTTTATCCCCGCTACAGGAAATATACTATTCACATTTTACTCTAAATCAGTCCAAATATCTCCCTTCAAAAACAAAGATAATACACACATATTCATTTT	ATACTTTAAGTTCTGGGATACATGCGCA	1	0.00671141
DXS101	28	[CTT]21 [ATT]7	CTTCTTCTTCTTCTTCTTCTTCTTCTTCTTCTTCTTCTTCTTCTTCTTCTTCTTCTTCTTCTTATTATTATTATTATTATTATT	TCAGTTTTATCCCCGCTACAGGAAATATACTATTCACATTTTACTCTAAATCAGTCCAAATATCTCCCTTCAAAAACAAAGATAATACACACATATTCATTTT	ATACTTTAAGTTCTGGGATACATGCGCA	1	0.00671141
DXS101	29	[CTT]19 [ATT]10	CTTCTTCTTCTTCTTCTTCTTCTTCTTCTTCTTCTTCTTCTTCTTCTTCTTCTTCTTATTATTATTATTATTATTATTATTATTATT	TCAGTTTTATCCCCGCTACAGGAAATATACTATTCACATTTTACTCTAAATCAGTCCAAATATCTCCCTTCAAAAACAAAGATAATACACACATATTCATTTT	ATACTTTAAGTTCTGGGATACATGCGCA	2	0.0134228	3	0.0201342	2	1	1	0
DXS101	29	[CTT]20 [ATT]9	CTTCTTCTTCTTCTTCTTCTTCTTCTTCTTCTTCTTCTTCTTCTTCTTCTTCTTCTTCTTATTATTATTATTATTATTATTATTATT	TCAGTTTTATCCCCGCTACAGGAAATATACTATTCACATTTTACTCTAAATCAGTCCAAATATCTCCCTTCAAAAACAAAGATAATACACACATATTCATTTT	ATACTTTAAGTTCTGGGATACATGCGCA	1	0.00671141
DXS101	30	[CTT]21 [ATT]9	CTTCTTCTTCTTCTTCTTCTTCTTCTTCTTCTTCTTCTTCTTCTTCTTCTTCTTCTTCTTCTTATTATTATTATTATTATTATTATTATT	TCAGTTTTATCCCCGCTACAGGAAATATACTATTCACATTTTACTCTAAATCAGTCCAAATATCTCCCTTCAAAAACAAAGATAATACACACATATTCATTTT	ATACTTTAAGTTCTGGGATACATGCGCA	1	0.00671141	3	0.0201342	3	1	2	1
DXS101	30	[CTT]18 [ATT]12	CTTCTTCTTCTTCTTCTTCTTCTTCTTCTTCTTCTTCTTCTTCTTCTTCTTCTTATTATTATTATTATTATTATTATTATTATTATTATT	TCAGTTTTATCCCCGCTACAGGAAATATACTATTCACATTTTACTCTAAATCAGTCCAAATATCTCCCTTCAAAAACAAAGATAATACACACATATTCATTTT	ATACTTTAAGTTCTGGGATACATGCGCA	1	0.00671141
DXS101	30	[CTT]17 [ATT]13_[chrX:134520482-134520483]Indel	CTTCTTCTTCTTCTTCTTCTTCTTCTTCTTCTTCTTCTTCTTCTTCTTCTTATTATTATTATTATTATTATTATTATTATTATTATTATT	TCAGTTTTATCCCCGCTACAGGAAATATACTATTCACATTTTACTCTAAATCAGTCCAAATATCTCCCTTCAAAAACAAAGATAATACACACATATTCATTTTCTT	ATACTTTAAGTTCTGGGATACATGCGCA	1	0.00671141
						150	1.00671	150	1.00671	53	10	43	1
DXS10101	27	[AAAG]3 gaaagaag [GAAA]3 a [GAAA]4 aaga [AAAG]5 aaaaagaa [AAAG]12	AAAGAAAGAAAGGAAAGAAGGAAAGAAAGAAAAGAAAGAAAGAAAGAAAAAGAAAAGAAAGAAAGAAAGAAAGAAAAAGAAAAAGAAAGAAAGAAAGAAAGAAAGAAAGAAAGAAAGAAAGAAAGAAAG	GGTGATGGGTACATGTGGGAGTTCATGATACTATATTTTTATGTGTTTCAATCTTTCCATAATAAAATTTTTTTTTAGAAA	AAAATACGGTATCAGGATAAGCCTAAATAAGAAGGTGACATTTGCTGTGGA	1	0.00666667	1	0.00666667	1	1	0	0
DXS10101	28	[AAAG]3 gaaagaag [GAAA]3 a [GAAA]4 aaga [AAAG]5 aaaaagaa [AAAG]13	AAAGAAAGAAAGGAAAGAAGGAAAGAAAGAAAAGAAAGAAAGAAAGAAAAAGAAAAGAAAGAAAGAAAGAAAGAAAAAGAAAAAGAAAGAAAGAAAGAAAGAAAGAAAGAAAGAAAGAAAGAAAGAAAGAAAG	GGTGATGGGTACATGTGGGAGTTCATGATACTATATTTTTATGTGTTTCAATCTTTCCATAATAAAATTTTTTTTTAGAAA	AAAATACGGTATCAGGATAAGCCTAAATAAGAAGGTGACATTTGCTGTGGA	2	0.0133333	2	0.0133333	1	1	0	0
DXS10101	28.2	[AAAG]3 gaaagaag [GAAA]3 a [GAAA]4 aaga [AAAG]5 aaaaagaa [AAAG]13 AA	AAAGAAAGAAAGGAAAGAAGGAAAGAAAGAAAAGAAAGAAAGAAAGAAAAAGAAAAGAAAGAAAGAAAGAAAGAAAAAGAAAAAGAAAGAAAGAAAGAAAGAAAGAAAGAAAGAAAGAAAGAAAGAAAGAAAGAA	GTGATGGGTACATGTGGGAGTTCATGATACTATATTTTTATGTGTTTCAATCTTTCCATAATAAAATTTTTTTTTAGAAA	AAAATACGGTATCAGGATAAGCCTAAATAAGAAGGTGACATTTGCTGTGGA	2	0.0133333	2	0.0133333	1	1	0	0
DXS10101	29	[AAAG]3 gaaagaag [GAAA]3 a [GAAA]4 aaga [AAAG]5 aaaaagaa [AAAG]14	AAAGAAAGAAAGGAAAGAAGGAAAGAAAGAAAAGAAAGAAAGAAAGAAAAAGAAAAGAAAGAAAGAAAGAAAGAAAAAGAAAAAGAAAGAAAGAAAGAAAGAAAGAAAGAAAGAAAGAAAGAAAGAAAGAAAGAAAG	GGTGATGGGTACATGTGGGAGTTCATGATACTATATTTTTATGTGTTTCAATCTTTCCATAATAAAATTTTTTTTTAGAAA	AAAATACGGTATCAGGATAAGCCTAAATAAGAAGGTGACATTTGCTGTGGA	5	0.0333333	5	0.0333333	1	1	0	0
DXS10101	29.2	[AAAG]3 gaaagaag [GAAA]3 a [GAAA]4 aaga [AAAG]5 aaaaagaa [AAAG]14 AA	AAAGAAAGAAAGGAAAGAAGGAAAGAAAGAAAAGAAAGAAAGAAAGAAAAAGAAAAGAAAGAAAGAAAGAAAGAAAAAGAAAAAGAAAGAAAGAAAGAAAGAAAGAAAGAAAGAAAGAAAGAAAGAAAGAAAGAAAGAA	GGTGATGGGTACATGTGGGAGTTCATGATACTATATTTTTATGTGTTTCAATCTTTCCATAATAAAATTTTTTTTTAGAAA	AAAATACGGTATCAGGATAAGCCTAAATAAGAAGGTGACATTTGCTGTGGA	8	0.0533333	8	0.0533333	1	1	0	0
DXS10101	30	[AAAG]3 gaaagaag [GAAA]3 a [GAAA]4 aaga [AAAG]5 aaaaagaa [AAAG]15	AAAGAAAGAAAGGAAAGAAGGAAAGAAAGAAAAGAAAGAAAGAAAGAAAAAGAAAAGAAAGAAAGAAAGAAAGAAAAAGAAAAAGAAAGAAAGAAAGAAAGAAAGAAAGAAAGAAAGAAAGAAAGAAAGAAAGAAAGAAAG	GGTGATGGGTACATGTGGGAGTTCATGATACTATATTTTTATGTGTTTCAATCTTTCCATAATAAAATTTTTTTTTAGAAA	AAAATACGGTATCAGGATAAGCCTAAATAAGAAGGTGACATTTGCTGTGGA	17	0.113333	17	0.113333	1	1	0	0
DXS10101	30.2	[AAAG]3 gaaagaag [GAAA]3 a [GAAA]4 aaga [AAAG]5 aaaaagaa [AAAG]15 AA	AAAGAAAGAAAGGAAAGAAGGAAAGAAAGAAAAGAAAGAAAGAAAGAAAAAGAAAAGAAAGAAAGAAAGAAAGAAAAAGAAAAAGAAAGAAAGAAAGAAAGAAAGAAAGAAAGAAAGAAAGAAAGAAAGAAAGAAAGAAAGAA	GGTGATGGGTACATGTGGGAGTTCATGATACTATATTTTTATGTGTTTCAATCTTTCCATAATAAAATTTTTTTTTAGAAA	AAAATACGGTATCAGGATAAGCCTAAATAAGAAGGTGACATTTGCTGTGGA	10	0.0666667	10	0.0666667	1	1	0	0
DXS10101	31	[AAAG]3 gaaagaag [GAAA]3 a [GAAA]4 aaga [AAAG]5 aaaaagaa [AAAG]16	AAAGAAAGAAAGGAAAGAAGGAAAGAAAGAAAAGAAAGAAAGAAAGAAAAAGAAAAGAAAGAAAGAAAGAAAGAAAAAGAAAAAGAAAGAAAGAAAGAAAGAAAGAAAGAAAGAAAGAAAGAAAGAAAGAAAGAAAGAAAGAAAG	GGTGATGGGTACATGTGGGAGTTCATGATACTATATTTTTATGTGTTTCAATCTTTCCATAATAAAATTTTTTTTTAGAAA	AAAATACGGTATCAGGATAAGCCTAAATAAGAAGGTGACATTTGCTGTGGAT	25	0.166667	25	0.166667	1	1	0	0
DXS10101	31.2	[AAAG]3 gaaagaag [GAAA]3 a [GAAA]4 aaga [AAAG]5 aaaaagaa [AAAG]16 AA	AAAGAAAGAAAGGAAAGAAGGAAAGAAAGAAAAGAAAGAAAGAAAGAAAAAGAAAAGAAAGAAAGAAAGAAAGAAAAAGAAAAAGAAAGAAAGAAAGAAAGAAAGAAAGAAAGAAAGAAAGAAAGAAAGAAAGAAAGAAAGAAAGAA	GGTGATGGGTACATGTGGGAGTTCATGATACTATATTTTTATGTGTTTCAATCTTTCCATAATAAAATTTTTTTTTAGAAA	AAAATACGGTATCAGGATAAGCCTAAATAAGAAGGTGACATTTGCTGTGGA	15	0.1	15	0.1	1	1	0	0
DXS10101	32	[AAAG]3 gaaagaag [GAAA]3 a [GAAA]4 aaga [AAAG]5 aaaaagaa [AAAG]17	AAAGAAAGAAAGGAAAGAAGGAAAGAAAGAAAAGAAAGAAAGAAAGAAAAAGAAAAGAAAGAAAGAAAGAAAGAAAAAGAAAAAGAAAGAAAGAAAGAAAGAAAGAAAGAAAGAAAGAAAGAAAGAAAGAAAGAAAGAAAGAAAGAAAG	GGTGATGGGTACATGTGGGAGTTCATGATACTATATTTTTATGTGTTTCAATCTTTCCATAATAAAATTTTTTTTTAGAAA	AAAATACGGTATCAGGATAAGCCTAAATAAGAAGGTGACATTTGCTGTGGA	35	0.233333	35	0.233333	1	1	0	0
DXS10101	32.2	[AAAG]3 gaaagaag [GAAA]3 a [GAAA]4 aaga [AAAG]5 aaaaagaa [AAAG]17 AA	AAAGAAAGAAAGGAAAGAAGGAAAGAAAGAAAAGAAAGAAAGAAAGAAAAAGAAAAGAAAGAAAGAAAGAAAGAAAAAGAAAAAGAAAGAAAGAAAGAAAGAAAGAAAGAAAGAAAGAAAGAAAGAAAGAAAGAAAGAAAGAAAGAAAGAA	GGTGATGGGTACATGTGGGAGTTCATGATACTATATTTTTATGTGTTTCAATCTTTCCATAATAAAATTTTTTTTTAGAAA	AAAATACGGTATCAGGATAAGCCTAAATAAGAAGGTGACATTTGCTGTGGA	7	0.0466667	7	0.0466667	1	1	0	0
DXS10101	33	[AAAG]3 gaaagaag [GAAA]3 a [GAAA]4 aaga [AAAG]5 aaaaagaa [AAAG]18	AAAGAAAGAAAGGAAAGAAGGAAAGAAAGAAAAGAAAGAAAGAAAGAAAAAGAAAAGAAAGAAAGAAAGAAAGAAAAAGAAAAAGAAAGAAAGAAAGAAAGAAAGAAAGAAAGAAAGAAAGAAAGAAAGAAAGAAAGAAAGAAAGAAAGAAAG	GGTGATGGGTACATGTGGGAGTTCATGATACTATATTTTTATGTGTTTCAATCTTTCCATAATAAAATTTTTTTTTAGAAA	AAAATACGGTATCAGGATAAGCCTAAATAAGAAGGTGACATTTGCTGTGGA	16	0.106667	16	0.106667	1	1	0	0
DXS10101	33.2	[AAAG]3 gaaagaag [GAAA]3 a [GAAA]4 aaga [AAAG]5 aaaaagaa [AAAG]18 AA	AAAGAAAGAAAGGAAAGAAGGAAAGAAAGAAAAGAAAGAAAGAAAGAAAAAGAAAAGAAAGAAAGAAAGAAAGAAAAAGAAAAAGAAAGAAAGAAAGAAAGAAAGAAAGAAAGAAAGAAAGAAAGAAAGAAAGAAAGAAAGAAAGAAAGAAAGAA	GTGATGGGTACATGTGGGAGTTCATGATACTATATTTTTATGTGTTTCAATCTTTCCATAATAAAATTTTTTTTTAGAAA	AAAATACGGTATCAGGATAAGCCTAAATAAGAAGGTGACATTTGCTGTGGA	1	0.00666667	1	0.00666667	1	1	0	0
DXS10101	34	[AAAG]3 gaaagaag [GAAA]3 a [GAAA]4 aaga [AAAG]5 aaaaagaa [AAAG]19	AAAGAAAGAAAGGAAAGAAGGAAAGAAAGAAAAGAAAGAAAGAAAGAAAAAGAAAAGAAAGAAAGAAAGAAAGAAAAAGAAAAAGAAAGAAAGAAAGAAAGAAAGAAAGAAAGAAAGAAAGAAAGAAAGAAAGAAAGAAAGAAAGAAAGAAAGAAAG	GGTGATGGGTACATGTGGGAGTTCATGATACTATATTTTTATGTGTTTCAATCTTTCCATAATAAAATTTTTTTTTAGAAA	AAAATACGGTATCAGGATAAGCCTAAATAAGAAGGTGACATTTGCTGTGGA	3	0.02	3	0.02	1	1	0	0
DXS10101	34.2	[AAAG]3 gaaagaag [GAAA]3 a [GAAA]4 aaga [AAAG]5 aaaaagaa [AAAG]19 AA	AAAGAAAGAAAGGAAAGAAGGAAAGAAAGAAAAGAAAGAAAGAAAGAAAAAGAAAAGAAAGAAAGAAAGAAAGAAAAAGAAAAAGAAAGAAAGAAAGAAAGAAAGAAAGAAAGAAAGAAAGAAAGAAAGAAAGAAAGAAAGAAAGAAAGAAAGAAAGAA	GGTGATGGGTACATGTGGGAGTTCATGATACTATATTTTTATGTGTTTCAATCTTTCCATAATAAAATTTTTTTTTAGAAA	AAAATACGGTATCAGGATAAGCCTAAATAAGAAGGTGACATTTGCTGTGGA	1	0.00666667	1	0.00666667	1	1	0	0
DXS10101	35	[AAAG]3 gaaagaag [GAAA]3 a [GAAA]4 aaga [AAAG]5 aaaaagaa [AAAG]20	AAAGAAAGAAAGGAAAGAAGGAAAGAAAGAAAAGAAAGAAAGAAAGAAAAAGAAAAGAAAGAAAGAAAGAAAGAAAAAGAAAAAGAAAGAAAGAAAGAAAGAAAGAAAGAAAGAAAGAAAGAAAGAAAGAAAGAAAGAAAGAAAGAAAGAAAGAAAGAAAG	GGTGATGGGTACATGTGGGAGTTCATGATACTATATTTTTATGTGTTTCAATCTTTCCATAATAAAATTTTTTTTTAGAAA	AAAATACGGTATCAGGATAAGCCTAAATAAGAAGGTGACATTTGCTGTGGA	2	0.0133333	2	0.0133333	1	1	0	0
						150	1	150	1	16	16	0	0
DXS10103	14	[TAGA]2 ctga [CAGA]1 [TAGA]6 [CAGA]4 [TAGA]1	TAGATAGACTGACAGATAGATAGATAGATAGATAGATAGACAGACAGACAGACAGATAGA	GATCATGGGACTTCTCAGCCTTCATAATCACATATCACATGAGCTAACACACACACACACACACACATGCATACATGCATGCACATACACATAAC	TATTCATTCCCCTGGTTCTGTTTCCC	2	0.0133333	2	0.0133333	1	1	0	0
DXS10103	15	[TAGA]2 ctga [CAGA]1 [TAGA]7 [CAGA]4 [TAGA]1	TAGATAGACTGACAGATAGATAGATAGATAGATAGATAGATAGACAGACAGACAGACAGATAGA	GATCATGGGACTTCTCAGCCTTCATAATCACATATCACATGAGCTAACACACACACACACACACACATGCATACATGCATGCACATACACATAAC	TATTCATTCCCCTGGTTCTGTTTCCC	1	0.00666667	1	0.00666667	1	1	0	0
DXS10103	16	[TAGA]2 ctga [CAGA]1 [TAGA]8 [CAGA]4 [TAGA]1	TAGATAGACTGACAGATAGATAGATAGATAGATAGATAGATAGATAGACAGACAGACAGACAGATAGA	GATCATGGGACTTCTCAGCCTTCATAATCACATATCACATGAGCTAACACACACACACACACACACATGCATACATGCATGCACATACACATAAC	TATTCATTCCCCTGGTTCTGTTTCCC	50	0.333333	50	0.333333	1	1	0	0
DXS10103	17	[TAGA]2 ctga [CAGA]1 [TAGA]9 [CAGA]4 [TAGA]1	TAGATAGACTGACAGATAGATAGATAGATAGATAGATAGATAGATAGATAGACAGACAGACAGACAGATAGA	GATCATGGGACTTCTCAGCCTTCATAATCACATATCACATGAGCTAACACACACACACACACACACATGCATACATGCATGCACATACACATAAC	TATTCATTCCCCTGGTTCTGTTTCCC	23	0.153333	23	0.153333	1	1	0	0
DXS10103	18	[TAGA]2 ctga [CAGA]1 [TAGA]10 [CAGA]4 [TAGA]1	TAGATAGACTGACAGATAGATAGATAGATAGATAGATAGATAGATAGATAGATAGACAGACAGACAGACAGATAGA	TAGATCATGGGACTTCTCAGCCTTCATAATCACATATCACATGAGCTAACACACACACACACACACACATGCATACATGCATGCACATACACATAAC	TATTCATTCCCCTGGTTCTGTTTCCC	19	0.126667	19	0.126667	1	1	0	0
DXS10103	19	[TAGA]2 ctga [CAGA]1 [TAGA]11 [CAGA]4 [TAGA]1	TAGATAGACTGACAGATAGATAGATAGATAGATAGATAGATAGATAGATAGATAGATAGACAGACAGACAGACAGATAGA	GATCATGGGACTTCTCAGCCTTCATAATCACATATCACATGAGCTAACACACACACACACACACACATGCATACATGCATGCACATACACATAAC	TATTCATTCCCCTGGTTCTGTTTCCC	45	0.3	45	0.3	1	1	0	0
DXS10103	20	[TAGA]2 ctga [CAGA]1 [TAGA]12 [CAGA]4 [TAGA]1	TAGATAGACTGACAGATAGATAGATAGATAGATAGATAGATAGATAGATAGATAGATAGATAGACAGACAGACAGACAGATAGA	GATCATGGGACTTCTCAGCCTTCATAATCACATATCACATGAGCTAACACACACACACACACACACATGCATACATGCATGCACATACACATAAC	TATTCATTCCCCTGGTTCTGTTTCCC	8	0.0533333	8	0.0533333	1	1	0	0
DXS10103	21	[TAGA]2 ctga [CAGA]1 [TAGA]13 [CAGA]4 [TAGA]1	TAGATAGACTGACAGATAGATAGATAGATAGATAGATAGATAGATAGATAGATAGATAGATAGATAGACAGACAGACAGACAGATAGA	AGATCATGGGACTTCTCAGCCTTCATAATCACATATCACATGAGCTAACACACACACACACACACACATGCATACATGCATGCACATACACATAAC	TATTCATTCCCCTGGTTCTGTTTCCC	2	0.0133333	2	0.0133333	1	1	0	0
						150	1	150	1	8	8	0	0
DXS10135	17	[AAGA]3 gaaagga [AAGA]13 [AAAG]1	AAGAAAGAAAGAGAAAGGAAAGAAAGAAAGAAAGAAAGAAAGAAAGAAAGAAAGAAAGAAAGAAAGAAAGAAAAG	AACTAAAGTCAAATGGGGCTAC	AGAATAGAAAAGAAGAGAAGAGAAAAGAGAAAAGAAAAAAGAAAAGAAACACATTGGTTCACATAACTGCAAATGTCATGTGTGGTCTTCAGGC	2	0.0133333	2	0.0133333	1	1	0	0
DXS10135	18	[AAGA]3 gaaagga [AAGA]14 [AAAG]1	AAGAAAGAAAGAGAAAGGAAAGAAAGAAAGAAAGAAAGAAAGAAAGAAAGAAAGAAAGAAAGAAAGAAAGAAAGAAAAG	ACTAAAGTCAAATGGGGCTAC	AGAATAGAAAAGAAGAGAAGAGAAAAGAGAAAAGAAAAAAGAAAAGAAACACATTGGTTCACATAACTGCAAATGTCATGTGTGGTCTTCAGGC	4	0.0266667	4	0.0266667	1	1	0	0
DXS10135	19	[AAGA]3 gaaagga [AAGA]15 [AAAG]1	AAGAAAGAAAGAGAAAGGAAAGAAAGAAAGAAAGAAAGAAAGAAAGAAAGAAAGAAAGAAAGAAAGAAAGAAAGAAAGAAAAG	AACTAAAGTCAAATGGGGCTAC	AGAATAGAAAAGAAGAGAAGAGAAAAGAGAAAAGAAAAAAGAAAAGAAACACATTGGTTCACATAACTGCAAATGTCATGTGTGGTCTTCAGGC	18	0.12	18	0.12	1	1	0	0
DXS10135	20	[AAGA]3 gaaagga [AAGA]16 [AAAG]1	AAGAAAGAAAGAGAAAGGAAAGAAAGAAAGAAAGAAAGAAAGAAAGAAAGAAAGAAAGAAAGAAAGAAAGAAAGAAAGAAAGAAAAG	ACTAAAGTCAAATGGGGCTAC	AGAATAGAAAAGAAGAGAAGAGAAAAGAGAAAAGAAAAAAGAAAAGAAACACATTGGTTCACATAACTGCAAATGTCATGTGTGGTCTTCAGGCT	18	0.12	19	0.126667	2	1	1	0
DXS10135	20	[AAGA]3 gaaagga [AAGA]15 AAGC [AAAG]1	AAGAAAGAAAGAGAAAGGAAAGAAAGAAAGAAAGAAAGAAAGAAAGAAAGAAAGAAAGAAAGAAAGAAAGAAAGAAAGAAAGCAAAG	ACTAAAGTCAAATGGGGCTAC	AGAATAGAAAAGAAGAGAAGAGAAAAGAGAAAAGAAAAAAGAAAAGAAACACATTGGTTCACATAACTGCAAATGTCATGTGTGGTCTTCAGGC	1	0.00666667
DXS10135	21	[AAGA]3 gaaagga [AAGA]17 [AAAG]1	AAGAAAGAAAGAGAAAGGAAAGAAAGAAAGAAAGAAAGAAAGAAAGAAAGAAAGAAAGAAAGAAAGAAAGAAAGAAAGAAAGAAAGAAAAG	AACTAAAGTCAAATGGGGCTAC	AGAATAGAAAAGAAGAGAAGAGAAAAGAGAAAAGAAAAAAGAAAAGAAACACATTGGTTCACATAACTGCAAATGTCATGTGTGGTCTTCAGGC	20	0.133333	20	0.133333	1	1	0	0
DXS10135	22	[AAGA]3 gaaagga [AAGA]18 [AAAG]1	AAGAAAGAAAGAGAAAGGAAAGAAAGAAAGAAAGAAAGAAAGAAAGAAAGAAAGAAAGAAAGAAAGAAAGAAAGAAAGAAAGAAAGAAAGAAAAG	AACTAAAGTCAAATGGGGCTAC	AGAATAGAAAAGAAGAGAAGAGAAAAGAGAAAAGAAAAAAGAAAAGAAACACATTGGTTCACATAACTGCAAATGTCATGTGTGGTCTTCAGGC	18	0.12	18	0.12	1	1	0	0
DXS10135	23	[AAGA]3 gaaagga [AAGA]19 [AAAG]1	AAGAAAGAAAGAGAAAGGAAAGAAAGAAAGAAAGAAAGAAAGAAAGAAAGAAAGAAAGAAAGAAAGAAAGAAAGAAAGAAAGAAAGAAAGAAAGAAAAG	ACTAAAGTCAAATGGGGCTAC	AGAATAGAAAAGAAGAGAAGAGAAAAGAGAAAAGAAAAAAGAAAAGAAACACATTGGTTCACATAACTGCAAATGTCATGTGTGGTCTTCAGGC	13	0.0866667	15	0.1	2	1	1	0
DXS10135	23	[AAGA]3 gaaagga [AAGA]15 [AAGG]3 [AAGA]1 [AAAG]1	AAGAAAGAAAGAGAAAGGAAAGAAAGAAAGAAAGAAAGAAAGAAAGAAAGAAAGAAAGAAAGAAAGAAAGAAAGAAAGAAAGGAAGGAAGGAAGAAAAG	ACTAAAGTCAAATGGGGCTAC	AGAATAGAAAAGAAGAGAAGAGAAAAGAGAAAAGAAAAAAGAAAAGAAACACATTGGTTCACATAACTGCAAATGTCATGTGTGGTCTTCAGGC	2	0.0133333
DXS10135	24	[AAGA]3 gaaagga [AAGA]20 [AAAG]1	AAGAAAGAAAGAGAAAGGAAAGAAAGAAAGAAAGAAAGAAAGAAAGAAAGAAAGAAAGAAAGAAAGAAAGAAAGAAAGAAAGAAAGAAAGAAAGAAAGAAAAG	GAAACTAAAGTCAAATGGGGCTAC	AGAATAGAAAAGAAGAGAAGAGAAAAGAGAAAAGAAAAAAGAAAAGAAACACATTGGTTCACATAACTGCAAATGTCATGTGTGGTCTTCAGGC	12	0.08	13	0.0866667	2	1	1	0
DXS10135	24	[AAGA]3 gaaagga [AAGA]16 [AAGG]3 [AAGA]1 [AAAG]1	AAGAAAGAAAGAGAAAGGAAAGAAAGAAAGAAAGAAAGAAAGAAAGAAAGAAAGAAAGAAAGAAAGAAAGAAAGAAAGAAAGAAAGGAAGGAAGGAAGAAAAG	ACTAAAGTCAAATGGGGCTAC	AGAATAGAAAAGAAGAGAAGAGAAAAGAGAAAAGAAAAAAGAAAAGAAACACATTGGTTCACATAACTGCAAATGTCATGTGTGGTCTTCAGGC	1	0.00666667
DXS10135	25	[AAGA]3 gaaagga [AAGA]21 [AAAG]1	AAGAAAGAAAGAGAAAGGAAAGAAAGAAAGAAAGAAAGAAAGAAAGAAAGAAAGAAAGAAAGAAAGAAAGAAAGAAAGAAAGAAAGAAAGAAAGAAAGAAAGAAAAG	AACTAAAGTCAAATGGGGCTAC	AGAATAGAAAAGAAGAGAAGAGAAAAGAGAAAAGAAAAAAGAAAAGAAACACATTGGTTCACATAACTGCAAATGTCATGTGTGGTCTTCAGGC	3	0.02	7	0.0466667	3	1	2	0
DXS10135	25	[AAGA]3 gaaagga [AAGA]19 AAGG [AAGA]1 [AAAG]1	AAGAAAGAAAGAGAAAGGAAAGAAAGAAAGAAAGAAAGAAAGAAAGAAAGAAAGAAAGAAAGAAAGAAAGAAAGAAAGAAAGAAAGAAAGAAAGAAAGGAAGAAAAG	AACTAAAGTCAAATGGGGCTAC	AGAATAGAAAAGAAGAGAAGAGAAAAGAGAAAAGAAAAAAGAAAAGAAACACATTGGTTCACATAACTGCAAATGTCATGTGTGGTCTTCAGGC	1	0.00666667
DXS10135	25	[AAGA]3 gaaagga [AAGA]17 [AAGG]3 [AAGA]1 [AAAG]1	AAGAAAGAAAGAGAAAGGAAAGAAAGAAAGAAAGAAAGAAAGAAAGAAAGAAAGAAAGAAAGAAAGAAAGAAAGAAAGAAAGAAAGAAAGGAAGGAAGGAAGAAAAG	AACTAAAGTCAAATGGGGCTAC	AGAATAGAAAAGAAGAGAAGAGAAAAGAGAAAAGAAAAAAGAAAAGAAACACATTGGTTCACATAACTGCAAATGTCATGTGTGGTCTTCAGGC	3	0.02
DXS10135	26	[AAGA]3 gaaagga [AAGA]22 [AAAG]1	AAGAAAGAAAGAGAAAGGAAAGAAAGAAAGAAAGAAAGAAAGAAAGAAAGAAAGAAAGAAAGAAAGAAAGAAAGAAAGAAAGAAAGAAAGAAAGAAAGAAAGAAAGAAAAG	ACTAAAGTCAAATGGGGCTAC	AGAATAGAAAAGAAGAGAAGAGAAAAGAGAAAAGAAAAAAGAAAAGAAACACATTGGTTCACATAACTGCAAATGTCATGTGTGGTCTTCAGGC	3	0.02	4	0.0266667	2	1	1	0
DXS10135	26	[AAGA]3 gaaagga [AAGA]16 [AAGG]1 [AAGA]3 [AAGG]1 [AAGA]1 [AAAG]1	AAGAAAGAAAGAGAAAGGAAAGAAAGAAAGAAAGAAAGAAAGAAAGAAAGAAAGAAAGAAAGAAAGAAAGAAAGAAAGAAAGAAAGGAAGAAAGAAAGAAAGGAAGAAAAG	ACTAAAGTCAAATGGGGCTAC	AGAATAGAAAAGAAGAGAAGAGAAAAGAGAAAAGAAAAAAGAAAAGAAACACATTGGTTCACATAACTGCAAATGTCATGTGTGGTCTTCAGGC	1	0.00666667
DXS10135	27	[AAGA]3 gaaagga [AAGA]23 [AAAG]1	AAGAAAGAAAGAGAAAGGAAAGAAAGAAAGAAAGAAAGAAAGAAAGAAAGAAAGAAAGAAAGAAAGAAAGAAAGAAAGAAAGAAAGAAAGAAAGAAAGAAAGAAAGAAAGAAAAG	ACTAAAGTCAAATGGGGCTAC	AGAATAGAAAAGAAGAGAAGAGAAAAGAGAAAAGAAAAAAGAAAAGAAACACATTGGTTCACATAACTGCAAATGTCATGTGTGGTCTTCAGGC	3	0.02	6	0.04	3	1	2	0
DXS10135	27	[AAGA]3 gaaagga [AAGA]17 [AAGG]1 [AAGA]3 [AAGG]1 [AAGA]1 [AAAG]1	AAGAAAGAAAGAGAAAGGAAAGAAAGAAAGAAAGAAAGAAAGAAAGAAAGAAAGAAAGAAAGAAAGAAAGAAAGAAAGAAAGAAAGAAAGGAAGAAAGAAAGAAAGGAAGAAAAG	ACTAAAGTCAAATGGGGCTAC	AGAATAGAAAAGAAGAGAAGAGAAAAGAGAAAAGAAAAAAGAAAAGAAACACATTGGTTCACATAACTGCAAATGTCATGTGTGGTCTTCAGGC	2	0.0133333
DXS10135	27	[AAGA]3 gaaagga [AAGA]19 [AAGG]3 [AAGA]1 [AAAG]1	AAGAAAGAAAGAGAAAGGAAAGAAAGAAAGAAAGAAAGAAAGAAAGAAAGAAAGAAAGAAAGAAAGAAAGAAAGAAAGAAAGAAAGAAAGAAAGAAAGGAAGGAAGGAAGAAAAG	ACTAAAGTCAAATGGGGCTAC	AGAATAGAAAAGAAGAGAAGAGAAAAGAGAAAAGAAAAAAGAAAAGAAACACATTGGTTCACATAACTGCAAATGTCATGTGTGGTCTTCAGGCT	1	0.00666667
DXS10135	28	[AAGA]3 gaaagga [AAGA]24 [AAAG]1	AAGAAAGAAAGAGAAAGGAAAGAAAGAAAGAAAGAAAGAAAGAAAGAAAGAAAGAAAGAAAGAAAGAAAGAAAGAAAGAAAGAAAGAAAGAAAGAAAGAAAGAAAGAAAGAAAGAAAAG	ACTAAAGTCAAATGGGGCTAC	AGAATAGAAAAGAAGAGAAGAGAAAAGAGAAAAGAAAAAAGAAAAGAAACACATTGGTTCACATAACTGCAAATGTCATGTGTGGTCTTCAGGC	1	0.00666667	3	0.02	3	1	2	0
DXS10135	28	[AAGA]3 gaaagga [AAGA]18 [AAGG]1 [AAGA]3 [AAGG]1 [AAGA]1 [AAAG]1	AAGAAAGAAAGAGAAAGGAAAGAAAGAAAGAAAGAAAGAAAGAAAGAAAGAAAGAAAGAAAGAAAGAAAGAAAGAAAGAAAGAAAGAAAGAAAGGAAGAAAGAAAGAAAGGAAGAAAAG	ACTAAAGTCAAATGGGGCTAC	AGAATAGAAAAGAAGAGAAGAGAAAAGAGAAAAGAAAAAAGAAAAGAAACACATTGGTTCACATAACTGCAAATGTCATGTGTGGTCTTCAGGC	1	0.00666667
DXS10135	28	[AAGA]3 gaaagga [AAGA]20 [AAGG]3 [AAGA]1 [AAAG]1	AAGAAAGAAAGAGAAAGGAAAGAAAGAAAGAAAGAAAGAAAGAAAGAAAGAAAGAAAGAAAGAAAGAAAGAAAGAAAGAAAGAAAGAAAGAAAGAAAGAAAGGAAGGAAGGAAGAAAAG	ACTAAAGTCAAATGGGGCTAC	AGAATAGAAAAGAAGAGAAGAGAAAAGAGAAAAGAAAAAAGAAAAGAAACACATTGGTTCACATAACTGCAAATGTCATGTGTGGTCTTCAGGC	1	0.00666667
DXS10135	29	[AAGA]3 gaaagga [AAGA]19 [AAGG]1 [AAGA]3 [AAGG]1 [AAGA]1 [AAAG]1	AAGAAAGAAAGAGAAAGGAAAGAAAGAAAGAAAGAAAGAAAGAAAGAAAGAAAGAAAGAAAGAAAGAAAGAAAGAAAGAAAGAAAGAAAGAAAGAAAGGAAGAAAGAAAGAAAGGAAGAAAAG	ACTAAAGTCAAATGGGGCTAC	AGAATAGAAAAGAAGAGAAGAGAAAAGAGAAAAGAAAAAAGAAAAGAAACACATTGGTTCACATAACTGCAAATGTCATGTGTGGTCTTCAGGC	6	0.04	6	0.04	1	1	0	0
DXS10135	30	[AAGA]3 gaaagga [AAGA]20 [AAGG]1 [AAGA]3 [AAGG]1 [AAGA]1 [AAAG]1	AAGAAAGAAAGAGAAAGGAAAGAAAGAAAGAAAGAAAGAAAGAAAGAAAGAAAGAAAGAAAGAAAGAAAGAAAGAAAGAAAGAAAGAAAGAAAGAAAGAAAGGAAGAAAGAAAGAAAGGAAGAAAAG	ACTAAAGTCAAATGGGGCTAC	AGAATAGAAAAGAAGAGAAGAGAAAAGAGAAAAGAAAAAAGAAAAGAAACACATTGGTTCACATAACTGCAAATGTCATGTGTGGTCTTCAGGC	2	0.0133333	3	0.02	2	1	1	0
DXS10135	30	[AAGA]3 gaaagga [AAGA]22 [AAGG]3 [AAGA]1 [AAAG]1	AAGAAAGAAAGAGAAAGGAAAGAAAGAAAGAAAGAAAGAAAGAAAGAAAGAAAGAAAGAAAGAAAGAAAGAAAGAAAGAAAGAAAGAAAGAAAGAAAGAAAGAAAGAAAGGAAGGAAGGAAGAAAAG	ACTAAAGTCAAATGGGGCTAC	AGAATAGAAAAGAAGAGAAGAGAAAAGAGAAAAGAAAAAAGAAAAGAAACACATTGGTTCACATAACTGCAAATGTCATGTGTGGTCTTCAGGC	1	0.00666667
DXS10135	31	[AAGA]3 gaaagga [AAGA]21 [AAGG]1 [AAGA]3 [AAGG]1 [AAGA]1 [AAAG]1	AAGAAAGAAAGAGAAAGGAAAGAAAGAAAGAAAGAAAGAAAGAAAGAAAGAAAGAAAGAAAGAAAGAAAGAAAGAAAGAAAGAAAGAAAGAAAGAAAGAAAGAAAGGAAGAAAGAAAGAAAGGAAGAAAAG	AACTAAAGTCAAATGGGGCTAC	AGAATAGAAAAGAAGAGAAGAGAAAAGAGAAAAGAAAAAAGAAAAGAAACACATTGGTTCACATAACTGCAAATGTCATGTGTGGTCTTCAGGC	3	0.02	5	0.0333333	3	1	2	0
DXS10135	31	[AAGA]3 gaaagga [AAGA]27 [AAAG]1	AAGAAAGAAAGAGAAAGGAAAGAAAGAAAGAAAGAAAGAAAGAAAGAAAGAAAGAAAGAAAGAAAGAAAGAAAGAAAGAAAGAAAGAAAGAAAGAAAGAAAGAAAGAAAGAAAGAAAGAAAGAAAGAAAAG	ACTAAAGTCAAATGGGGCTAC	AGAATAGAAAAGAAGAGAAGAGAAAAGAGAAAAGAAAAAAGAAAAGAAACACATTGGTTCACATAACTGCAAATGTCATGTGTGGTCTTCAGGC	1	0.00666667
DXS10135	31	[AAGA]3 gaaagga [AAGA]23 [AAGG]3 [AAGA]1 [AAAG]1	AAGAAAGAAAGAGAAAGGAAAGAAAGAAAGAAAGAAAGAAAGAAAGAAAGAAAGAAAGAAAGAAAGAAAGAAAGAAAGAAAGAAAGAAAGAAAGAAAGAAAGAAAGAAAGAAAGGAAGGAAGGAAGAAAAG	ACTAAAGTCAAATGGGGCTAC	AGAATAGAAAAGAAGAGAAGAGAAAAGAGAAAAGAAAAAAGAAAAGAAACACATTGGTTCACATAACTGCAAATGTCATGTGTGGTCTTCAGGC	1	0.00666667
DXS10135	32	[AAGA]3 gaaagga [AAGA]28 [AAAG]1	AAGAAAGAAAGAGAAAGGAAAGAAAGAAAGAAAGAAAGAAAGAAAGAAAGAAAGAAAGAAAGAAAGAAAGAAAGAAAGAAAGAAAGAAAGAAAGAAAGAAAGAAAGAAAGAAAGAAAGAAAGAAAGAAAGAAAAG	CTAAAGTCAAATGGGGCTAC	AGAATAGAAAAGAAGAGAAGAGAAAAGAGAAAAGAAAAAAGAAAAGAAACACATTGGTTCACATAACTGCAAATGTCATGTGTGGTCTTCAGGC	1	0.00666667	3	0.02	2	1	1	0
DXS10135	32	[AAGA]3 gaaagga [AAGA]22 [AAGG]1 [AAGA]3 [AAGG]1 [AAGA]1 [AAAG]1	AAGAAAGAAAGAGAAAGGAAAGAAAGAAAGAAAGAAAGAAAGAAAGAAAGAAAGAAAGAAAGAAAGAAAGAAAGAAAGAAAGAAAGAAAGAAAGAAAGAAAGAAAGAAAGGAAGAAAGAAAGAAAGGAAGAAAAG	ACTAAAGTCAAATGGGGCTAC	AGAATAGAAAAGAAGAGAAGAGAAAAGAGAAAAGAAAAAAGAAAAGAAACACATTGGTTCACATAACTGCAAATGTCATGTGTGGTCTTCAGGC	2	0.0133333
DXS10135	34	[AAGA]3 gaaagga [AAGA]24 [AAGG]1 [AAGA]3 [AAGG]1 [AAGA]1 [AAAG]1	AAGAAAGAAAGAGAAAGGAAAGAAAGAAAGAAAGAAAGAAAGAAAGAAAGAAAGAAAGAAAGAAAGAAAGAAAGAAAGAAAGAAAGAAAGAAAGAAAGAAAGAAAGAAAGAAAGAAAGGAAGAAAGAAAGAAAGGAAGAAAAG	AACTAAAGTCAAATGGGGCTAC	AGAATAGAAAAGAAGAGAAGAGAAAAGAGAAAAGAAAAAAGAAAAGAAACACATTGGTTCACATAACTGCAAATGTCATGTGTGGTCTTCAGGC	3	0.02	3	0.02	1	1	0	0
DXS10135	39	[AAGA]3 gaaagga [AAGA]29 [AAGG]1 [AAGA]3 [AAGG]1 [AAGA]1 [AAAG]1	AAGAAAGAAAGAGAAAGGAAAGAAAGAAAGAAAGAAAGAAAGAAAGAAAGAAAGAAAGAAAGAAAGAAAGAAAGAAAGAAAGAAAGAAAGAAAGAAAGAAAGAAAGAAAGAAAGAAAGAAAGAAAGAAAGAAAGAAAGGAAGAAAGAAAGAAAGGAAGAAAAG	AACTAAAGTCAAATGGGGCTAC	AGAATAGAAAAGAAGAGAAGAGAAAAGAGAAAAGAAAAAAGAAAAGAAACACATTGGTTCACATAACTGCAAATGTCATGTGTGGTCTTCAGGC	1	0.00666667	1	0.00666667	1	1	0	0
						150	1	150	1	32	18	14	0
DXS10146	22	[AAAG]2 A [AAAG]10 AAG [AAAG]1 GAA [GGAA]1 G [AAAG]1 AAGAA [GGGA]2 [GGAA]1 [GGGA]1 [GGAA]3 GG [AAAG]1 GAA [GGAA]2	AAAGAAAGAAAAGAAAGAAAGAAAGAAAGAAAGAAAGAAAGAAAGAAAGAAGAAAGGAAGGAAGAAAGAAGAAGGGAGGGAGGAAGGGAGGAAGGAAGGAAGGAAAGGAAGGAAGGAA	CTGGGGTGACAGACTGAGAGAAAGAAAGGAAGAAAGGAAGAAAGAAAGAAAGAGAGAGAGAGAGAGAGAAAGAGAAGGAAAGAAAGAAAGAAGAAAGAAAGGAAAGAAAGAAGAAAGAAAAAGAAAGAAGAAAGAAAAAGAAAGAAAGACAGAG	AGGAGGGAGGGAGGAAAAGGTAGGAAGGGCAAGGCAGATCAG	1	0.00666667	1	0.00666667	1	1	0	0
DXS10146	23	[AAAG]2 a [AAAG]11 N10 [GGAA]1 N10 [GGGA]2 ggaaggga [GGAA]4 a [GGAA]3	AAAGAAAGAAAAGAAAGAAAGAAAGAAAGAAAGAAAGAAAGAAAGAAAGAAAGAAGAAAGGAAGGAAGAAAGAAGAAGGGAGGGAGGAAGGGAGGAAGGAAGGAAGGAAAGGAAGGAAGGAA	TGGGGTGACAGACTGAGAGAAAGAAAGGAAGAAAGGAAGAAAGAAAGAAAGAGAGAGAGAGAGAGAGAAAGAGAAGGAAAGAAAGAAAGAAGAAAGAAAGGAAAGAAAGAAGAAAGAAAAAGAAAGAAGAAAGAAAAAGAAAGAAAGACAGAG	AGGAGGGAGGGAGGAAAAGGTAGGAAGGGCAAGGCAGATCAG	2	0.0133333	2	0.0133333	1	1	0	0
DXS10146	24	[AAAG]2 a [AAAG]11 N10 [GGAA]2 N10 [GGGA]2 ggaaggga [GGAA]4 a [GGAA]3	AAAGAAAGAAAAGAAAGAAAGAAAGAAAGAAAGAAAGAAAGAAAGAAAGAAAGAAAGAAGAAAGGAAGGAAGAAAGAAGAAGGGAGGGAGGAAGGGAGGAAGGAAGGAAGGAAAGGAAGGAAGGAA	TGGGGTGACAGACTGAGAGAAAGAAAGGAAGAAAGGAAGAAAGAAAGAAAGAGAGAGAGAGAGAGAGAAAGAGAAGGAAAGAAAGAAAGAAGAAAGAAAGGAAAGAAAGAAGAAAGAAAAAGAAAGAAGAAAGAAAAAGAAAGAAAGACAGAG	AGGAGGGAGGGAGGAAAAGGTAGGAAGGGCAAGGCAGATCAG	9	0.06	9	0.06	1	1	0	0
DXS10146	25	[AAAG]2 a [AAAG]12 N10 [GGAA]2 N10 [GGGA]2 ggaaggga [GGAA]4 a [GGAA]3	AAAGAAAGAAAAGAAAGAAAGAAAGAAAGAAAGAAAGAAAGAAAGAAAGAAAGAAAGAAAGAAGAAAGGAAGGAAGAAAGAAGAAGGGAGGGAGGAAGGGAGGAAGGAAGGAAGGAAAGGAAGGAAGGAA	TGGGGTGACAGACTGAGAGAAAGAAAGGAAGAAAGGAAGAAAGAAAGAAAGAGAGAGAGAGAGAGAGAAAGAGAAGGAAAGAAAGAAAGAAGAAAGAAAGGAAAGAAAGAAGAAAGAAAAAGAAAGAAGAAAGAAAAAGAAAGAAAGACAGAG	AGGAGGGAGGGAGGAAAAGGTAGGAAGGGCAAGGCAGATCAG	22	0.146667	22	0.146667	1	1	0	0
DXS10146	26	[AAAG]2 a [AAAG]13 N10 [GGAA]2 N10 [GGGA]2 ggaaggga [GGAA]4 a [GGAA]3	AAAGAAAGAAAAGAAAGAAAGAAAGAAAGAAAGAAAGAAAGAAAGAAAGAAAGAAAGAAAGAAAGAAGAAAGGAAGGAAGAAAGAAGAAGGGAGGGAGGAAGGGAGGAAGGAAGGAAGGAAAGGAAGGAAGGAA	TGGGGTGACAGACTGAGAGAAAGAAAGGAAGAAAGGAAGAAAGAAAGAAAGAGAGAGAGAGAGAGAGAAAGAGAAGGAAAGAAAGAAAGAAGAAAGAAAGGAAAGAAAGAAGAAAGAAAAAGAAAGAAGAAAGAAAAAGAAAGAAAGACAGAG	AGGAGGGAGGGAGGAAAAGGTAGGAAGGGCAAGGCAGATCAG	30	0.2	30	0.2	1	1	0	0
DXS10146	27	[AAAG]2 a [AAAG]14 N10 [GGAA]2 N10 [GGGA]2 ggaaggga [GGAA]4 a [GGAA]3	AAAGAAAGAAAAGAAAGAAAGAAAGAAAGAAAGAAAGAAAGAAAGAAAGAAAGAAAGAAAGAAAGAAAGAAGAAAGGAAGGAAGAAAGAAGAAGGGAGGGAGGAAGGGAGGAAGGAAGGAAGGAAAGGAAGGAAGGAA	CTGGGGTGACAGACTGAGAGAAAGAAAGGAAGAAAGGAAGAAAGAAAGAAAGAGAGAGAGAGAGAGAGAAAGAGAAGGAAAGAAAGAAAGAAGAAAGAAAGGAAAGAAAGAAGAAAGAAAAAGAAAGAAGAAAGAAAAAGAAAGAAAGACAGAG	AGGAGGGAGGGAGGAAAAGGTAGGAAGGGCAAGGCAGATCAG	40	0.266667	41	0.273333	2	1	1	0
DXS10146	27	[AAAG]2 A [AAAG]12 AAG [AAAG]1 GAA [GGAA]1 G [AAAG]1 AAGAA [GGGA]2 [GGAA]1 [GGGA]1 [GGAA]3 GG [AAAG]1 GAA [GGAA]5	AAAGAAAGAAAAGAAAGAAAGAAAGAAAGAAAGAAAGAAAGAAAGAAAGAAAGAAAGAAGAAAGGAAGGAAGAAAGAAGAAGGGAGGGAGGAAGGGAGGAAGGAAGGAAGGAAAGGAAGGAAGGAAGGAAGGAAGGAA	TGGGGTGACAGACTGAGAGAAAGAAAGGAAGAAAGGAAGAAAGAAAGAAAGAGAGAGAGAGAGAGAAAGAAGAAAGAAAAAGAAAGAAAGACAGAG	AGGAGGGAGGGAGGAAAAGGTAGGAAGGGCAAGGCAGATCAG	1	0.00666667
DXS10146	28	[AAAG]2 a [AAAG]15 N10 [GGAA]2 N10 [GGGA]2 ggaaggga [GGAA]4 a [GGAA]3	AAAGAAAGAAAAGAAAGAAAGAAAGAAAGAAAGAAAGAAAGAAAGAAAGAAAGAAAGAAAGAAAGAAAGAAAGAAGAAAGGAAGGAAGAAAGAAGAAGGGAGGGAGGAAGGGAGGAAGGAAGGAAGGAAAGGAAGGAAGGAA	TGGGGTGACAGACTGAGAGAAAGAAAGGAAGAAAGGAAGAAAGAAAGAAAGAGAGAGAGAGAGAGAGAAAGAGAAGGAAAGAAAGAAAGAAGAAAGAAAGGAAAGAAAGAAGAAAGAAAAAGAAAGAAGAAAGAAAAAGAAAGAAAGACAGAG	AGGAGGGAGGGAGGAAAAGGTAGGAAGGGCAAGGCAGATCAG	14	0.0933333	16	0.106667	3	1	2	1
DXS10146	28	[AAAG]2 A [AAAG]13 AAG [AAAG]1 GAA [GGAA]1 G [AAAG]1 AAGAA [GGGA]2 [GGAA]1 [GGGA]1 [GGAA]3 GG [AAAG]1 GAA [GGAA]5	AAAGAAAGAAAAGAAAGAAAGAAAGAAAGAAAGAAAGAAAGAAAGAAAGAAAGAAAGAAAGAAGAAAGGAAGGAAGAAAGAAGAAGGGAGGGAGGAAGGGAGGAAGGAAGGAAGGAAAGGAAGGAAGGAAGGAAGGAAGGAA	TGGGGTGACAGACTGAGAGAAAGAAAGGAAGAAAGGAAGAAAGAAAGAAAGAGAGAGAGAGAGAGAGAAAGAGAAGGAAAGAAAGAAAGAAGAAAGAAAGGAAAGAAAGAAGAAAGAAAAAGAAAGAAGAAAGAAAAAGAAAGAAAGACAGAG	AGGAGGGAGGGAGGAAAAGGTAGGAAGGGCAAGGCAGATCAG	1	0.00666667
DXS10146	28	[AAAG]2 A [AAAG]13 AAG [AAAG]1 GAA [GGAA]1 G [AAAG]1 AAGAA [GGGA]2 [GGAA]1 [GGGA]1 [GGAA]3 GG [AAAG]1 GAA [GGAA]5_[chrX: 150403897-150403913]Indel	AAAGAAAGAAAAGAAAGAAAGAAAGAAAGAAAGAAAGAAAGAAAGAAAGAAAGAAAGAAAGAAGAAAGGAAGGAAGAAAGAAGAAGGGAGGGAGGAAGGGAGGAAGGAAGGAAGGAAAGGAAGGAAGGAAGGAAGGAAGGAA	TGGGGTGACAGACTGAGAGAAAGAAAGGAAGAAAGGAAGAAAGAAAGAAAGAGAGAGAGAGAGAGAGAAAGAGAAGGAAAGAAAGAAAGAAGAAAGAAAGGAAAGAAAGAAGAAAGAAAAAGAAAGAAAGACAGAG	AGGAGGGAGGGAGGAAAAGGTAGGAAGGGCAAGGCAGATCAG	1	0.00666667
DXS10146	28.2	[AAAG]3 ACAGAG [AAAG]2 a [AAAG]12 N10 [GGAA]1 N10 [GGGA]2 ggaaggga [GGAA]4 a [GGAA]3_[chrX: 150403927-C]/[chrX: 150403931-C]	AAAGAAAGAAAGACAGAGAAAGAAAGAAAAGAAAGAAAGAAAGAAAGAAAGAAAGAAAGAAAGAAAGAAAGAAAGAAGAAAGGAAGGAAGAAAGAAGAAGGGAGGGAGGAAGGGAGGAAGGAAGGAAGGAAAGGAAGGAAGGAA	TGGGGTGACAGACTGAGAGAAAGAAAGGAAGAAAGGAAGAAAGAAAGAAAGAGAGAGAGAGAGAGAGAAAGAGAAGGAAAGAAAGAAAGAAGAAAGAAAGGAAAGAAAGAAGAAAGAAAAAGAAAGAAGAAAGAAAAAGAAAGAAAGAAAGAA	AGGAGGGAGGGAGGAAAAGGTAGGAAGGGCAAGGCAGATCAG	1	0.00666667	2	0.0133333	2	1	1	2
DXS10146	28.2	[AAAG]3 ACAGAG [AAAG]2 a [AAAG]12 N10 [GGAA]1 N10 [GGGA]2 ggaaggga [GGAA]4 a [GGAA]3	AAAGAAAGAAAGACAGAGAAAGAAAGAAAAGAAAGAAAGAAAGAAAGAAAGAAAGAAAGAAAGAAAGAAAGAAAGAAGAAAGGAAGGAAGAAAGAAGAAGGGAGGGAGGAAGGGAGGAAGGAAGGAAGGAAAGGAAGGAAGGAA	TGGGGTGACAGACTGAGAGAAAGAAAGGAAGAAAGGAAGAAAGAAAGAAAGAGAGAGAGAGAGAGAGAAAGAGAAGGAAAGAAAGAAAGAAGAAAGAAAGGAAAGAAAGAAGAAAGAAAAAGAAAGAAGAAAGAAAAAGAAAGAAAGACAGAG	AGGAGGGAGGGAGGAAAAGGTAGGAAGGGCAAGGCAGATCAG	1	0.00666667
DXS10146	29	[AAAG]2 a [AAAG]16 N10 [GGAA]2 N10 [GGGA]2 ggaaggga [GGAA]4 a [GGAA]3	AAAGAAAGAAAAGAAAGAAAGAAAGAAAGAAAGAAAGAAAGAAAGAAAGAAAGAAAGAAAGAAAGAAAGAAAGAAAGAAGAAAGGAAGGAAGAAAGAAGAAGGGAGGGAGGAAGGGAGGAAGGAAGGAAGGAAAGGAAGGAAGGAA	TGGGGTGACAGACTGAGAGAAAGAAAGGAAGAAAGGAAGAAAGAAAGAAAGAGAGAGAGAGAGAGAGAAAGAGAAGGAAAGAAAGAAAGAAGAAAGAAAGGAAAGAAAGAAGAAAGAAAAAGAAAGAAGAAAGAAAAAGAAAGAAAGACAGAG	AGGAGGGAGGGAGGAAAAGGTAGGAAGGGCAAGGCAGATCAG	15	0.1	16	0.106667	2	1	1	1
DXS10146	29	[AAAG]2 A [AAAG]14 AAG [AAAG]1 GAA [GGAA]1 G [AAAG]1 AAGAA [GGGA]2 [GGAA]1 [GGGA]1 [GGAA]3 GG [AAAG]1 GAA [GGAA]5_[chrX: 150403897-150403913]Indel	AAAGAAAGAAAAGAAAGAAAGAAAGAAAGAAAGAAAGAAAGAAAGAAAGAAAGAAAGAAAGAAAGAAGAAAGGAAGGAAGAAAGAAGAAGGGAGGGAGGAAGGGAGGAAGGAAGGAAGGAAAGGAAGGAAGGAAGGAAGGAAGGAA	TGGGGTGACAGACTGAGAGAAAGAAAGGAAGAAAGGAAGAAAGAAAGAAAGAGAGAGAGAGAGAGAGAAAGAGAAGGAAAGAAAGAAAGAAGAAAGAAAGGAAAGAAAGAAGAAAGAAAAAGAAAGAAAGACAGAG	AGGAGGGAGGGAGGAAAAGGTAGGAAGGGCAAGGCAGATCAG	1	0.00666667
DXS10146	30	[AAAG]2 A [AAAG]15 AAG [AAAG]1 GAA [GGAA]1 G [AAAG]1 AAGAA [GGGA]2 [GGAA]1 [GGGA]1 [GGAA]3 GG [AAAG]1 GAA [GGAA]5	AAAGAAAGAAAAGAAAGAAAGAAAGAAAGAAAGAAAGAAAGAAAGAAAGAAAGAAAGAAAGAAAGAAAGAAGAAAGGAAGGAAGAAAGAAGAAGGGAGGGAGGAAGGGAGGAAGGAAGGAAGGAAAGGAAGGAAGGAAGGAAGGAAGGAA	TGGGGTGACAGACTGAGAGAAAGAAAGGAAGAAAGGAAGAAAGAAAGAAAGAGAGAGAGAGAGAGAGAAAGAGAAGGAAAGAAAGAAAGAAGAAAGAAAGGAAAGAAAGAAGAAAGAAAAAGAAAGAAGAAAGAAAAAGAAAGAAAGACAGAG	AGGAGGGAGGGAGGAAAAGGTAGGAAGGGCAAGGCAGATCAG	6	0.04	6	0.04	1	1	0	0
DXS10146	31	[AAAG]2 A [AAAG]16 AAG [AAAG]1 GAA [GGAA]1 G [AAAG]1 AAGAA [GGGA]2 [GGAA]1 [GGGA]1 [GGAA]3 GG [AAAG]1 GAA [GGAA]5	AAAGAAAGAAAAGAAAGAAAGAAAGAAAGAAAGAAAGAAAGAAAGAAAGAAAGAAAGAAAGAAAGAAAGAAAGAAGAAAGGAAGGAAGAAAGAAGAAGGGAGGGAGGAAGGGAGGAAGGAAGGAAGGAAAGGAAGGAAGGAAGGAAGGAAGGAA	TGGGGTGACAGACTGAGAGAAAGAAAGGAAGAAAGGAAGAAAGAAAGAAAGAGAGAGAGAGAGAGAGAAAGAGAAGGAAAGAAAGAAAGAAGAAAGAAAGGAAAGAAAGAAGAAAGAAAAAGAAAGAAGGACAGAG	AGGAGGGAGGGAGGAAAAGGTAGGAAGGGCAAGGCAGATCAG	1	0.00666667	1	0.00666667	1	1	0	0
DXS10146	32	[AAAG]2 a [AAAG]17 N10 [GGAA]1 N10 [GGGA]2 ggaaggga [GGAA]4 a [GGAA]6	AAAGAAAGAAAAGAAAGAAAGAAAGAAAGAAAGAAAGAAAGAAAGAAAGAAAGAAAGAAAGAAAGAAAGAAAGAAAGAAGAAAGGAAGGAAGAAAGAAGAAGGGAGGGAGGAAGGGAGGAAGGAAGGAAGGAAAGGAAGGAAGGAAGGAAGGAAGGAA	TGGGGTGACAGACTGAGAGAAAGAAAGGAAGAAAGGAAGAAAGAAAGAAAGAGAGAGAGAGAGAGAGAAAGAGAAGGAAAGAAAGAAAGAAGAAAGAAAGGAAAGAAAGAAGAAAGAAAAAGAAAGAAGAAAGAAAAAGAAAGAAAGACAGAG	AGGAGGGAGGGAGGAAAAGGTAGGAAGGGCAAGGCAGATCAG	2	0.0133333	2	0.0133333	1	1	0	0
DXS10146	33	[AAAG]2 A [AAAG]18 AAG [AAAG]1 GAA [GGAA]1 G [AAAG]1 AAGAA [GGGA]2 [GGAA]1 [GGGA]1 [GGAA]3 GG [AAAG]1 GAA [GGAA]5	AAAGAAAGAAAAGAAAGAAAGAAAGAAAGAAAGAAAGAAAGAAAGAAAGAAAGAAAGAAAGAAAGAAAGAAAGAAAGAAAGAAGAAAGGAAGGAAGAAAGAAGAAGGGAGGGAGGAAGGGAGGAAGGAAGGAAGGAAAGGAAGGAAGGAAGGAAGGAAGGAA	AGAAAGGAAGAAAGGAAGAAAGAAAGAAAGAGAGAGAGAGAGAGAGAAAGAGAAGGAAAGAAAGAAAGAAGAAAGAAAGGAAAGAAAGAAGAAAGAAAAAGAAAGAAGAAAGAAAAAGAAAGAAAGACAGAG	AGGAGGGAGGGAGGAAAAGGTAGGAAGGGCAAGGCAGATCAG	1	0.00666667	1	0.00666667	1	1	0	0
DXS10146	34	[AAAG]2 a [AAAG]18 N10 [GGAA]2 N10 [GGGA]2 ggaaggga [GGAA]4 a [GGAA]6	AAAGAAAGAAAAGAAAGAAAGAAAGAAAGAAAGAAAGAAAGAAAGAAAGAAAGAAAGAAAGAAAGAAAGAAAGAAAGAAAGAAAGAAGAAAGGAAGGAAGAAAGAAGAAGGGAGGGAGGAAGGGAGGAAGGAAGGAAGGAAAGGAAGGAAGGAAGGAAGGAAGGAA	TGGGGTGACAGACTGAGAGAAAGAAAGGAAGAAAGGAAGAAAGAAAGAAAGAGAGAGAGAGAGAGAGAAAGAGAAGGAAAGAAAGAAAGAAGAAAGAAAGGAAAGAAAGAAGAAAGAAAAAGAAAGAAGAAAGAAAAAGAAAGAAAGACAGAG	AGGAGGGAGGGAGGAAAAGGTAGGAAGGGCAAGGCAGATCAG	1	0.00666667	1	0.00666667	1	1	0	0
						150	1	150	1	19	14	5	4
DXS10148	17	[GGAA]4 [AAGA]7 [AAAG]4 aaggaaag [AAGG]2	GGAAGGAAGGAAGGAAAAGAAAGAAAGAAAGAAAGAAAGAAAGAAAAGAAAGAAAGAAAGAAGGAAAGAAGGAAGG	GCCTGCATGACAGAGGGAGATTCTGTCTCAACAAAAAAAAAAAAAAGGG	AAAGAAGGAAAGAAGGAAAGGGAAAGGAAAGGAAAAAGAAACACCACTGCCAAAACCAGC	1	0.00666667	1	0.00666667	1	1	0	0
DXS10148	18	[GGAA]4 [AAGA]8 [AAAG]4 aaggaaag [AAGG]2	GGAAGGAAGGAAGGAAAAGAAAGAAAGAAAGAAAGAAAGAAAGAAAGAAAAGAAAGAAAGAAAGAAGGAAAGAAGGAAGG	GCCTGCATGACAGAGGGAGATTCTGTCTCAACAAAAAAAAAAAAAAGGG	AAAGAAGGAAAGAAGGAAAGGGAAAGGAAAGGAAAAAGAAACACCACTGCCAAAACCAGC	14	0.0933333	14	0.0933333	1	1	0	0
DXS10148	19	[GGAA]4 [AAGA]9 [AAAG]4 aaggaaag [AAGG]2	GGAAGGAAGGAAGGAAAAGAAAGAAAGAAAGAAAGAAAGAAAGAAAGAAAGAAAAGAAAGAAAGAAAGAAGGAAAGAAGGAAGG	GCCTGCATGACAGAGGGAGATTCTGTCTCAACAAAAAAAAAAAAAAGGG	AAAGAAGGAAAGAAGGAAAGGGAAAGGAAAGGAAAAAGAAACACCACTGCCAAAACCAGC	5	0.0333333	5	0.0333333	1	1	0	0
DXS10148	20	[GGAA]4 [AAGA]10 [AAAG]4 aaggaaag [AAGG]2	GGAAGGAAGGAAGGAAAAGAAAGAAAGAAAGAAAGAAAGAAAGAAAGAAAGAAAGAAAAGAAAGAAAGAAAGAAGGAAAGAAGGAAGG	GCCTGCATGACAGAGGGAGATTCTGTCTCAACAAAAAAAAAAAAAAGGG	AAAGAAGGAAAGAAGGAAAGGGAAAGGAAAGGAAAAAGAAACACCACTGCCAAAACCAGC	4	0.0266667	4	0.0266667	1	1	0	0
DXS10148	21.1	[GGAA]4 [AAGA]10 A [AAGA]1 [AAAG]4 aaggaaag [AAGG]2	GGAAGGAAGGAAGGAAAAGAAAGAAAGAAAGAAAGAAAGAAAGAAAGAAAGAAAGAAAAGAAAAGAAAGAAAGAAAGAAGGAAAGAAGGAAGG	GCCTGCATGACAGAGGGAGATTCTGTCTCAACAAAAAAAAAAAAAAGGG	AAAGAAGGAAAGAAGGAAAGGGAAAGGAAAGGAAAAAGAAACACCACTGCCAAAACCAGC	1	0.00666667	1	0.00666667	1	1	0	0
DXS10148	22	[GGAA]4 [AAGA]12 [AAAG]4 aaggaaag [AAGG]2	GGAAGGAAGGAAGGAAAAGAAAGAAAGAAAGAAAGAAAGAAAGAAAGAAAGAAAGAAAGAAAGAAAAGAAAGAAAGAAAGAAGGAAAGAAGGAAGG	GCCTGCATGACAGAGGGAGATTCTGTCTCAACAAAAAAAAAAAAAAGGG	AAAGAAGGAAAGAAGGAAAGGGAAAGGAAAGGAAAAAGAAACACCACTGCCAAAACCAGC	1	0.00666667	1	0.00666667	1	1	0	0
DXS10148	22.1	[GGAA]4 [AAGA]11 A [AAGA]1 [AAAG]4 aaggaaag [AAGG]2	GGAAGGAAGGAAGGAAAAGAAAGAAAGAAAGAAAGAAAGAAAGAAAGAAAGAAAGAAAGAAAAGAAAAGAAAGAAAGAAAGAAGGAAAGAAGGAAGG	GCCTGCATGACAGAGGGAGATTCTGTCTCAACAAAAAAAAAAAAAAGGG	AAAGAAGGAAAGAAGGAAAGGGAAAGGAAAGGAAAAAGAAACACCACTGCCAAAACCAGC	2	0.0133333	5	0.0333333	2	1	1	0
DXS10148	22.1	[GGAA]4 [AAGA]13 A [AAAG]3 aaggaaag [AAGG]2	GGAAGGAAGGAAGGAAAAGAAAGAAAGAAAGAAAGAAAGAAAGAAAGAAAGAAAGAAAGAAAGAAAGAAAAAGAAAGAAAGAAGGAAAGAAGGAAGG	GCCTGCATGACAGAGGGAGATTCTGTCTCAACAAAAAAAAAAAAAAGGG	AAAGAAGGAAAGAAGGAAAGGGAAAGGAAAGGAAAAAGAAACACCACTGCCAAAACCAGC	3	0.02						0
DXS10148	23.1	[GGAA]4 [AAGA]14 A [AAAG]3 aaggaaag [AAGG]2	GGAAGGAAGGAAGGAAAAGAAAGAAAGAAAGAAAGAAAGAAAGAAAGAAAGAAAGAAAGAAAGAAAGAAAGAAAAAGAAAGAAAGAAGGAAAGAAGGAAGG	GCCTGCATGACAGAGGGAGATTCTGTCTCAACAAAAAAAAAAAAAAGGG	AAAGAAGGAAAGAAGGAAAGGGAAAGGAAAGGAAAAAGAAACACCACTGCCAAAACCAGC	3	0.02	16	0.106667	2	1	1	0
DXS10148	23.1	[GGAA]4 [AAGA]12 A [AAGA]1 [AAAG]4 aaggaaag [AAGG]2	GGAAGGAAGGAAGGAAAAGAAAGAAAGAAAGAAAGAAAGAAAGAAAGAAAGAAAGAAAGAAAGAAAAGAAAAGAAAGAAAGAAAGAAGGAAAGAAGGAAGG	GCCTGCATGACAGAGGGAGATTCTGTCTCAACAAAAAAAAAAAAAAGGG	AAAGAAGGAAAGAAGGAAAGGGAAAGGAAAGGAAAAAGAAACACCACTGCCAAAACCAGC	13	0.0866667						0
DXS10148	24.1	[GGAA]4 [AAGA]15 A [AAAG]3 aaggaaag [AAGG]2	GGAAGGAAGGAAGGAAAAGAAAGAAAGAAAGAAAGAAAGAAAGAAAGAAAGAAAGAAAGAAAGAAAGAAAGAAAGAAAAAGAAAGAAAGAAGGAAAGAAGGAAGG	GCCTGCATGACAGAGGGAGATTCTGTCTCAACAAAAAAAAAAAAAAGGG	AAAGAAGGAAAGAAGGAAAGGGAAAGGAAAGGAAAAAGAAACACCACTGCCAAAACCAGC	12	0.08	18	0.12	2	1	1	0
DXS10148	24.1	[GGAA]4 [AAGA]13 A [AAGA]1 [AAAG]4 aaggaaag [AAGG]2	GGAAGGAAGGAAGGAAAAGAAAGAAAGAAAGAAAGAAAGAAAGAAAGAAAGAAAGAAAGAAAGAAAGAAAAGAAAAGAAAGAAAGAAAGAAGGAAAGAAGGAAGG	GCCTGCATGACAGAGGGAGATTCTGTCTCAACAAAAAAAAAAAAAAGGG	AAAGAAGGAAAGAAGGAAAGGGAAAGGAAAGGAAAAAGAAACACCACTGCCAAAACCAGC	6	0.04						0
DXS10148	25.1	[GGAA]4 [AAGA]16 A [AAAG]3 aaggaaag [AAGG]2	GGAAGGAAGGAAGGAAAAGAAAGAAAGAAAGAAAGAAAGAAAGAAAGAAAGAAAGAAAGAAAGAAAGAAAGAAAGAAAGAAAAAGAAAGAAAGAAGGAAAGAAGGAAGG	GCCTGCATGACAGAGGGAGATTCTGTCTCAACAAAAAAAAAAAAAAGGG	AAAGAAGGAAAGAAGGAAAGGGAAAGGAAAGGAAAAAGAAACACCACTGCCAAAACCAGC	5	0.0333333	20	0.133333	2	1	1	0
DXS10148	25.1	[GGAA]4 [AAGA]14 A [AAGA]1 [AAAG]4 aaggaaag [AAGG]2	GGAAGGAAGGAAGGAAAAGAAAGAAAGAAAGAAAGAAAGAAAGAAAGAAAGAAAGAAAGAAAGAAAGAAAGAAAAGAAAAGAAAGAAAGAAAGAAGGAAAGAAGGAAGG	GCCTGCATGACAGAGGGAGATTCTGTCTCAACAAAAAAAAAAAAAAGGG	AAAGAAGGAAAGAAGGAAAGGGAAAGGAAAGGAAAAAGAAACACCACTGCCAAAACCAGC	15	0.1						0
DXS10148	26.1	[GGAA]4 [AAGA]15 A [AAGA]1 [AAAG]4 aaggaaag [AAGG]2	AAGGAAGGGGAAGGAAGGAAGGAAAAGAAAGAAAGAAAGAAAGAAAGAAAGAAAGAAAGAAAGAAAGAAAGAAAGAAAGAAAGAAAAGAAAAGAAAGAAAGAAAGAAGGAAAG	GCCTGCATGACAGAGGGAGATTCTGTCTCAACAAAAAAAAAAAAAAGGG	AAAGAAGGAAAGAAGGAAAGGGAAAGGAAAGGAAAAAGAAACACCACTGCCAAAACCAGC	9	0.06	20	0.133333	3	1	2	0
DXS10148	26.1	[GGAA]4 [AAGA]15 A [AAGA]1 [AAAG]4 aaggaaag [AAGG]2	GGAAGGAAGGAAGGAAAAGAAAGAAAGAAAGAAAGAAAGAAAGAAAGAAAGAAAGAAAGAAAGAAAGAAAGAAAGAAAAGAAAAGAAAGAAAGAAAGAAGGAAAGAAGGAAGG	GCCTGCATGACAGAGGGAGATTCTGTCTCAACAAAAAAAAAAAAAAGGG	AAAGAAGGAAAGAAGGAAAGGGAAAGGAAAGGAAAAAGAAACACCACTGCCAAAACCAGC	1	0.00666667						0
DXS10148	26.1	[GGAA]4 [AAGA]17 A [AAAG]3 aaggaaag [AAGG]2	GGAAGGAAGGAAGGAAAAGAAAGAAAGAAAGAAAGAAAGAAAGAAAGAAAGAAAGAAAGAAAGAAAGAAAGAAAGAAAGAAAGAAAAAGAAAGAAAGAAGGAAAGAAGGAAGG	GCCTGCATGACAGAGGGAGATTCTGTCTCAACAAAAAAAAAAAAAAGGG	AAAGAAGGAAAGAAGGAAAGGGAAAGGAAAGGAAAAAGAAACACCACTGCCAAAACCAGC	10	0.0666667						0
DXS10148	27.1	[GGAA]4 [AAGA]18 A [AAAG]3 aaggaaag [AAGG]2	GGAAGGAAGGAAGGAAAAGAAAGAAAGAAAGAAAGAAAGAAAGAAAGAAAGAAAGAAAGAAAGAAAGAAAGAAAGAAAGAAAGAAAGAAAAAGAAAGAAAGAAGGAAAGAAGGAAGG	GCCTGCATGACAGAGGGAGATTCTGTCTCAACAAAAAAAAAAAAAAGGG	AAAGAAGGAAAGAAGGAAAGGGAAAGGAAAGGAAAAAGAAACACCACTGCCAAAACCAGC	4	0.0266667	20	0.133333	2	1	1	0
DXS10148	27.1	[GGAA]4 [AAGA]16 A [AAGA]1 [AAAG]4 aaggaaag [AAGG]2	GGAAGGAAGGAAGGAAAAGAAAGAAAGAAAGAAAGAAAGAAAGAAAGAAAGAAAGAAAGAAAGAAAGAAAGAAAGAAAGAAAAGAAAAGAAAGAAAGAAAGAAGGAAAGAAGGAAGG	GCCTGCATGACAGAGGGAGATTCTGTCTCAACAAAAAAAAAAAAAAGGG	AAAGAAGGAAAGAAGGAAAGGGAAAGGAAAGGAAAAAGAAACACCACTGCCAAAACCAGC	16	0.106667						0
DXS10148	28.1	[GGAA]4 [AAGA]19 A [AAAG]3 aaggaaag [AAGG]2	GGAAGGAAGGAAGGAAAAGAAAGAAAGAAAGAAAGAAAGAAAGAAAGAAAGAAAGAAAGAAAGAAAGAAAGAAAGAAAGAAAGAAAGAAAGAAAAAGAAAGAAAGAAGGAAAGAAGGAAGG	GCCTGCATGACAGAGGGAGATTCTGTCTCAACAAAAAAAAAAAAAAGGG	AAAGAAGGAAAGAAGGAAAGGGAAAGGAAAGGAAAAAGAAACACCACTGCCAAAACCAGC	3	0.02	9	0.06	2	1	1	0
DXS10148	28.1	[GGAA]4 [AAGA]17 A [AAGA]1 [AAAG]4 aaggaaag [AAGG]2	GGAAGGAAGGAAGGAAAAGAAAGAAAGAAAGAAAGAAAGAAAGAAAGAAAGAAAGAAAGAAAGAAAGAAAGAAAGAAAGAAAGAAAAGAAAAGAAAGAAAGAAAGAAGGAAAGAAGGAAGG	GCCTGCATGACAGAGGGAGATTCTGTCTCAACAAAAAAAAAAAAAAGGG	AAAGAAGGAAAGAAGGAAAGGGAAAGGAAAGGAAAAAGAAACACCACTGCCAAAACCAGC	6	0.04						0
DXS10148	29.1	[GGAA]4 [AAGA]20 A [AAAG]3 aaggaaag [AAGG]2	GGAAGGAAGGAAGGAAAAGAAAGAAAGAAAGAAAGAAAGAAAGAAAGAAAGAAAGAAAGAAAGAAAGAAAGAAAGAAAGAAAGAAAGAAAGAAAGAAAAAGAAAGAAAGAAGGAAAGAAGGAAGG	GCCTGCATGACAGAGGGAGATTCTGTCTCAACAAAAAAAAAAAAAAGGG	AAAGAAGGAAAGAAGGAAAGGGAAAGGAAAGGAAAAAGAAACACCACTGCCAAAACCAGC	2	0.0133333	13	0.0866667	2	1	1	0
DXS10148	29.1	[GGAA]4 [AAGA]18 A [AAGA]1 [AAAG]4 aaggaaag [AAGG]2	GGAAGGAAGGAAGGAAAAGAAAGAAAGAAAGAAAGAAAGAAAGAAAGAAAGAAAGAAAGAAAGAAAGAAAGAAAGAAAGAAAGAAAGAAAAGAAAAGAAAGAAAGAAAGAAGGAAAGAAGGAAGG	GCCTGCATGACAGAGGGAGATTCTGTCTCAACAAAAAAAAAAAAAAGGG	AAAGAAGGAAAGAAGGAAAGGGAAAGGAAAGGAAAAAGAAACACCACTGCCAAAACCAGC	11	0.0733333						0
DXS10148	31.1	[GGAA]4 [AAGA]20 A [AAGA]1 [AAAG]4 aaggaaag [AAGG]2	GGAAGGAAGGAAGGAAAAGAAAGAAAGAAAGAAAGAAAGAAAGAAAGAAAGAAAGAAAGAAAGAAAGAAAGAAAGAAAGAAAGAAAGAAAGAAAGAAAAGAAAAGAAAGAAAGAAAGAAGGAAAGAAGGAAGG	GCCTGCATGACAGAGGGAGATTCTGTCTCAACAAAAAAAAAAAAAAGGG	AAAGAAGGAAAGAAGGAAAGGGAAAGGAAAGGAAAAAGAAACACCACTGCCAAAACCAGC	2	0.0133333	2	0.0133333	1	1	0	0
DXS10148	33.1	[GGAA]4 [AAGA]22 A [AAGA]1 [AAAG]4 AAGGAAAG [AAGG]2	GGAAGGAAGGAAGGAAAAGAAAGAAAGAAAGAAAGAAAGAAAGAAAGAAAGAAAGAAAGAAAGAAAGAAAGAAAGAAAGAAAGAAAGAAAGAAAGAAAGAAAGAAAAGAAAAGAAAGAAAGAAAGAAGGAAAGAAGGAAGG	GCCTGCATGACAGAGGGAGATTCTGTCTCAACAAAAAAAAAAAAAAGGG	AAAGAAGGAAAGAAGGAAAGGGAAAGGAAAGGAAAAAGAAACACCACTGCCAAAACCAGC	1	0.00666667	1	0.00666667	1	1	0	0
						150	1	150	1	25	16	9	0
DXS10159	22	[AAAG]4 [AGAA]2 ag [AGAA]6 [AAAG]10	AAAGAAAGAAAGAAAGAGAAAGAAAGAGAAAGAAAGAAAGAAAGAAAGAAAAAGAAAGAAAGAAAGAAAGAAAGAAAGAAAGAAAGAAAG	TGCACTCCAACCTGGATGACATAAGCGAAACTCTATCTCAGAAA	AAAATAGTAGCTAACCAAATCCAGCAACATGTCAAA	1	0.00666667	1	0.00666667	1	1	0	0
DXS10159	23	[AAAG]4 [AGAA]2 ag [AGAA]6 [AAAG]11	AAAGAAAGAAAGAAAGAGAAAGAAAGAGAAAGAAAGAAAGAAAGAAAGAAAAAGAAAGAAAGAAAGAAAGAAAGAAAGAAAGAAAGAAAGAAAG	CAAGATTGTGCCATTGCACTCCAACCTGGATGACATAAGCGAAACTCTATCTCAGAAA	AAAATAGTAGCTAACCAAATCCAGCAACATGTCAAA	5	0.0333333	5	0.0333333	1	1	0	0
DXS10159	24	[AAAG]4 [AGAA]2 ag [AGAA]6 [AAAG]12	AAAGAAAGAAAGAAAGAGAAAGAAAGAGAAAGAAAGAAAGAAAGAAAGAAAAAGAAAGAAAGAAAGAAAGAAAGAAAGAAAGAAAGAAAGAAAGAAAG	TGAGCCAAGATTGTGCCATTGCACTCCAACCTGGATGACATAAGCGAAACTCTATCTCAGAAA	AAAATAGTAGCTAACCAAATCCAGCAACATGTCAAA	49	0.326667	49	0.326667	1	1	0	0
DXS10159	25	[AAAG]4 [AGAA]2 ag [AGAA]6 [AAAG]13	AAAGAAAGAAAGAAAGAGAAAGAAAGAGAAAGAAAGAAAGAAAGAAAGAAAAAGAAAGAAAGAAAGAAAGAAAGAAAGAAAGAAAGAAAGAAAGAAAGAAAG	TGAGCCAAGATTGTGCCATTGCACTCCAACCTGGATGACATAAGCGAAACTCTATCTCAGAAA	AAAATAGTAGCTAACCAAATCCAGCAACATGTCAAAA	42	0.28	42	0.28	1	1	0	0
DXS10159	26	[AAAG]4 [AGAA]2 ag [AGAA]6 [AAAG]14	AAAGAAAGAAAGAAAGAGAAAGAAAGAGAAAGAAAGAAAGAAAGAAAGAAAAAGAAAGAAAGAAAGAAAGAAAGAAAGAAAGAAAGAAAGAAAGAAAGAAAGAAAG	TGCCATTGCACTCCAACCTGGATGACATAAGCGAAACTCTATCTCAGAAA	AAAATAGTAGCTAACCAAATCCAGCAACATGTCAAA	28	0.186667	28	0.186667	1	1	0	0
DXS10159	27	[AAAG]4 [AGAA]2 ag [AGAA]6 [AAAG]15	AAAGAAAGAAAGAAAGAGAAAGAAAGAGAAAGAAAGAAAGAAAGAAAGAAAAAGAAAGAAAGAAAGAAAGAAAGAAAGAAAGAAAGAAAGAAAGAAAGAAAGAAAGAAAG	TGAGCCAAGATTGTGCCATTGCACTCCAACCTGGATGACATAAGCGAAACTCTATCTCAGAAA	AAAATAGTAGCTAACCAAATCCAGCAACATGTCAAA	16	0.106667	16	0.106667	1	1	0	0
DXS10159	28	[AAAG]4 [AGAA]2 ag [AGAA]6 [AAAG]16	AAAGAAAGAAAGAAAGAGAAAGAAAGAGAAAGAAAGAAAGAAAGAAAGAAAAAGAAAGAAAGAAAGAAAGAAAGAAAGAAAGAAAGAAAGAAAGAAAGAAAGAAAGAAAGAAAG	TGCACTCCAACCTGGATGACATAAGCGAAACTCTATCTCAGAAA	AAAATAGTAGCTAACCAAATCCAGCAACATGTCAAA	7	0.0466667	7	0.0466667	1	1	0	0
DXS10159	29	[AAAG]4 [AGAA]2 ag [AGAA]6 [AAAG]17	AAAGAAAGAAAGAAAGAGAAAGAAAGAGAAAGAAAGAAAGAAAGAAAGAAAAAGAAAGAAAGAAAGAAAGAAAGAAAGAAAGAAAGAAAGAAAGAAAGAAAGAAAGAAAGAAAGAAAG	TGCACTCCAACCTGGATGACATAAGCGAAACTCTATCTCAGAAA	AAAATAGTAGCTAACCAAATCCAGCAACATGTCAAA	1	0.00666667	1	0.00666667	1	1	0	0
DXS10159	30	[AAAG]4 [AGAA]2 ag [AGAA]6 [AAAG]18	AAAGAAAGAAAGAAAGAGAAAGAAAGAGAAAGAAAGAAAGAAAGAAAGAAAAAGAAAGAAAGAAAGAAAGAAAGAAAGAAAGAAAGAAAGAAAGAAAGAAAGAAAGAAAGAAAGAAAGAAAG	GCACTCCAACCTGGATGACATAAGCGAAACTCTATCTCAGAAA	AAAATAGTAGCTAACCAAATCCAGCAACATGTCAAA	1	0.00666667	1	0.00666667	1	1	0	0
						150	1	150	1	9	9	0	0
DXS6789	14	[TAGA]4 [TACA]10	TAGATAGATAGATAGATACATACATACATACATACATACATACATACATACATACA	ATCACTGTGGTTGTTGGCAAAAAAATTAGGAGATCTAAGAAGTTATTTGATGTCCTATTGTATTAGTCAGGGATCCCTAGAGGGACAGAACCAATAGGAGATAGATGG	TAAAAGAGGGTTTATTAAGTACCAACTTACATGATCACGAGGT	1	0.00666667	1	0.00666667	1	1	0	0
DXS6789	15	[TAGA]6 [TACA]9	TAGATAGATAGATAGATAGATAGATACATACATACATACATACATACATACATACATACA	AATCACTGTGGTTGTTGGCAAAAAAATTAGGAGATCTAAGAAGTTATTTGATGTCCTATTGTATTAGTCAGGGATCCCTAGAGGGACAGAACCAATAGGAGATAGATGG	TAAAAGAGGGTTTATTAAGTACCAACTTACATGATCACGAGGT	12	0.08	14	0.0933333	2	1	1	0
DXS6789	15	[TAGA]7 [TACA]8	TAGATAGATAGATAGATAGATAGATAGATACATACATACATACATACATACATACATACA	AATCACTGTGGTTGTTGGCAAAAAAATTAGGAGATCTAAGAAGTTATTTGATGTCCTATTGTATTAGTCAGGGATCCCTAGAGGGACAGAACCAATAGGAGATAGATGG	TAAAAGAGGGTTTATTAAGTACCAACTTACATGATCACGAGGT	2	0.0133333
DXS6789	16	[TAGA]6 [TACA]10	TAGATAGATAGATAGATAGATAGATACATACATACATACATACATACATACATACATACATACA	AATCACTGTGGTTGTTGGCAAAAAAATTAGGAGATCTAAGAAGTTATTTGATGTCCTATTGTATTAGTCAGGGATCCCTAGAGGGACAGAACCAATAGGAGATAGATGG	TAAAAGAGGGTTTATTAAGTACCAACTTACATGATCACGAGGT	45	0.3	45	0.3	1	1	0	0
DXS6789	17	[TAGA]6 [TACA]11	TAGATAGATAGATAGATAGATAGATACATACATACATACATACATACATACATACATACATACATACA	ATCACTGTGGTTGTTGGCAAAAAAATTAGGAGATCTAAGAAGTTATTTGATGTCCTATTGTATTAGTCAGGGATCCCTAGAGGGACAGAACCAATAGGAGATAGATGG	TAAAAGAGGGTTTATTAAGTACCAACTTACATGATCACGAGGT	10	0.0666667	13	0.0866667	2	1	1	0
DXS6789	17	[TAGA]7 [TACA]10	TAGATAGATAGATAGATAGATAGATAGATACATACATACATACATACATACATACATACATACATACA	ATCACTGTGGTTGTTGGCAAAAAAATTAGGAGATCTAAGAAGTTATTTGATGTCCTATTGTATTAGTCAGGGATCCCTAGAGGGACAGAACCAATAGGAGATAGATGG	TAAAAGAGGGTTTATTAAGTACCAACTTACATGATCACGAGGT	3	0.02
DXS6789	19	[TAGA]9 [TACA]9 [TAGA]1	TAGATAGATAGATAGATAGATAGATAGATAGATAGATACATACATACATACATACATACATACATACATACATAGA	ATCACTGTGGTTGTTGGCAAAAAAATTAGGAGATCTAAGAAGTTATTTGATGTCCTATTGTATTAGTCAGGGATCCCTAGAGGGACAGAACCAATAGGAGATAGATGG	TAAAAGAGGGTTTATTAAGTACCAACTTACATGATCACGAGGT	1	0.00666667	2	0.0133333	2	1	1	0
DXS6789	19	[TAGA]10 [TACA]8 [TAGA]1	TAGATAGATAGATAGATAGATAGATAGATAGATAGATAGATACATACATACATACATACATACATACATACATAGA	AATCACTGTGGTTGTTGGCAAAAAAATTAGGAGATCTAAGAAGTTATTTGATGTCCTATTGTATTAGTCAGGGATCCCTAGAGGGACAGAACCAATAGGAGATAGATGG	TAAAAGAGGGTTTATTAAGTACCAACTTACATGATCACGAGGT	1	0.00666667
DXS6789	20	[TAGA]9 [TACA]10 [TAGA]1	TAGATAGATAGATAGATAGATAGATAGATAGATAGATACATACATACATACATACATACATACATACATACATACATAGA	ATCACTGTGGTTGTTGGCAAAAAAATTAGGAGATCTAAGAAGTTATTTGATGTCCTATTGTATTAGTCAGGGATCCCTAGAGGGACAGAACCAATAGGAGATAGATGG	TAAAAGAGGGTTTATTAAGTACCAACTTACATGATCACGAGGT	30	0.2	36	0.24	2	1	1	0
DXS6789	20	[TAGA]8 [TACA]11 [TAGA]1	TAGATAGATAGATAGATAGATAGATAGATAGATACATACATACATACATACATACATACATACATACATACATACATAGA	AATCACTGTGGTTGTTGGCAAAAAAATTAGGAGATCTAAGAAGTTATTTGATGTCCTATTGTATTAGTCAGGGATCCCTAGAGGGACAGAACCAATAGGAGATAGATGG	TAAAAGAGGGTTTATTAAGTACCAACTTACATGATCACGAGGT	6	0.04
DXS6789	21	[TAGA]10 [TACA]10 [TAGA]1	TAGATAGATAGATAGATAGATAGATAGATAGATAGATAGATACATACATACATACATACATACATACATACATACATACATAGA	AATCACTGTGGTTGTTGGCAAAAAAATTAGGAGATCTAAGAAGTTATTTGATGTCCTATTGTATTAGTCAGGGATCCCTAGAGGGACAGAACCAATAGGAGATAGATGG	TAAAAGAGGGTTTATTAAGTACCAACTTACATGATCACGAGGT	21	0.14	25	0.166667	2	1	1	0
DXS6789	21	[TAGA]11 [TACA]9 [TAGA]1	TAGATAGATAGATAGATAGATAGATAGATAGATAGATAGATAGATACATACATACATACATACATACATACATACATACATAGA	ATCACTGTGGTTGTTGGCAAAAAAATTAGGAGATCTAAGAAGTTATTTGATGTCCTATTGTATTAGTCAGGGATCCCTAGAGGGACAGAACCAATAGGAGATAGATGG	TAAAAGAGGGTTTATTAAGTACCAACTTACATGATCACGAGGT	4	0.0266667
DXS6789	22	[TAGA]10 [TACA]11 [TAGA]1	TAGATAGATAGATAGATAGATAGATAGATAGATAGATAGATACATACATACATACATACATACATACATACATACATACATACATAGA	ATCACTGTGGTTGTTGGCAAAAAAATTAGGAGATCTAAGAAGTTATTTGATGTCCTATTGTATTAGTCAGGGATCCCTAGAGGGACAGAACCAATAGGAGATAGATGG	TAAAAGAGGGTTTATTAAGTACCAACTTACATGATCACGAGGT	3	0.02	12	0.08	3	1	2	0
DXS6789	22	[TAGA]11 [TACA]10 [TAGA]1	TAGATAGATAGATAGATAGATAGATAGATAGATAGATAGATAGATACATACATACATACATACATACATACATACATACATACATAGA	ATCACTGTGGTTGTTGGCAAAAAAATTAGGAGATCTAAGAAGTTATTTGATGTCCTATTGTATTAGTCAGGGATCCCTAGAGGGACAGAACCAATAGGAGATAGATGG	TAAAAGAGGGTTTATTAAGTACCAACTTACATGATCACGAGGT	7	0.0466667
DXS6789	22	[TAGA]12 [TACA]9 [TAGA]1	TAGATAGATAGATAGATAGATAGATAGATAGATAGATAGATAGATAGATACATACATACATACATACATACATACATACATACATAGA	ATCACTGTGGTTGTTGGCAAAAAAATTAGGAGATCTAAGAAGTTATTTGATGTCCTATTGTATTAGTCAGGGATCCCTAGAGGGACAGAACCAATAGGAGATAGATGG	TAAAAGAGGGTTTATTAAGTACCAACTTACATGATCACGAGGT	2	0.0133333
DXS6789	23	[TAGA]12 [TACA]10 [TAGA]1	TAGATAGATAGATAGATAGATAGATAGATAGATAGATAGATAGATAGATACATACATACATACATACATACATACATACATACATACATAGA	ATCACTGTGGTTGTTGGCAAAAAAATTAGGAGATCTAAGAAGTTATTTGATGTCCTATTGTATTAGTCAGGGATCCCTAGAGGGACAGAACCAATAGGAGATAGATGG	TAAAAGAGGGTTTATTAAGTACCAACTTACATGATCACGAGGT	1	0.00666667	1	0.00666667	1	1	0	0
DXS6789	24	[TAGA]13 [TACA]10 [TAGA]1	TAGATAGATAGATAGATAGATAGATAGATAGATAGATAGATAGATAGATAGATACATACATACATACATACATACATACATACATACATACATAGA	AATCACTGTGGTTGTTGGCAAAAAAATTAGGAGATCTAAGAAGTTATTTGATGTCCTATTGTATTAGTCAGGGATCCCTAGAGGGACAGAACCAATAGGAGATAGATGG	TAAAAGAGGGTTTATTAAGTACCAACTTACATGATCACGAGGT	1	0.00666667	1	0.00666667	1	1	0	0
						150	1	150	1	17	10	7	0
DXS6795	9	[AAT]7 GAT [AAT]1	AATAATAATAATAATAATAATGATAAT	ATCCATCCCCTAAACCTCTCATGAATCCCATGTTACATAAACAAGGAGTTATGTTTTTAACTTAA	GTAATTGTAAAGAAAGCCATGTCAAACACTGAAGAGATTTTTCTCCCAGTCACCTAGG	7	0.0466667	7	0.0466667	1	1	0	0
DXS6795	10	[AAT]8 GAT [AAT]1	AATAATAATAATAATAATAATAATGATAAT	ATCCATCCCCTAAACCTCTCATGAATCCCATGTTACATAAACAAGGAGTTATGTTTTTAACTTAA	GTAATTGTAAAGAAAGCCATGTCAAACACTGAAGAGATTTTTCTCCCAGTCACCTAG	33	0.22	33	0.22	1	1	0	0
DXS6795	11	[AAT]11	AATAATAATAATAATAATAATAATAATAATAAT	TCCATCCCCTAAACCTCTCATGAATCCCATGTTACATAAACAAGGAGTTATGTTTTTAACTTAA	GTAATTGTAAAGAAAGCCATGTCAAACACTGAAGAGATTTTTCTCCCAGTCACCTAGG	40	0.266667	40	0.266667	1	1	0	0
DXS6795	13	[AAT]13	AATAATAATAATAATAATAATAATAATAATAATAATAAT	CATCCATCCCCTAAACCTCTCATGAATCCCATGTTACATAAACAAGGAGTTATGTTTTTAACTTAA	GTAATTGTAAAGAAAGCCATGTCAAACACTGAAGAGATTTTTCTCCCAGTCACCTAGG	67	0.446667	67	0.446667	1	1	0	0
DXS6795	14	[AAT]14	AATAATAATAATAATAATAATAATAATAATAATAATAATAAT	TCCATCCCCTAAACCTCTCATGAATCCCATGTTACATAAACAAGGAGTTATGTTTTTAACTTAA	GTAATTGTAAAGAAAGCCATGTCAAACACTGAAGAGATTTTTCTCCCAGTCACCTAG	2	0.0133333	2	0.0133333	1	1	0	0
DXS6795	15	[AAT]15	AATAATAATAATAATAATAATAATAATAATAATAATAATAATAAT	TCCATCCCCTAAACCTCTCATGAATCCCATGTTACATAAACAAGGAGTTATGTTTTTAACTTAA	GTAATTGTAAAGAAAGCCATGTCAAACACTGAAGAGATTTTTCTCCCAGTCACCTAGG	1	0.00666667	1	0.00666667	1	1	0	0
						150	1	150	1	6	6	0	0
DXS6800	16.2	TA [TCTA]1 [TCGA]1 [TCTA]3 [CCTA]1 [TCTA]3 TCA [TCTA]1 [TCTG]1 [TCTA]5	TATCTATCGATCTATCTATCTACCTATCTATCTATCTATCATCTATCTGTCTATCTATCTATCTATCTA	AGACTGGCTGACACTTAGGGAAAATAGAAAAGAACCTACGTTGAAATATTGGGGGCTGGTTCCCCTGA	GATATAAAGGAGAATTTATTAAGGAGTATTAAACTCACACAATCACAAGGTCCCACAATAGGC	1	0.00666667	1	0.00666667	1	1	0	0
DXS6800	17	[TCTA]2 [TCGA]1 [TCTA]3 [CCTA]1 [TCTA]3 tca [TCTA]1 [TCTG]1 [TCTA]5	TCTATCTATCGATCTATCTATCTACCTATCTATCTATCTATCATCTATCTGTCTATCTATCTATCTATCTA	AGACTGGCTGACACTTAGGGAAAATAGAAAAGAACCTACGTTGAAATATTGGGGGCTGGTTCCCCTGATA	GATATAAAGGAGAATTTATTAAGGAGTATTAAACTCACACAATCACAAGGTCCCACAATAGGCC	126	0.84	127	0.846667	2	1	0	1
DXS6800	17	[TCTA]2 [TCGA]1 [TCTA]3 [CCTA]1 [TCTA]3 tca [TCTA]1 [TCTG]1 [TCTA]5_[chX:79424922-T]	TCTATCTATCGATCTATCTATCTACCTATCTATCTATCTATCATCTATCTGTCTATCTATCTATCTATCTA	AGACTGGCTGACACTTAGGGAAAATAGAAAATAACCTACGTTGAAATATTGGGGGCTGGTTCCCCTGATA	GATATAAAGGAGAATTTATTAAGGAGTATTAAACTCACACAATCACAAGGTCCCACAATAGGCC	1	0.00666667
DXS6800	19	[TCTA]2 [TCGA]1 [TCTA]3 [CCTA]1 [TCTA]3 tca [TCTA]1 [TCTG]1 [TCTA]7	TCTATCTATCGATCTATCTATCTACCTATCTATCTATCTATCATCTATCTGTCTATCTATCTATCTATCTATCTATCTA	CAGACTGGCTGACACTTAGGGAAAATAGAAAAGAACCTACGTTGAAATATTGGGGGCTGGTTCCCCTGATA	GATATAAAGGAGAATTTATTAAGGAGTATTAAACTCACACAATCACAAGGTCCCACAATAGGCC	1	0.00666667	1	0.00666667	1	1	0	0
DXS6800	20	[TCTA]2 [TCGA]1 [TCTA]3 [CCTA]1 [TCTA]3 tca [TCTA]1 [TCTG]1 [TCTA]8	TCTATCTATCGATCTATCTATCTACCTATCTATCTATCTATCATCTATCTGTCTATCTATCTATCTATCTATCTATCTATCTA	AGACTGGCTGACACTTAGGGAAAATAGAAAAGAACCTACGTTGAAATATTGGGGGCTGGTTCCCCTGATA	GATATAAAGGAGAATTTATTAAGGAGTATTAAACTCACACAATCACAAGGTCCCACAATAGGCC	13	0.0866667	13	0.0866667	1	1	0	0
DXS6800	22	[TCTA]2 [TCGA]1 [TCTA]3 [CCTA]1 [TCTA]3 tca [TCTA]1 [TCTG]1 [TCTA]10	TCTATCTATCGATCTATCTATCTACCTATCTATCTATCTATCATCTATCTGTCTATCTATCTATCTATCTATCTATCTATCTATCTATCTA	AGACTGGCTGACACTTAGGGAAAATAGAAAAGAACCTACGTTGAAATATTGGGGGCTGGTTCCCCTGATA	GATATAAAGGAGAATTTATTAAGGAGTATTAAACTCACACAATCACAAGGTCCCACAATAGGC	1	0.00666667	1	0.00666667	1	1	0	0
DXS6800	23	[TCTA]2 [TCGA]1 [TCTA]3 [CCTA]1 [TCTA]3 tca [TCTA]1 [TCTG]1 [TCTA]11	TCTATCTATCGATCTATCTATCTACCTATCTATCTATCTATCATCTATCTGTCTATCTATCTATCTATCTATCTATCTATCTATCTATCTATCTA	AGACTGGCTGACACTTAGGGAAAATAGAAAAGAACCTACGTTGAAATATTGGGGGCTGGTTCCCCTGATA	GATATAAAGGAGAATTTATTAAGGAGTATTAAACTCACACAATCACAAGGTCCCACAATAGGC	7	0.0466667	7	0.0466667	1	1	0	0
						150	1	150	1	7	6	0	1
DXS6803	10	[TAGA]10	TAGATAGATAGATAGATAGATAGATAGATAGATAGATAGA	AGACTGTTAAACAGGCAAATGAAAACTATTTTCAAATATTTCACTTGCTATGTGAAAGAAGCTTTAGAATTATTCTGTGTAACTTCAGAGGGAAAAAAAGACCAAGAAAATTTTCCTCAAAACAAAAAGGAACATATGCTACTTTATCTCGA	CATTCTGTGTATATTGTTTTTCCTGTCAAAGCACATTTCTAGG	1	0.00666667	2	0.0133333	2	1	0	1
DXS6803	10	[TAGA]10_[chX:86431118-A]	TAGATAGATAGATAGATAGATAGATAGATAGATAGATAGA	AGACTGTTAAACAGGCAAATGAAAACTATTTTCAAATATTTCACTTGCTATGTGAAAGAAACTTTAGAATTATTCTGTGTAACTTCAGAGGGAAAAAAAGACCAAGAAAATTTTCCTCAAAACAAAAAGGAACATATGCTACTTTATCTCGA	CATTCTGTGTATATTGTTTTTCCTGTCAAAGCACATTTCTAGG	1	0.00666667
DXS6803	10.3	[TAGA]1 TGA [TAGA]9_[chX:86431110-C]/[chX:86431140-T]	TAGATGATAGATAGATAGATAGATAGATAGATAGATAGATAGA	AGACTGTTAAACAGGCAAATGAAAACTATTTTCAAATATTTCACTTGCTATGCGAAAGAAGCTTTAGAATTATTCTGTGTAATTTCAGAGGGAAAAAAAGACCAAGAAAATTTTCCTCAAAACAAAAAGGAACATATGCTACTTTATCTCGA	CATTCTGTGTATATTGTTTTTCCTGTCAAAGCACATTTCTAGG	1	0.00666667	1	0.00666667	1	1	0	0
DXS6803	11	[TAGA]11	TAGATAGATAGATAGATAGATAGATAGATAGATAGATAGATAGA	AGACTGTTAAACAGGCAAATGAAAACTATTTTCAAATATTTCACTTGCTATGTGAAAGAAGCTTTAGAATTATTCTGTGTAACTTCAGAGGGAAAAAAAGACCAAGAAAATTTTCCTCAAAACAAAAAGGAACATATGCTACTTTATCTCGA	CATTCTGTGTATATTGTTTTTCCTGTCAAAGCACATTTCTAGG	22	0.146667	22	0.146667	1	1	0	0
DXS6803	11.3	[TAGA]1 TGA [TAGA]10_[chX:86431110-C]/[chX:86431140-T]	TAGATGATAGATAGATAGATAGATAGATAGATAGATAGATAGATAGA	AGACTGTTAAACAGGCAAATGAAAACTATTTTCAAATATTTCACTTGCTATGCGAAAGAAGCTTTAGAATTATTCTGTGTAATTTCAGAGGGAAAAAAAGACCAAGAAAATTTTCCTCAAAACAAAAAGGAACATATGCTACTTTATCTCGA	CATTCTGTGTATATTGTTTTTCCTGTCAAAGCACATTTCTAGG	15	0.1	15	0.1	1	1	0	0
DXS6803	12	[TAGA]12	TAGATAGATAGATAGATAGATAGATAGATAGATAGATAGATAGATAGA	AGACTGTTAAACAGGCAAATGAAAACTATTTTCAAATATTTCACTTGCTATGTGAAAGAAGCTTTAGAATTATTCTGTGTAACTTCAGAGGGAAAAAAAGACCAAGAAAATTTTCCTCAAAACAAAAAGGAACATATGCTACTTTATCTCGA	CATTCTGTGTATATTGTTTTTCCTGTCAAAGCACATTTCTAGG	13	0.0866667	13	0.0866667	1	1	0	0
DXS6803	12.3	[TAGA]1 TGA [TAGA]11_[chX:86431110-C]/[chX:86431140-T]	TAGATGATAGATAGATAGATAGATAGATAGATAGATAGATAGATAGATAGA	AAGACTGTTAAACAGGCAAATGAAAACTATTTTCAAATATTTCACTTGCTATGCGAAAGAAGCTTTAGAATTATTCTGTGTAATTTCAGAGGGAAAAAAAGACCAAGAAAATTTTCCTCAAAACAAAAAGGAACATATGCTACTTTATCTCGA	CATTCTGTGTATATTGTTTTTCCTGTCAAAGCACATTTCTAGG	82	0.546667	82	0.546667	1	1	0	0
DXS6803	13	[TAGA]13	TAGATAGATAGATAGATAGATAGATAGATAGATAGATAGATAGATAGATAGA	AGACTGTTAAACAGGCAAATGAAAACTATTTTCAAATATTTCACTTGCTATGTGAAAGAAGCTTTAGAATTATTCTGTGTAACTTCAGAGGGAAAAAAAGACCAAGAAAATTTTCCTCAAAACAAAAAGGAACATATGCTACTTTATCTCGA	CATTCTGTGTATATTGTTTTTCCTGTCAAAGCACATTTCTAGG	3	0.02	3	0.02	1	1	0	0
DXS6803	13.3	[TAGA]1 TGA [TAGA]12_[chX:86431110-C]/[chX:86431140-T]	TAGATGATAGATAGATAGATAGATAGATAGATAGATAGATAGATAGATAGATAGA	AGACTGTTAAACAGGCAAATGAAAACTATTTTCAAATATTTCACTTGCTATGCGAAAGAAGCTTTAGAATTATTCTGTGTAATTTCAGAGGGAAAAAAAGACCAAGAAAATTTTCCTCAAAACAAAAAGGAACATATGCTACTTTATCTCGA	CATTCTGTGTATATTGTTTTTCCTGTCAAAGCACATTTCTAGG	11	0.0733333	11	0.0733333	1	1	0	0
DXS6803	14.3	[TAGA]1 TGA [TAGA]13_[chX:86431110-C]/[chX:86431140-T]	TAGATGATAGATAGATAGATAGATAGATAGATAGATAGATAGATAGATAGATAGATAGA	AAGACTGTTAAACAGGCAAATGAAAACTATTTTCAAATATTTCACTTGCTATGCGAAAGAAGCTTTAGAATTATTCTGTGTAATTTCAGAGGGAAAAAAAGACCAAGAAAATTTTCCTCAAAACAAAAAGGAACATATGCTACTTTATCTCGA	CATTCTGTGTATATTGTTTTTCCTGTCAAAGCACATTTCTAGG	1	0.00666667	1	0.00666667	1	1	0	0
						150	1	150	1	10	9	0	1
DXS6807	11	[TATC]8 gtc [TATC]2 tcattac [TATC]1	TATCTATCTATCTATCTATCTATCTATCTATCGTCTATCTATCTCATTACTATC	TGCATGCATGTTCACATAACTTTCATTAAAGCATATTGTTATAATCATTCTATTTTATTATTAGTTGTTAATTTATAAATTAGACTTTATCATAAGTAAACATGTATAGGAAAAAGCTACA	TGAGGTTTCAGGCATCCACTGGG	51	0.34	51	0.34	1	1	0	0
DXS6807	12	[TATC]9 gtc [TATC]2 tcattac [TATC]1	TATCTATCTATCTATCTATCTATCTATCTATCTATCGTCTATCTATCTCATTACTATC	TGCATGCATGTTCACATAACTTTCATTAAAGCATATTGTTATAATCATTCTATTTTATTATTAGTTGTTAATTTATAAATTAGACTTTATCATAAGTAAACATGTATAGGAAAAAGCTACA	TGAGGTTTCAGGCATCCACTGG	2	0.0133333	2	0.0133333	1	1	0	0
DXS6807	13	[TATC]10 gtc [TATC]2 tcattac [TATC]1	TATCTATCTATCTATCTATCTATCTATCTATCTATCTATCGTCTATCTATCTCATTACTATC	TGCATGCATGTTCACATAACTTTCATTAAAGCATATTGTTATAATCATTCTATTTTATTATTAGTTGTTAATTTATAAATTAGACTTTATCATAAGTAAACATGTATAGGAAAAAGCTACA	TGAGGTTTCAGGCATCCACTGGG	5	0.0333333	5	0.0333333	1	1	0	0
DXS6807	14	[TATC]11 gtc [TATC]2 tcattac [TATC]1	TATCTATCTATCTATCTATCTATCTATCTATCTATCTATCTATCGTCTATCTATCTCATTACTATC	TGCATGCATGTTCACATAACTTTCATTAAAGCATATTGTTATAATCATTCTATTTTATTATTAGTTGTTAATTTATAAATTAGACTTTATCATAAGTAAACATGTATAGGAAAAAGCTACA	TGAGGTTTCAGGCATCCACTGG	57	0.38	57	0.38	1	1	0	0
DXS6807	15	[TATC]12 gtc [TATC]2 tcattac [TATC]1	TATCTATCTATCTATCTATCTATCTATCTATCTATCTATCTATCTATCGTCTATCTATCTCATTACTATC	TGCATGCATGTTCACATAACTTTCATTAAAGCATATTGTTATAATCATTCTATTTTATTATTAGTTGTTAATTTATAAATTAGACTTTATCATAAGTAAACATGTATAGGAAAAAGCTACA	TGAGGTTTCAGGCATCCACTGGG	30	0.2	30	0.2	1	1	0	0
DXS6807	16	[TATC]13 gtc [TATC]2 tcattac [TATC]1	TATCTATCTATCTATCTATCTATCTATCTATCTATCTATCTATCTATCTATCGTCTATCTATCTCATTACTATC	TGCATGCATGTTCACATAACTTTCATTAAAGCATATTGTTATAATCATTCTATTTTATTATTAGTTGTTAATTTATAAATTAGACTTTATCATAAGTAAACATGTATAGGAAAAAGCTACA	TGAGGTTTCAGGCATCCACTGG	5	0.0333333	5	0.0333333	1	1	0	0
						150	1	150	1	6	6	0	0
DXS6809	30	[AGAT]11 gatagataat [AGAT]5 [GATA]3 atagatgat [AGAT]3 [ATAG]8	AGATAGATAGATAGATAGATAGATAGATAGATAGATAGATAGATGATAGATAATAGATAGATAGATAGATAGATGATAGATAGATAATAGATGATAGATAGATAGATATAGATAGATAGATAGATAGATAGATAGATAG	CTTTAGGCTGATGTGAGGAAGAGATAGAGGAT	CCCAAATTCCTACATAATCTAGTCATGCCCTCAGT	3	0.02	5	0.0333333	2	1	1	1
DXS6809	30	[AGAT]14 gatagataat [AGAT]3 [GATA]3 atagatgat [AGAT]3 [ATAG]7_[chX:95683196-95683197-GATA]Insertion	AGATAGATAGATAGATAGATAGATAGATAGATAGATAGATAGATAGATAGATAGATGATAGATAATAGATAGATAGATGATAGATAGATAATAGATGATAGATAGATAGATATAGATAGATAGATAGATAGATAGATAG	GCTTTAGGCTGATGTGAGGAAGAGATAGAGGATAGAT	CCCAAATTCCTACATAATCTAGTCATGCCCTCAGT	2	0.0133333
DXS6809	31	[AGAT]11 gatagataat [AGAT]5 [GATA]3 atagatgat [AGAT]3 [ATAG]9	AGATAGATAGATAGATAGATAGATAGATAGATAGATAGATAGATGATAGATAATAGATAGATAGATAGATAGATGATAGATAGATAATAGATGATAGATAGATAGATATAGATAGATAGATAGATAGATAGATAGATAGATAG	CTTTAGGCTGATGTGAGGAAGAGATAGAGGAT	CCCAAATTCCTACATAATCTAGTCATGCCCTCAGTA	26	0.173333	27	0.18	2	1	1	0
DXS6809	31	[AGAT]12 gatagataat [AGAT]5 [GATA]3 atagatgat [AGAT]3 [ATAG]8	AGATAGATAGATAGATAGATAGATAGATAGATAGATAGATAGATAGATGATAGATAATAGATAGATAGATAGATAGATGATAGATAGATAATAGATGATAGATAGATAGATATAGATAGATAGATAGATAGATAGATAGATAG	CTTTAGGCTGATGTGAGGAAGAGATAGAGGAT	CCCAAATTCCTACATAATCTAGTCATGCCCTCAGT	1	0.00666667
DXS6809	32	[AGAT]11 gatagataat [AGAT]5 [GATA]3 atagatgat [AGAT]3 [ATAG]10	AGATAGATAGATAGATAGATAGATAGATAGATAGATAGATAGATGATAGATAATAGATAGATAGATAGATAGATGATAGATAGATAATAGATGATAGATAGATAGATATAGATAGATAGATAGATAGATAGATAGATAGATAGATAG	CTTTAGGCTGATGTGAGGAAGAGATAGAGGAT	CCCAAATTCCTACATAATCTAGTCATGCCCTCAGT	3	0.02	32	0.213333	5	1	4	0
DXS6809	32	[AGAT]12 GAT [AGAT]1 AAT [AGAT]4 GAT [AGAT]2 AAT [AGAT]1 GAT [AGAT]3 AT [AGAT]9 AG	AGATAGATAGATAGATAGATAGATAGATAGATAGATAGATAGATAGATGATAGATAATAGATAGATAGATAGATGATAGATAGATAATAGATGATAGATAGATAGATATAGATAGATAGATAGATAGATAGATAGATAGATAGATAG	CTTTAGGCTGATGTGAGGAAGAGATAGAGGAT	CCCAAATTCCTACATAATCTAGTCATGCCCTCAGT	1	0.00666667
DXS6809	32	[AGAT]12 gatagataat [AGAT]5 [GATA]3 atagatgat [AGAT]3 [ATAG]8	AGATAGATAGATAGATAGATAGATAGATAGATAGATAGATAGATAGATGATAGATAATAGATAGATAGATAGATAGATGATAGATAGATAATAGATGATAGATAGATAGATATAGATAGATAGATAGATAGATAGATAGATAG	CTTTAGGCTGATGTGAGGAAGAGATAGAGGAT	CCCAAATTCCTACATAATCTAGTCATGCCCTCAGT	23	0.153333
DXS6809	32	[AGAT]13 gatagataat [AGAT]5 [GATA]3 atagatgat [AGAT]3 [ATAG]8	AGATAGATAGATAGATAGATAGATAGATAGATAGATAGATAGATAGATAGATGATAGATAATAGATAGATAGATAGATAGATGATAGATAGATAATAGATGATAGATAGATAGATATAGATAGATAGATAGATAGATAGATAGATAG	TGCTTTAGGCTGATGTGAGGAAGAGATAGAGGAT	CCCAAATTCCTACATAATCTAGTCATGCCCTCAGT	4	0.0266667
DXS6809	32	[AGAT]14 GAT [AGAT]1 AAT [AGAT]5 GAT [AGAT]2 AAT [AGAT]1 GAT [AGAT]3 AT [AGAT]6 AG	AGATAGATAGATAGATAGATAGATAGATAGATAGATAGATAGATAGATAGATAGATGATAGATAATAGATAGATAGATAGATAGATGATAGATAGATAATAGATGATAGATAGATAGATATAGATAGATAGATAGATAGATAGATAG	CTTTAGGCTGATGTGAGGAAGAGATAGAGGAT	CCCAAATTCCTACATAATCTAGTCATGCCCTCAGT	1	0.00666667
DXS6809	33	[AGAT]12 gatagataat [AGAT]5 [GATA]3 atagatgat [AGAT]3 [ATAG]10	AGATAGATAGATAGATAGATAGATAGATAGATAGATAGATAGATAGATGATAGATAATAGATAGATAGATAGATAGATGATAGATAGATAATAGATGATAGATAGATAGATATAGATAGATAGATAGATAGATAGATAGATAGATAGATAG	GCTTTAGGCTGATGTGAGGAAGAGATAGAGGAT	CCCAAATTCCTACATAATCTAGTCATGCCCTCAGT	2	0.0133333	37	0.246667	4	1	3	0
DXS6809	33	[AGAT]13 GAT [AGAT]1 AAT [AGAT]5 GAT [AGAT]2 AAT [AGAT]1 GAT [AGAT]2 AT [AGAT]9 AG	AGATAGATAGATAGATAGATAGATAGATAGATAGATAGATAGATAGATAGATGATAGATAATAGATAGATAGATAGATAGATGATAGATAGATAATAGATGATAGATAGATATAGATAGATAGATAGATAGATAGATAGATAGATAGATAG	GCTTTAGGCTGATGTGAGGAAGAGATAGAGGAT	CCCAAATTCCTACATAATCTAGTCATGCCCTCAGT	1	0.00666667
DXS6809	33	[AGAT]13 gatagataat [AGAT]5 [GATA]3 atagatgat [AGAT]3 [ATAG]9	AGATAGATAGATAGATAGATAGATAGATAGATAGATAGATAGATAGATAGATGATAGATAATAGATAGATAGATAGATAGATGATAGATAGATAATAGATGATAGATAGATAGATATAGATAGATAGATAGATAGATAGATAGATAGATAG	CTTTAGGCTGATGTGAGGAAGAGATAGAGGAT	CCCAAATTCCTACATAATCTAGTCATGCCCTCAGT	31	0.206667
DXS6809	33	[AGAT]14 gatagataat [AGAT]5 [GATA]3 atagatgat [AGAT]3 [ATAG]8	AGATAGATAGATAGATAGATAGATAGATAGATAGATAGATAGATAGATAGATAGATGATAGATAATAGATAGATAGATAGATAGATGATAGATAGATAATAGATGATAGATAGATAGATATAGATAGATAGATAGATAGATAGATAGATAG	CTTTAGGCTGATGTGAGGAAGAGATAGAGGAT	CCCAAATTCCTACATAATCTAGTCATGCCCTCAGT	3	0.02
DXS6809	34	[AGAT]13 gatagataat [AGAT]5 [GATA]3 atagatgat [AGAT]3 [ATAG]10	AGATAGATAGATAGATAGATAGATAGATAGATAGATAGATAGATAGATAGATGATAGATAATAGATAGATAGATAGATAGATGATAGATAGATAATAGATGATAGATAGATAGATATAGATAGATAGATAGATAGATAGATAGATAGATAGATAG	CTTTAGGCTGATGTGAGGAAGAGATAGAGGAT	CCCAAATTCCTACATAATCTAGTCATGCCCTCAGT	9	0.06	24	0.16	2	1	1	0
DXS6809	34	[AGAT]14 gatagataat [AGAT]5 [GATA]3 atagatgat [AGAT]3 [ATAG]9	AGATAGATAGATAGATAGATAGATAGATAGATAGATAGATAGATAGATAGATAGATGATAGATAATAGATAGATAGATAGATAGATGATAGATAGATAATAGATGATAGATAGATAGATATAGATAGATAGATAGATAGATAGATAGATAGATAG	CTTTAGGCTGATGTGAGGAAGAGATAGAGGAT	CCCAAATTCCTACATAATCTAGTCATGCCCTCAGT	15	0.1
DXS6809	35	[AGAT]12 GAT [AGAT]1 AAT [AGAT]5 GAT [AGAT]2 AAT [AGAT]1 GAT [AGAT]3 AT [AGAT]11 AG	AGATAGATAGATAGATAGATAGATAGATAGATAGATAGATAGATAGATGATAGATAATAGATAGATAGATAGATAGATGATAGATAGATAATAGATGATAGATAGATAGATATAGATAGATAGATAGATAGATAGATAGATAGATAGATAGATAGATAG	CTTTAGGCTGATGTGAGGAAGAGATAGAGGAT	CCCAAATTCCTACATAATCTAGTCATGCCCTCAGT	1	0.00666667	17	0.113333	3	1	2	0
DXS6809	35	[AGAT]14 gatagataat [AGAT]5 [GATA]3 atagatgat [AGAT]3 [ATAG]10	AGATAGATAGATAGATAGATAGATAGATAGATAGATAGATAGATAGATAGATAGATGATAGATAATAGATAGATAGATAGATAGATGATAGATAGATAATAGATGATAGATAGATAGATATAGATAGATAGATAGATAGATAGATAGATAGATAGATAG	CTTTAGGCTGATGTGAGGAAGAGATAGAGGAT	CCCAAATTCCTACATAATCTAGTCATGCCCTCAGT	8	0.0533333
DXS6809	35	[AGAT]15 gatagataat [AGAT]5 [GATA]3 atagatgat [AGAT]3 [ATAG]9	AGATAGATAGATAGATAGATAGATAGATAGATAGATAGATAGATAGATAGATAGATAGATGATAGATAATAGATAGATAGATAGATAGATGATAGATAGATAATAGATGATAGATAGATAGATATAGATAGATAGATAGATAGATAGATAGATAGATAG	CTTTAGGCTGATGTGAGGAAGAGATAGAGGAT	CCCAAATTCCTACATAATCTAGTCATGCCCTCAGT	8	0.0533333
DXS6809	36	[AGAT]15 gatagataat [AGAT]5 [GATA]3 atagatgat [AGAT]3 [ATAG]10	AGATAGATAGATAGATAGATAGATAGATAGATAGATAGATAGATAGATAGATAGATAGATGATAGATAATAGATAGATAGATAGATAGATGATAGATAGATAATAGATGATAGATAGATAGATATAGATAGATAGATAGATAGATAGATAGATAGATAGATAG	GCTTTAGGCTGATGTGAGGAAGAGATAGAGGAT	CCCAAATTCCTACATAATCTAGTCATGCCCTCAGTA	2	0.0133333	6	0.04	3	1	2	0
DXS6809	36	[AGAT]14 gatagataat [AGAT]5 [GATA]3 atagatgat [AGAT]3 [ATAG]11	AGATAGATAGATAGATAGATAGATAGATAGATAGATAGATAGATAGATAGATAGATGATAGATAATAGATAGATAGATAGATAGATGATAGATAGATAATAGATGATAGATAGATAGATATAGATAGATAGATAGATAGATAGATAGATAGATAGATAGATAG	CTTTAGGCTGATGTGAGGAAGAGATAGAGGAT	CCCAAATTCCTACATAATCTAGTCATGCCCTCAGT	3	0.02
DXS6809	36	[AGAT]16 gatagataat [AGAT]5 [GATA]3 atagatgat [AGAT]3 [ATAG]9	AGATAGATAGATAGATAGATAGATAGATAGATAGATAGATAGATAGATAGATAGATAGATAGATGATAGATAATAGATAGATAGATAGATAGATGATAGATAGATAATAGATGATAGATAGATAGATATAGATAGATAGATAGATAGATAGATAGATAGATAG	CTTTAGGCTGATGTGAGGAAGAGATAGAGGAT	CCCAAATTCCTACATAATCTAGTCATGCCCTCAGT	1	0.00666667
DXS6809	37	[AGAT]13 GAT [AGAT]1 AAT [AGAT]6 GAT [AGAT]2 AAT [AGAT]1 GAT [AGAT]3 AT [AGAT]11 AG	AGATAGATAGATAGATAGATAGATAGATAGATAGATAGATAGATAGATAGATGATAGATAATAGATAGATAGATAGATAGATAGATGATAGATAGATAATAGATGATAGATAGATAGATATAGATAGATAGATAGATAGATAGATAGATAGATAGATAGATAGATAG	CTTTAGGCTGATGTGAGGAAGAGATAGAGGAT	CCCAAATTCCTACATAATCTAGTCATGCCCTCAGT	1	0.00666667	1	0.00666667	1	1	0	0
DXS6809	38	[AGAT]15 GAT [AGAT]1 AAT [AGAT]5 GAT [AGAT]2 AAT [AGAT]1 GAT [AGAT]3 AT [AGAT]11 AG	AGATAGATAGATAGATAGATAGATAGATAGATAGATAGATAGATAGATAGATAGATAGATGATAGATAATAGATAGATAGATAGATAGATGATAGATAGATAATAGATGATAGATAGATAGATATAGATAGATAGATAGATAGATAGATAGATAGATAGATAGATAGATAG	CTTTAGGCTGATGTGAGGAAGAGATAGAGGAT	CCCAAATTCCTACATAATCTAGTCATGCCCTCAGT	1	0.00666667	1	0.00666667	1	1	0	0
						150	1	150	1	23	9	14	1
DXS6810	14	[ATAG]1 atg [ATAG]8 [ACAG]2 [ATAG]2 [ACAG]1	ATAGATGATAGATAGATAGATAGATAGATAGATAGATAGACAGACAGATAGATAGACAG	CCACCATACCCAGCCCTGAATATTATCATATACTTTGAAAATGTTATCTACATGATAGGGAGTAGATATATG	GTAGAGATGTAGATATGGTTAATGACCACATATATTTTGGGCAGGACATTTTACTTAAGGTCCCAAAAGGTTTTCTGTTAGGTAGTCCCT	1	0.00666667	1	0.00666667	1	1	0	0
DXS6810	16	[ATAG]1 atg [ATAG]10 [ACAG]2 [ATAG]2 [ACAG]1	ATAGATGATAGATAGATAGATAGATAGATAGATAGATAGATAGATAGACAGACAGATAGATAGACAG	CCACCATACCCAGCCCTGAATATTATCATATACTTTGAAAATGTTATCTACATGATAGGGAGTAGATATATG	GTAGAGATGTAGATATGGTTAATGACCACATATATTTTGGGCAGGACATTTTACTTAAGGTCCCAAAAGGTTTTCTGTTAGGTAGTCCCT	3	0.02	3	0.02	1	1	0	0
DXS6810	17	[ATAG]1 atg [ATAG]11 [ACAG]2 [ATAG]2 [ACAG]1	ATAGATGATAGATAGATAGATAGATAGATAGATAGATAGATAGATAGATAGACAGACAGATAGATAGACAG	CACCATACCCAGCCCTGAATATTATCATATACTTTGAAAATGTTATCTACATGATAGGGAGTAGATATATG	GTAGAGATGTAGATATGGTTAATGACCACATATATTTTGGGCAGGACATTTTACTTAAGGTCCCAAAAGGTTTTCTGTTAGGTAGTCCCT	25	0.166667	25	0.166667	1	1	0	0
DXS6810	18	[ATAG]1 atg [ATAG]12 [ACAG]2 [ATAG]2 [ACAG]1	ATAGATGATAGATAGATAGATAGATAGATAGATAGATAGATAGATAGATAGATAGACAGACAGATAGATAGACAG	CCACCATACCCAGCCCTGAATATTATCATATACTTTGAAAATGTTATCTACATGATAGGGAGTAGATATATG	GTAGAGATGTAGATATGGTTAATGACCACATATATTTTGGGCAGGACATTTTACTTAAGGTCCCAAAAGGTTTTCTGTTAGGTAGTCCCT	69	0.46	69	0.46	1	1	0	0
DXS6810	18.3	[ATAG]1 ATG [ATAG]1 ATG [ATAG]11 [ACAG]2 [ATAG]2 [ACAG]1	ATAGATGATAGATGATAGATAGATAGATAGATAGATAGATAGATAGATAGATAGATAGACAGACAGATAGATAGACAG	AGCCACCATACCCAGCCCTGAATATTATCATATACTTTGAAAATGTTATCTACATGATAGGGAGTAGATATATG	GTAGAGATGTAGATATGGTTAATGACCACATATATTTTGGGCAGGACATTTTACTTAAGGTCCCAAAAGGTTTTCTGTTAGGTAGTCCCT	1	0.00666667	1	0.00666667	1	1	0	0
DXS6810	19	[ATAG]1 atg [ATAG]13 [ACAG]2 [ATAG]2 [ACAG]1	ATAGATGATAGATAGATAGATAGATAGATAGATAGATAGATAGATAGATAGATAGATAGACAGACAGATAGATAGACAG	AGCCACCATACCCAGCCCTGAATATTATCATATACTTTGAAAATGTTATCTACATGATAGGGAGTAGATATATG	GTAGAGATGTAGATATGGTTAATGACCACATATATTTTGGGCAGGACATTTTACTTAAGGTCCCAAAAGGTTTTCTGTTAGGTAGTCCCT	46	0.306667	46	0.306667	1	1	0	0
DXS6810	20	[ATAG]1 atg [ATAG]14 [ACAG]2 [ATAG]2 [ACAG]1	ATAGATGATAGATAGATAGATAGATAGATAGATAGATAGATAGATAGATAGATAGATAGATAGACAGACAGATAGATAGACAG	CCACCATACCCAGCCCTGAATATTATCATATACTTTGAAAATGTTATCTACATGATAGGGAGTAGATATATG	GTAGAGATGTAGATATGGTTAATGACCACATATATTTTGGGCAGGACATTTTACTTAAGGTCCCAAAAGGTTTTCTGTTAGGTAGTCCCT	5	0.0333333	5	0.0333333	1	1	0	0
						150	1	150	1	7	7	0	0
DXS7132	11	[TAGA]11	TAGATAGATAGATAGATAGATAGATAGATAGATAGATAGATAGA	ACTCCTGGTGCCAAACTCTATTAGTCAACGTTCTCCAGAGAAACAGAACCAATAGGA	CAGTCAGATAGATGAGAGGGGAT	1	0.00666667	1	0.00666667	1	1	0	0
DXS7132	12	[TAGA]12	TAGATAGATAGATAGATAGATAGATAGATAGATAGATAGATAGATAGA	ACTCCTGGTGCCAAACTCTATTAGTCAACGTTCTCCAGAGAAACAGAACCAATAGGA	CAGTCAGATAGATGAGAGGGGAT	17	0.113333	17	0.113333	1	1	0	0
DXS7132	13	[TAGA]13	TAGATAGATAGATAGATAGATAGATAGATAGATAGATAGATAGATAGATAGA	ACTCCTGGTGCCAAACTCTATTAGTCAACGTTCTCCAGAGAAACAGAACCAATAGGA	CAGTCAGATAGATGAGAGGGGAT	26	0.173333	28	0.186667	2	1	0	1
DXS7132	13	[TAGA]13_rs778986795	TAGATAGATAGATAGATAGATAGATAGATAGATAGATAGATAGATAGATAGA	ACTCCTGGTGCCAAACTCTATTAGTCAACGTTCTCCAGAGAAACAGAACCAATAGGA	TAGTCAGATAGATGAGAGGGGAT	2	0.0133333
DXS7132	14	[TAGA]14	TAGATAGATAGATAGATAGATAGATAGATAGATAGATAGATAGATAGATAGATAGA	ACTCCTGGTGCCAAACTCTATTAGTCAACGTTCTCCAGAGAAACAGAACCAATAGGA	CAGTCAGATAGATGAGAGGGGAT	53	0.353333	57	0.38	2	1	0	1
DXS7132	14	[TAGA]14_rs778986795	TAGATAGATAGATAGATAGATAGATAGATAGATAGATAGATAGATAGATAGATAGA	CACTCCTGGTGCCAAACTCTATTAGTCAACGTTCTCCAGAGAAACAGAACCAATAGGA	TAGTCAGATAGATGAGAGGGGAT	4	0.0266667
DXS7132	15	[TAGA]15	TAGATAGATAGATAGATAGATAGATAGATAGATAGATAGATAGATAGATAGATAGATAGA	ACTCCTGGTGCCAAACTCTATTAGTCAACGTTCTCCAGAGAAACAGAACCAATAGGA	CAGTCAGATAGATGAGAGGGGAT	34	0.226667	34	0.226667	1	1	0	0
DXS7132	16	[TAGA]16	TAGATAGATAGATAGATAGATAGATAGATAGATAGATAGATAGATAGATAGATAGATAGATAGA	ACTCCTGGTGCCAAACTCTATTAGTCAACGTTCTCCAGAGAAACAGAACCAATAGGA	CAGTCAGATAGATGAGAGGGGATT	11	0.0733333	11	0.0733333	1	1	0	0
DXS7132	17	[TAGA]17	TAGATAGATAGATAGATAGATAGATAGATAGATAGATAGATAGATAGATAGATAGATAGATAGATAGA	ACTCCTGGTGCCAAACTCTATTAGTCAACGTTCTCCAGAGAAACAGAACCAATAGGA	CAGTCAGATAGATGAGAGGGGATT	2	0.0133333	2	0.0133333	1	1	0	0
						150	1	150	1	9	7	0	2
DXS7133	6	[ATAG]6	ATAGATAGATAGATAGATAGATAG	TTAGGTGTAGCTTCCTTAGATGGCATTCA	ATAAAAATAAGCATGAACACCGTTAAAAATAAAGTAGGAGACTTCTGATTCTTGGAAGATGTAGTAGATGTATTTTTATCTATTCCTCCCACCAAGTACAAGTA	1	0.00666667	1	0.00666667	1	1	0	0
DXS7133	8	[ATAG]8	ATAGATAGATAGATAGATAGATAGATAGATAG	TTAGGTGTAGCTTCCTTAGATGGCATTCA	ATAAAAATAAGCATGAACACCGTTAAAAATAAAGTAGGAGACTTCTGATTCTTGGAAGATGTAGTAGATGTATTTTTATCTATTCCTCCCACCAAGTACAAGT	1	0.00666667	1	0.00666667	1	1	0	0
DXS7133	9	[ATAG]9	ATAGATAGATAGATAGATAGATAGATAGATAGATAG	TTAGGTGTAGCTTCCTTAGATGGCATTCA	ATAAAAATAAGCATGAACACCGTTAAAAATAAAGTAGGAGACTTCTGATTCTTGGAAGATGTAGTAGATGTATTTTTATCTATTCCTCCCACCAAGTACAAGT	113	0.753333	115	0.766667	2	1	1	0
DXS7133	9	[ATAG]7 ACAG [ATAG]1	ATAGATAGATAGATAGATAGATAGATAGACAGATAG	TTAGGTGTAGCTTCCTTAGATGGCATTCA	ATAAAAATAAGCATGAACACCGTTAAAAATAAAGTAGGAGACTTCTGATTCTTGGAAGATGTAGTAGATGTATTTTTATCTATTCCTCCCACCAAGTACAAGT	2	0.0133333
DXS7133	10	[ATAG]10	ATAGATAGATAGATAGATAGATAGATAGATAGATAGATAG	TTAGGTGTAGCTTCCTTAGATGGCATTCA	ATAAAAATAAGCATGAACACCGTTAAAAATAAAGTAGGAGACTTCTGATTCTTGGAAGATGTAGTAGATGTATTTTTATCTATTCCTCCCACCAAGTACAAGT	27	0.18	27	0.18	1	1	0	0
DXS7133	11	[ATAG]11	ATAGATAGATAGATAGATAGATAGATAGATAGATAGATAGATAG	TTTTAGGTGTAGCTTCCTTAGATGGCATTCA	ATAAAAATAAGCATGAACACCGTTAAAAATAAAGTAGGAGACTTCTGATTCTTGGAAGATGTAGTAGATGTATTTTTATCTATTCCTCCCACCAAGTACAAGT	6	0.04	6	0.04	1	1	0	0
						150	1	150	1	6	5	1	0
DXS7423	10	[TGGA]10 aggacaga [TGGA]3	TGGATGGATGGATGGATGGATGGATGGATGGATGGATGGAAGGACAGATGGATGGATGGA	GCTTAGCGCCTGGCACATAGTAGGTGCCCAAAAGATATTTGTCACACAAATAAATGAATGAGTATG	TGGGGAGGAAATCTGGGTGATAAAGGGCAGGTT	1	0.00666667	1	0.00666667	1	1	0	0
DXS7423	11	[TGGA]11 aggacaga [TGGA]3	TGGATGGATGGATGGATGGATGGATGGATGGATGGATGGATGGAAGGACAGATGGATGGATGGA	GCTTAGCGCCTGGCACATAGTAGGTGCCCAAAAGATATTTGTCACACAAATAAATGAATGAGTATG	TGGGGAGGAAATCTGGGTGATAAAGGGCAGGT	40	0.266667	40	0.266667	1	1	0	0
DXS7423	15	[TGGA]12 aggacaga [TGGA]3	TGGATGGATGGATGGATGGATGGATGGATGGATGGATGGATGGATGGAAGGACAGATGGATGGATGGA	GCTTAGCGCCTGGCACATAGTAGGTGCCCAAAAGATATTTGTCACACAAATAAATGAATGAGTATG	TGGGGAGGAAATCTGGGTGATAAAGGGCAGGTT	101	0.673333	101	0.673333	1	1	0	0
DXS7423	16	[TGGA]13 aggacaga [TGGA]3	TGGATGGATGGATGGATGGATGGATGGATGGATGGATGGATGGATGGATGGAAGGACAGATGGATGGATGGA	TAGCTTAGCGCCTGGCACATAGTAGGTGCCCAAAAGATATTTGTCACACAAATAAATGAATGAGTATG	TGGGGAGGAAATCTGGGTGATAAAGGGCAGGTT	8	0.0533333	8	0.0533333	1	1	0	0
						150	1	150	1	4	4	0	0
DXS7424	12	[ATT]12_[chX:101363883-T]	ATTATTATTATTATTATTATTATTATTATTATTATT	CTGGTCCAGGAACACGCACATTTGAGAACATATACATTTCAGCATTTACAGCTAAGAAGAATCCTGCAC	GGAGATGGGGTCTTCCTGTGTTTCCC	1	0.00666667	1	0.00666667	1	1	0	1
DXS7424	13	[ATT]13	ATTATTATTATTATTATTATTATTATTATTATTATTATT	TGGTCCAGGAACACGCACATTTGAGAACATATACATTTCAGCATTTACAGCTAAGAAGAATCCCGCAC	GGAGATGGGGTCTTCCTGTGTTTCCC	2	0.0133333	2	0.0133333	1	1	0	0
DXS7424	14	[ATT]14_[chX:101363883-T]	ATTATTATTATTATTATTATTATTATTATTATTATTATTATT	TGGTCCAGGAACACGCACATTTGAGAACATATACATTTCAGCATTTACAGCTAAGAAGAATCCTGCAC	GGAGATGGGGTCTTCCTGTGTTTCCC	11	0.0733333	11	0.0733333	1	1	0	1
DXS7424	15	[ATT]15_[chX:101363883-T]	ATTATTATTATTATTATTATTATTATTATTATTATTATTATTATT	CTGGTCCAGGAACACGCACATTTGAGAACATATACATTTCAGCATTTACAGCTAAGAAGAATCCCGCAC	GGAGATGGGGTCTTCCTGTGTTTCCC	1	0.00666667	26	0.173333	2	1	0	1
DXS7424	15	[ATT]15	ATTATTATTATTATTATTATTATTATTATTATTATTATTATTATT	CTGGTCCAGGAACACGCACATTTGAGAACATATACATTTCAGCATTTACAGCTAAGAAGAATCCTGCAC	GGAGATGGGGTCTTCCTGTGTTTCCC	25	0.166667
DXS7424	16	[ATT]16	ATTATTATTATTATTATTATTATTATTATTATTATTATTATTATTATT	TGGTCCAGGAACACGCACATTTGAGAACATATACATTTCAGCATTTACAGCTAAGAAGAATCCCGCAC	GGAGATGGGGTCTTCCTGTGTTTCCC	57	0.38	57	0.38	1	1	0	0
DXS7424	17	[ATT]17	ATTATTATTATTATTATTATTATTATTATTATTATTATTATTATTATTATT	TGGTCCAGGAACACGCACATTTGAGAACATATACATTTCAGCATTTACAGCTAAGAAGAATCCCGCAC	GGAGATGGGGTCTTCCTGTGTTTCCC	45	0.3	45	0.3	1	1	0	0
DXS7424	18	[ATT]18	ATTATTATTATTATTATTATTATTATTATTATTATTATTATTATTATTATTATT	TGGTCCAGGAACACGCACATTTGAGAACATATACATTTCAGCATTTACAGCTAAGAAGAATCCCGCAC	GGAGATGGGGTCTTCCTGTGTTTCCC	6	0.04	6	0.04	1	1	0	0
DXS7424	19	[ATT]19	ATTATTATTATTATTATTATTATTATTATTATTATTATTATTATTATTATTATTATT	TGGTCCAGGAACACGCACATTTGAGAACATATACATTTCAGCATTTACAGCTAAGAAGAATCCCGCAC	GGAGATGGGGTCTTCCTGTGTTTCCC	2	0.0133333	2	0.0133333	1	1	0	0
						150	1	150	1	9	8	0	3
DXS8377	41	[AGA]22 [GGAAGA]5 [AGA]2 [GGA]1 [AGA]6	AGAAGAAGAAGAAGAAGAAGAAGAAGAAGAAGAAGAAGAAGAAGAAGAAGAAGAAGAAGAAGAAGAGGAAGAGGAAGAGGAAGAGGAAGAGGAAGAAGAAGAGGAAGAAGAAGAAGAAGAAGA	GCCTACATCTACCACTTCATGGCTTACCACAGAGAGAGGAGAAGAAGGAGAAGGAGGAGAAGG	CAGGGAACGAAGGAGCAAAAATACACTAGCTTTCCAAAGGTCCATACGAACATTAGTT	1	0.00666667	1	0.00666667	1	1	0	0
DXS8377	42	[AGA]23 [GGAAGA]5 [AGA]2 [GGA]1 [AGA]6	AGAAGAAGAAGAAGAAGAAGAAGAAGAAGAAGAAGAAGAAGAAGAAGAAGAAGAAGAAGAAGAAGAAGAGGAAGAGGAAGAGGAAGAGGAAGAGGAAGAAGAAGAGGAAGAAGAAGAAGAAGAAGA	CCTACATCTACCACTTCATGGCTTACCACAGAGAGAGGAGAAGAAGGAGAAGGAGGAGAAGG	CAGGGAACGAAGGAGCAAAAATACACTAGCTTTCCAAAGGTCCATACGAACATTAGT	1	0.00666667	1	0.00666667	1	1	0	0
DXS8377	43	[AGA]24 [GGA]1 [AGA]1 [GGA]1 [AGA]1 [GGA]1 [AGA]1 [GGA]1 [AGA]1 [GGA]1 [AGA]3 [GGA]1 [AGA]6	AGAAGAAGAAGAAGAAGAAGAAGAAGAAGAAGAAGAAGAAGAAGAAGAAGAAGAAGAAGAAGAAGAAGAAGAGGAAGAGGAAGAGGAAGAGGAAGAGGAAGAAGAAGAGGAAGAAGAAGAAGAAGAAGA	GCCTACATCTACCACTTCATGGCTTACCACAGAGAGAGGAGAAGAAGGAGAAGGAGGAGAAGG	CAGGGAACGAAGGAGCAAAAATACACTAGCTTTCCAAAGGTCCATACGAACATTAGTT	5	0.0333333	5	0.0333333	1	1	0	0
DXS8377	44	[AGA]23 [GGA]1 [AGA]1 [GGA]1 [AGA]1 [GGA]1 [AGA]1 [GGA]1 [AGA]1 [GGA]1 [AGA]1 [GGA]1 [AGA]3 [GGA]1 [AGA]6	AGAAGAAGAAGAAGAAGAAGAAGAAGAAGAAGAAGAAGAAGAAGAAGAAGAAGAAGAAGAAGAAGAAGAGGAAGAGGAAGAGGAAGAGGAAGAGGAAGAGGAAGAAGAAGAGGAAGAAGAAGAAGAAGAAGA	GCCTACATCTACCACTTCATGGCTTACCACAGAGAGAGGAGAAGAAGGAGAAGGAGGAGAAGG	CAGGGAACGAAGGAGCAAAAATACACTAGCTTTCCAAAGGTCCATACGAACATTAGTT	3	0.02	6	0.04	3	1	2	0
DXS8377	44	[AGA]27 [GGA]1 [AGA]1 [GGA]1 [AGA]1 [GGA]1 [AGA]1 [GGA]1 [AGA]3 [GGA]1 [AGA]6	AGAAGAAGAAGAAGAAGAAGAAGAAGAAGAAGAAGAAGAAGAAGAAGAAGAAGAAGAAGAAGAAGAAGAAGAAGAAGAAGAGGAAGAGGAAGAGGAAGAGGAAGAAGAAGAGGAAGAAGAAGAAGAAGAAGA	CCTACATCTACCACTTCATGGCTTACCACAGAGAGAGGAGAAGAAGGAGAAGGAGGAGAAGG	CAGGGAACGAAGGAGCAAAAATACACTAGCTTTCCAAAGGTCCATACGAACATTAGTT	2	0.0133333
DXS8377	44	[AGA]25 [GGAAGA]5 [AGA]2 [GGA]1 [AGA]6	AGAAGAAGAAGAAGAAGAAGAAGAAGAAGAAGAAGAAGAAGAAGAAGAAGAAGAAGAAGAAGAAGAAGAAGAAGAGGAAGAGGAAGAGGAAGAGGAAGAGGAAGAAGAAGAGGAAGAAGAAGAAGAAGAAGA	CCTACATCTACCACTTCATGGCTTACCACAGAGAGAGGAGAAGAAGGAGAAGGAGGAGAAGG	CAGGGAACGAAGGAGCAAAAATACACTAGCTTTCCAAAGGTCCATACGAACATTAGT	1	0.00666667
DXS8377	45	[AGA]26 [GGAAGA]5 [AGA]2 [GGA]1 [AGA]6	AGAAGAAGAAGAAGAAGAAGAAGAAGAAGAAGAAGAAGAAGAAGAAGAAGAAGAAGAAGAAGAAGAAGAAGAAGAAGAGGAAGAGGAAGAGGAAGAGGAAGAGGAAGAAGAAGAGGAAGAAGAAGAAGAAGAAGA	GCCTACATCTACCACTTCATGGCTTACCACAGAGAGAGGAGAAGAAGGAGAAGGAGGAGAAGG	CAGGGAACGAAGGAGCAAAAATACACTAGCTTTCCAAAGGTCCATACGAACATTAGT	5	0.0333333	14	0.0933333	3	1	2	0
DXS8377	45	[AGA]24 [GGAAGA]6 [AGA]2 [GGA]1 [AGA]6	AGAAGAAGAAGAAGAAGAAGAAGAAGAAGAAGAAGAAGAAGAAGAAGAAGAAGAAGAAGAAGAAGAAGAAGAGGAAGAGGAAGAGGAAGAGGAAGAGGAAGAGGAAGAAGAAGAGGAAGAAGAAGAAGAAGAAGA	GCCTACATCTACCACTTCATGGCTTACCACAGAGAGAGGAGAAGAAGGAGAAGGAGGAGAAGG	CAGGGAACGAAGGAGCAAAAATACACTAGCTTTCCAAAGGTCCATACGAACATTAGTT	8	0.0533333
DXS8377	45	[AGA]28 [GGA]1 [AGA]1 [GGA]1 [AGA]1 [GGA]1 [AGA]1 [GGA]1 [AGA]3 [GGA]1 [AGA]6	AGAAGAAGAAGAAGAAGAAGAAGAAGAAGAAGAAGAAGAAGAAGAAGAAGAAGAAGAAGAAGAAGAAGAAGAAGAAGAAGAAGAGGAAGAGGAAGAGGAAGAGGAAGAAGAAGAGGAAGAAGAAGAAGAAGAAGA	GCCTACATCTACCACTTCATGGCTTACCACAGAGAGAGGAGAAGAAGGAGAAGGAGGAGAAGG	CAGGGAACGAAGGAGCAAAAATACACTAGCTTTCCAAAGGTCCATACGAACATTAGTT	1	0.00666667
DXS8377	46	[AGA]25 [GGAAGA]6 [AGA]2 [GGA]1 [AGA]6	AGAAGAAGAAGAAGAAGAAGAAGAAGAAGAAGAAGAAGAAGAAGAAGAAGAAGAAGAAGAAGAAGAAGAAGAAGAGGAAGAGGAAGAGGAAGAGGAAGAGGAAGAGGAAGAAGAAGAGGAAGAAGAAGAAGAAGAAGA	CAGCCTACATCTACCACTTCATGGCTTACCACAGAGAGAGGAGAAGAAGGAGAAGGAGGAGAAGG	CAGGGAACGAAGGAGCAAAAATACACTAGCTTTCCAAAGGTCCATACGAACATTAGT	9	0.06	20	0.133333	2	1	1	0
DXS8377	46	[AGA]27 [GGA]1 [AGA]1 [GGA]1 [AGA]1 [GGA]1 [AGA]1 [GGA]1 [AGA]1 [GGA]1 [AGA]3 [GGA]1 [AGA]6	AGAAGAAGAAGAAGAAGAAGAAGAAGAAGAAGAAGAAGAAGAAGAAGAAGAAGAAGAAGAAGAAGAAGAAGAAGAAGAAGAGGAAGAGGAAGAGGAAGAGGAAGAGGAAGAAGAAGAGGAAGAAGAAGAAGAAGAAGA	GCCTACATCTACCACTTCATGGCTTACCACAGAGAGAGGAGAAGAAGGAGAAGGAGGAGAAGG	CAGGGAACGAAGGAGCAAAAATACACTAGCTTTCCAAAGGTCCATACGAACATTAGTT	11	0.0733333
DXS8377	47	[AGA]26 [GGAAGA]6 [AGA]2 [GGA]1 [AGA]6	AGAAGAAGAAGAAGAAGAAGAAGAAGAAGAAGAAGAAGAAGAAGAAGAAGAAGAAGAAGAAGAAGAAGAAGAAGAAGAGGAAGAGGAAGAGGAAGAGGAAGAGGAAGAGGAAGAAGAAGAGGAAGAAGAAGAAGAAGAAGA	CCTACATCTACCACTTCATGGCTTACCACAGAGAGAGGAGAAGAAGGAGAAGGAGGAGAAGG	CAGGGAACGAAGGAGCAAAAATACACTAGCTTTCCAAAGGTCCATACGAACATTAGT	9	0.06	25	0.166667	3	1	2	0
DXS8377	47	[AGA]28 [GGAAGA]5 [AGA]2 [GGA]1 [AGA]6	AGAAGAAGAAGAAGAAGAAGAAGAAGAAGAAGAAGAAGAAGAAGAAGAAGAAGAAGAAGAAGAAGAAGAAGAAGAAGAAGAAGAGGAAGAGGAAGAGGAAGAGGAAGAGGAAGAAGAAGAGGAAGAAGAAGAAGAAGAAGA	GCCTACATCTACCACTTCATGGCTTACCACAGAGAGAGGAGAAGAAGGAGAAGGAGGAGAAGG	CAGGGAACGAAGGAGCAAAAATACACTAGCTTTCCAAAGGTCCATACGAACATTAGTT	15	0.1
DXS8377	47	[AGA]30 [GGA]1 [AGA]1 [GGA]1 [AGA]1 [GGA]1 [AGA]1 [GGA]1 [AGA]3 [GGA]1 [AGA]6	AGAAGAAGAAGAAGAAGAAGAAGAAGAAGAAGAAGAAGAAGAAGAAGAAGAAGAAGAAGAAGAAGAAGAAGAAGAAGAAGAAGAAGAAGAGGAAGAGGAAGAGGAAGAGGAAGAAGAAGAGGAAGAAGAAGAAGAAGAAGA	CCTACATCTACCACTTCATGGCTTACCACAGAGAGAGGAGAAGAAGGAGAAGGAGGAGAAGG	CAGGGAACGAAGGAGCAAAAATACACTAGCTTTCCAAAGGTCCATACGAACATTAGT	1	0.00666667
DXS8377	48	[AGA]25 [GGAAGA]7 [AGA]2 [GGA]1 [AGA]6	AGAAGAAGAAGAAGAAGAAGAAGAAGAAGAAGAAGAAGAAGAAGAAGAAGAAGAAGAAGAAGAAGAAGAAGAAGAGGAAGAGGAAGAGGAAGAGGAAGAGGAAGAGGAAGAGGAAGAAGAAGAGGAAGAAGAAGAAGAAGAAGA	CCTACATCTACCACTTCATGGCTTACCACAGAGAGAGGAGAAGAAGGAGAAGGAGGAGAAGG	CAGGGAACGAAGGAGCAAAAATACACTAGCTTTCCAAAGGTCCATACGAACATTAGTT	1	0.00666667	18	0.12	3	1	2	0
DXS8377	48	[AGA]27 [GGAAGA]6 [AGA]2 [GGA]1 [AGA]6	AGAAGAAGAAGAAGAAGAAGAAGAAGAAGAAGAAGAAGAAGAAGAAGAAGAAGAAGAAGAAGAAGAAGAAGAAGAAGAAGAGGAAGAGGAAGAGGAAGAGGAAGAGGAAGAGGAAGAAGAAGAGGAAGAAGAAGAAGAAGAAGA	CCTACATCTACCACTTCATGGCTTACCACAGAGAGAGGAGAAGAAGGAGAAGGAGGAGAAGG	CAGGGAACGAAGGAGCAAAAATACACTAGCTTTCCAAAGGTCCATACGAACATTAGTT	4	0.0266667
DXS8377	48	[AGA]29 [GGA]1 [AGA]1 [GGA]1 [AGA]1 [GGA]1 [AGA]1 [GGA]1 [AGA]1 [GGA]1 [AGA]3 [GGA]1 [AGA]6	AGAAGAAGAAGAAGAAGAAGAAGAAGAAGAAGAAGAAGAAGAAGAAGAAGAAGAAGAAGAAGAAGAAGAAGAAGAAGAAGAAGAAGAGGAAGAGGAAGAGGAAGAGGAAGAGGAAGAAGAAGAGGAAGAAGAAGAAGAAGAAGA	CCTACATCTACCACTTCATGGCTTACCACAGAGAGAGGAGAAGAAGGAGAAGGAGGAGAAGG	CAGGGAACGAAGGAGCAAAAATACACTAGCTTTCCAAAGGTCCATACGAACATTAGT	13	0.0866667
DXS8377	49	[AGA]26 [GGA]1 [AGA]1 [GGA]1 [AGA]1 [GGA]1 [AGA]1 [GGA]1 [AGA]1 [GGA]1 [AGA]1 [GGA]1 [AGA]1 [GGA]1 [AGA]3 [GGA]1 [AGA]6	AGAAGAAGAAGAAGAAGAAGAAGAAGAAGAAGAAGAAGAAGAAGAAGAAGAAGAAGAAGAAGAAGAAGAAGAAGAAGAGGAAGAGGAAGAGGAAGAGGAAGAGGAAGAGGAAGAGGAAGAAGAAGAGGAAGAAGAAGAAGAAGAAGA	GCCTACATCTACCACTTCATGGCTTACCACAGAGAGAGGAGAAGAAGGAGAAGGAGGAGAAGG	CAGGGAACGAAGGAGCAAAAATACACTAGCTTTCCAAAGGTCCATACGAACATTAGT	1	0.00666667	14	0.0933333	3	1	2	0
DXS8377	49	[AGA]28 [GGAAGA]6 [AGA]2 [GGA]1 [AGA]6	AGAAGAAGAAGAAGAAGAAGAAGAAGAAGAAGAAGAAGAAGAAGAAGAAGAAGAAGAAGAAGAAGAAGAAGAAGAAGAAGAAGAGGAAGAGGAAGAGGAAGAGGAAGAGGAAGAGGAAGAAGAAGAGGAAGAAGAAGAAGAAGAAGA	CCTACATCTACCACTTCATGGCTTACCACAGAGAGAGGAGAAGAAGGAGAAGGAGGAGAAGG	CAGGGAACGAAGGAGCAAAAATACACTAGCTTTCCAAAGGTCCATACGAACATTAGTT	9	0.06
DXS8377	49	[AGA]30 [GGAAGA]5 [AGA]2 [GGA]1 [AGA]6	AGAAGAAGAAGAAGAAGAAGAAGAAGAAGAAGAAGAAGAAGAAGAAGAAGAAGAAGAAGAAGAAGAAGAAGAAGAAGAAGAAGAAGAAGAGGAAGAGGAAGAGGAAGAGGAAGAGGAAGAAGAAGAGGAAGAAGAAGAAGAAGAAGA	GCCTACATCTACCACTTCATGGCTTACCACAGAGAGAGGAGAAGAAGGAGAAGGAGGAGAAGG	CAGGGAACGAAGGAGCAAAAATACACTAGCTTTCCAAAGGTCCATACGAACATTAGTT	4	0.0266667
DXS8377	50	[AGA]29 [GGAAGA]6 [AGA]2 [GGA]1 [AGA]6	AGAAGAAGAAGAAGAAGAAGAAGAAGAAGAAGAAGAAGAAGAAGAAGAAGAAGAAGAAGAAGAAGAAGAAGAAGAAGAAGAAGAAGAGGAAGAGGAAGAGGAAGAGGAAGAGGAAGAGGAAGAAGAAGAGGAAGAAGAAGAAGAAGAAGA	GCCTACATCTACCACTTCATGGCTTACCACAGAGAGAGGAGAAGAAGGAGAAGGAGGAGAAGG	CAGGGAACGAAGGAGCAAAAATACACTAGCTTTCCAAAGGTCCATACGAACATTAGT	8	0.0533333	13	0.0866667	3	1	2	0
DXS8377	50	[AGA]31 [GGA]1 [AGA]1 [GGA]1 [AGA]1 [GGA]1 [AGA]1 [GGA]1 [AGA]1 [GGA]1 [AGA]3 [GGA]1 [AGA]6	AGAAGAAGAAGAAGAAGAAGAAGAAGAAGAAGAAGAAGAAGAAGAAGAAGAAGAAGAAGAAGAAGAAGAAGAAGAAGAAGAAGAAGAAGAAGAGGAAGAGGAAGAGGAAGAGGAAGAGGAAGAAGAAGAGGAAGAAGAAGAAGAAGAAGA	CCTACATCTACCACTTCATGGCTTACCACAGAGAGAGGAGAAGAAGGAGAAGGAGGAGAAGG	CAGGGAACGAAGGAGCAAAAATACACTAGCTTTCCAAAGGTCCATACGAACATTAGT	4	0.0266667
DXS8377	50	[AGA]30 [GGA]1 [AGA]1 [GGA]1 [AGA]1 [GGA]1 [AGA]1 [GGA]1 [AGA]1 [GGA]1 [AGA]1 [GGA]1 [AGA]9	AGAAGAAGAAGAAGAAGAAGAAGAAGAAGAAGAAGAAGAAGAAGAAGAAGAAGAAGAAGAAGAAGAAGAAGAAGAAGAAGAAGAAGAAGAGGAAGAGGAAGAGGAAGAGGAAGAGGAAGAGGAAGAAGAAGAAGAAGAAGAAGAAGAAGA	CCTACATCTACCACTTCATGGCTTACCACAGAGAGAGGAGAAGAAGGAGAAGGAGGAGAAGG	CAGGGAACGAAGGAGCAAAAATACACTAGCTTTCCAAAGGTCCATACGAACATTAGT	1	0.00666667
DXS8377	51	[AGA]30 [GGAAGA]6 [AGA]2 [GGA]1 [AGA]6	AGAAGAAGAAGAAGAAGAAGAAGAAGAAGAAGAAGAAGAAGAAGAAGAAGAAGAAGAAGAAGAAGAAGAAGAAGAAGAAGAAGAAGAAGAGGAAGAGGAAGAGGAAGAGGAAGAGGAAGAGGAAGAAGAAGAGGAAGAAGAAGAAGAAGAAGA	GCCTACATCTACCACTTCATGGCTTACCACAGAGAGAGGAGAAGAAGGAGAAGGAGGAGAAGG	CAGGGAACGAAGGAGCAAAAATACACTAGCTTTCCAAAGGTCCATACGAACATTAGTT	3	0.02	8	0.0533333	2	1	1	0
DXS8377	51	[AGA]32 [GGAAGA]5 [AGA]2 [GGA]1 [AGA]6	AGAAGAAGAAGAAGAAGAAGAAGAAGAAGAAGAAGAAGAAGAAGAAGAAGAAGAAGAAGAAGAAGAAGAAGAAGAAGAAGAAGAAGAAGAAGAAGAGGAAGAGGAAGAGGAAGAGGAAGAGGAAGAAGAAGAGGAAGAAGAAGAAGAAGAAGA	GCCTACATCTACCACTTCATGGCTTACCACAGAGAGAGGAGAAGAAGGAGAAGGAGGAGAAGG	CAGGGAACGAAGGAGCAAAAATACACTAGCTTTCCAAAGGTCCATACGAACATTAGTT	5	0.0333333
DXS8377	52	[AGA]31 [GGAAGA]6 [AGA]2 [GGA]1 [AGA]6	AGAAGAAGAAGAAGAAGAAGAAGAAGAAGAAGAAGAAGAAGAAGAAGAAGAAGAAGAAGAAGAAGAAGAAGAAGAAGAAGAAGAAGAAGAAGAGGAAGAGGAAGAGGAAGAGGAAGAGGAAGAGGAAGAAGAAGAGGAAGAAGAAGAAGAAGAAGA	CCTACATCTACCACTTCATGGCTTACCACAGAGAGAGGAGAAGAAGGAGAAGGAGGAGAAGG	CAGGGAACGAAGGAGCAAAAATACACTAGCTTTCCAAAGGTCCATACGAACATTAGT	6	0.04	11	0.0733333	2	1	1	0
DXS8377	52	[AGA]33 [GGA]1 [AGA]1 [GGA]1 [AGA]1 [GGA]1 [AGA]1 [GGA]1 [AGA]1 [GGA]1 [AGA]3 [GGA]1 [AGA]6	AGAAGAAGAAGAAGAAGAAGAAGAAGAAGAAGAAGAAGAAGAAGAAGAAGAAGAAGAAGAAGAAGAAGAAGAAGAAGAAGAAGAAGAAGAAGAAGAAGAGGAAGAGGAAGAGGAAGAGGAAGAGGAAGAAGAAGAGGAAGAAGAAGAAGAAGAAGA	CCTACATCTACCACTTCATGGCTTACCACAGAGAGAGGAGAAGAAGGAGAAGGAGGAGAAGG	CAGGGAACGAAGGAGCAAAAATACACTAGCTTTCCAAAGGTCCATACGAACATTAGT	5	0.0333333
DXS8377	53	[AGA]30 [GGA]1 [AGA]1 [GGA]1 [AGA]1 [GGA]1 [AGA]1 [GGA]1 [AGA]1 [GGA]1 [AGA]1 [GGA]1 [AGA]1 [GGA]1 [AGA]3 [GGA]1 [AGA]6	AGAAGAAGAAGAAGAAGAAGAAGAAGAAGAAGAAGAAGAAGAAGAAGAAGAAGAAGAAGAAGAAGAAGAAGAAGAAGAAGAAGAAGAAGAGGAAGAGGAAGAGGAAGAGGAAGAGGAAGAGGAAGAGGAAGAAGAAGAGGAAGAAGAAGAAGAAGAAGA	CCTACATCTACCACTTCATGGCTTACCACAGAGAGAGGAGAAGAAGGAGAAGGAGGAGAAGG	CAGGGAACGAAGGAGCAAAAATACACTAGCTTTCCAAAGGTCCATACGAACATTAGT	1	0.00666667	6	0.04	3	1	2	0
DXS8377	53	[AGA]32 [GGAAGA]6 [AGA]2 [GGA]1 [AGA]6	AGAAGAAGAAGAAGAAGAAGAAGAAGAAGAAGAAGAAGAAGAAGAAGAAGAAGAAGAAGAAGAAGAAGAAGAAGAAGAAGAAGAAGAAGAAGAAGAGGAAGAGGAAGAGGAAGAGGAAGAGGAAGAGGAAGAAGAAGAGGAAGAAGAAGAAGAAGAAGA	CCTACATCTACCACTTCATGGCTTACCACAGAGAGAGGAGAAGAAGGAGAAGGAGGAGAAGG	CAGGGAACGAAGGAGCAAAAATACACTAGCTTTCCAAAGGTCCATACGAACATTAGTT	4	0.0266667
DXS8377	53	[AGA]34 [GGA]1 [AGA]1 [GGA]1 [AGA]1 [GGA]1 [AGA]1 [GGA]1 [AGA]1 [GGA]1 [AGA]3 [GGA]1 [AGA]6	AGAAGAAGAAGAAGAAGAAGAAGAAGAAGAAGAAGAAGAAGAAGAAGAAGAAGAAGAAGAAGAAGAAGAAGAAGAAGAAGAAGAAGAAGAAGAAGAAGAAGAGGAAGAGGAAGAGGAAGAGGAAGAGGAAGAAGAAGAGGAAGAAGAAGAAGAAGAAGA	CCTACATCTACCACTTCATGGCTTACCACAGAGAGAGGAGAAGAAGGAGAAGGAGGAGAAGG	CAGGGAACGAAGGAGCAAAAATACACTAGCTTTCCAAAGGTCCATACGAACATTAGT	1	0.00666667
DXS8377	54	[AGA]33 [GGAAGA]6 [AGA]2 [GGA]1 [AGA]6	AGAAGAAGAAGAAGAAGAAGAAGAAGAAGAAGAAGAAGAAGAAGAAGAAGAAGAAGAAGAAGAAGAAGAAGAAGAAGAAGAAGAAGAAGAAGAAGAAGAGGAAGAGGAAGAGGAAGAGGAAGAGGAAGAGGAAGAAGAAGAGGAAGAAGAAGAAGAAGAAGA	CCTACATCTACCACTTCATGGCTTACCACAGAGAGAGGAGAAGAAGGAGAAGGAGGAGAAGG	CAGGGAACGAAGGAGCAAAAATACACTAGCTTTCCAAAGGTCCATACGAACATTAGT	3	0.02	4	0.0266667	2	1	1	0
DXS8377	54	[AGA]35 [GGA]1 [AGA]1 [GGA]1 [AGA]1 [GGA]1 [AGA]1 [GGA]1 [AGA]1 [GGA]1 [AGA]3 [GGA]1 [AGA]6	AGAAGAAGAAGAAGAAGAAGAAGAAGAAGAAGAAGAAGAAGAAGAAGAAGAAGAAGAAGAAGAAGAAGAAGAAGAAGAAGAAGAAGAAGAAGAAGAAGAAGAAGAGGAAGAGGAAGAGGAAGAGGAAGAGGAAGAAGAAGAGGAAGAAGAAGAAGAAGAAGA	CCTACATCTACCACTTCATGGCTTACCACAGAGAGAGGAGAAGAAGGAGAAGGAGGAGAAGG	CAGGGAACGAAGGAGCAAAAATACACTAGCTTTCCAAAGGTCCATACGAACATTAGT	1	0.00666667
DXS8377	55	[AGA]34 [GGAAGA]6 [AGA]2 [GGA]1 [AGA]6	AGAAGAAGAAGAAGAAGAAGAAGAAGAAGAAGAAGAAGAAGAAGAAGAAGAAGAAGAAGAAGAAGAAGAAGAAGAAGAAGAAGAAGAAGAAGAAGAAGAAGAGGAAGAGGAAGAGGAAGAGGAAGAGGAAGAGGAAGAAGAAGAGGAAGAAGAAGAAGAAGAAGA	CCTACATCTACCACTTCATGGCTTACCACAGAGAGAGGAGAAGAAGGAGAAGGAGGAGAAGG	CAGGGAACGAAGGAGCAAAAATACACTAGCTTTCCAAAGGTCCATACGAACATTAGT	2	0.0133333	3	0.02	2	1	0	0
DXS8377	55	[AGA]32 [GGA]1 [AGA]1 [GGA]1 [AGA]1 [GGA]1 [AGA]1 [GGA]1 [AGA]1 [GGA]1 [AGA]1 [GGA]1 [AGA]1 [GGA]1 [AGA]3 [GGA]1 [AGA]6	AGAAGAAGAAGAAGAAGAAGAAGAAGAAGAAGAAGAAGAAGAAGAAGAAGAAGAAGAAGAAGAAGAAGAAGAAGAAGAAGAAGAAGAAGAAGAAGAGGAAGAGGAAGAGGAAGAGGAAGAGGAAGAGGAAGAGGAAGAAGAAGAGGAAGAAGAAGAAGAAGAAGA	CCTACATCTACCACTTCATGGCTTACCACAGAGAGAGGAGAAGAAGGAGAAGGAGGAGAAGG	CAGGGAACGAAGGAGCAAAAATACACTAGCTTTCCAAAGGTCCATACGAACATTAGT	1	0.00666667
DXS8377	56	[AGA]35 [GGAAGA]6 [AGA]2 [GGA]1 [AGA]6	AGAAGAAGAAGAAGAAGAAGAAGAAGAAGAAGAAGAAGAAGAAGAAGAAGAAGAAGAAGAAGAAGAAGAAGAAGAAGAAGAAGAAGAAGAAGAAGAAGAAGAGGAAGAGGAAGAGGAAGAGGAAGAGGAAGAGGAAGAAGAAGAGGAAGAAGAAGAAGAAGAAGA	CCTACATCTACCACTTCATGGCTTACCACAGAGAGAGGAGAAGAAGGAGAAGGAGGAGAAGG	CAGGGAACGAAGGAGCAAAAATACACTAGCTTTCCAAAGGTCCATACGAACATTAGTT	1	0.00666667	1	0.00666667	1	1	0	0
						150	1	150	1	35	16	18	0
DXS8378	9	[ATAG]9	ATAGATAGATAGATAGATAGATAGATAGATAGATAG	CGACAAGAGCGAAACTCCAACTCAAAAAATAAATAAATAAAAT	TGACCTGCCAGGAGCAGGGGACCACCGGGTTGCCTAAGGAGGGGTGAACTG	6	0.04	6	0.04	1	1	0	0
DXS8378	10	[ATAG]10	ATAGATAGATAGATAGATAGATAGATAGATAGATAGATAG	CGACAAGAGCGAAACTCCAACTCAAAAAATAAATAAATAAAAT	TGACCTGCCAGGAGCAGGGGACCACCGGGTTGCCTAAGGAGGGGTGAACTG	80	0.533333	81	0.54	2	1	0	1
DXS8378	10	[ATAG]10_[chX:9402257-G]	ATAGATAGATAGATAGATAGATAGATAGATAGATAGATAG	GCGACAAGAGCGAAACTCCAACTCAAAAAATAAATAAATGAAAT	TGACCTGCCAGGAGCAGGGGACCACCGGGTTGCCTAAGGAGGGGTGAACTG	1	0.00666667
DXS8378	11	[ATAG]11	ATAGATAGATAGATAGATAGATAGATAGATAGATAGATAGATAG	CGACAAGAGCGAAACTCCAACTCAAAAAATAAATAAATAAAAT	TGACCTGCCAGGAGCAGGGGACCACCGGGTTGCCTAAGGAGGGGTGAACTG	47	0.313333	47	0.313333	1	1	0	0
DXS8378	12	[ATAG]12	ATAGATAGATAGATAGATAGATAGATAGATAGATAGATAGATAGATAG	CGACAAGAGCGAAACTCCAACTCAAAAAATAAATAAATAAAAT	TGACCTGCCAGGAGCAGGGGACCACCGGGTTGCCTAAGGAGGGGTGAACTG	11	0.0733333	11	0.0733333	1	1	0	0
DXS8378	13	[ATAG]13	ATAGATAGATAGATAGATAGATAGATAGATAGATAGATAGATAGATAGATAG	GCGACAAGAGCGAAACTCCAACTCAAAAAATAAATAAATAAAAT	TGACCTGCCAGGAGCAGGGGACCACCGGGTTGCCTAAGGAGGGGTGAACTG	5	0.0333333	5	0.0333333	1	1	0	0
						150	1	150	1	6	5	0	1
DXS981	11.3	[GATA]1 GAT [GATA]10	GATAGATGATAGATAGATAGATAGATAGATAGATAGATAGATAGATA	TGTTTCTTAGCTGGTCTGCCTTCTTCTCTCCACTTTTCAGAGTCA	TAAAAGATAAATAGATAGTTCTCTATACAGATATAGATGTATATCATTCCAAGTTTTTAGCTGTATTTTGCAG	1	0.00666667	1	0.00666667	1	1	0	0
DXS981	12.3	[GATA]1 GAT [GATA]11	GATAGATGATAGATAGATAGATAGATAGATAGATAGATAGATAGATAGATA	TGTTTCTTAGCTGGTCTGCCTTCTTCTCTCCACTTTTCAGAGTCA	TAAAAGATAAATAGATAGTTCTCTATACAGATATAGATGTATATCATTCCAAGTTTTTAGCTGTATTTTGCAG	10	0.0666667	10	0.0666667	1	1	0	0
DXS981	13	[GATA]13	GATAGATAGATAGATAGATAGATAGATAGATAGATAGATAGATAGATAGATA	TGTTTCTTAGCTGGTCTGCCTTCTTCTCTCCACTTTTCAGAGTCA	TAAAAGATAAATAGATAGTTCTCTATACAGATATAGATGTATATCATTCCAAGTTTTTAGCTGTATTTTGCAG	19	0.126667	19	0.126667	1	1	0	0
DXS981	13.3	[GATA]1 GAT [GATA]12	GATAGATGATAGATAGATAGATAGATAGATAGATAGATAGATAGATAGATAGATA	TGTTTCTTAGCTGGTCTGCCTTCTTCTCTCCACTTTTCAGAGTCA	TAAAAGATAAATAGATAGTTCTCTATACAGATATAGATGTATATCATTCCAAGTTTTTAGCTGTATTTTGCAG	31	0.206667	31	0.206667	1	1	0	0
DXS981	14	[GATA]14	GATAGATAGATAGATAGATAGATAGATAGATAGATAGATAGATAGATAGATAGATA	TGTTTCTTAGCTGGTCTGCCTTCTTCTCTCCACTTTTCAGAGTCA	TAAAAGATAAATAGATAGTTCTCTATACAGATATAGATGTATATCATTCCAAGTTTTTAGCTGTATTTTGCAG	45	0.3	45	0.3	1	1	0	0
DXS981	14.3	[GATA]1 GAT [GATA]13	GATAGATGATAGATAGATAGATAGATAGATAGATAGATAGATAGATAGATAGATAGATA	TGTTTCTTAGCTGGTCTGCCTTCTTCTCTCCACTTTTCAGAGTCA	TAAAAGATAAATAGATAGTTCTCTATACAGATATAGATGTATATCATTCCAAGTTTTTAGCTGTATTTTGCAG	14	0.0933333	14	0.0933333	1	1	0	0
DXS981	15	[GATA]15	GATAGATAGATAGATAGATAGATAGATAGATAGATAGATAGATAGATAGATAGATAGATA	TGTTTCTTAGCTGGTCTGCCTTCTTCTCTCCACTTTTCAGAGTCA	TAAAAGATAAATAGATAGTTCTCTATACAGATATAGATGTATATCATTCCAAGTTTTTAGCTGTATTTTGCAG	22	0.146667	22	0.146667	1	1	0	0
DXS981	15.3	[GATA]1 GAT [GATA]14	GATAGATGATAGATAGATAGATAGATAGATAGATAGATAGATAGATAGATAGATAGATAGATA	TGTTTCTTAGCTGGTCTGCCTTCTTCTCTCCACTTTTCAGAGTCA	TAAAAGATAAATAGATAGTTCTCTATACAGATATAGATGTATATCATTCCAAGTTTTTAGCTGTATTTTGCAG	3	0.02	3	0.02	1	1	0	0
DXS981	16	[GATA]16	GATAGATAGATAGATAGATAGATAGATAGATAGATAGATAGATAGATAGATAGATAGATAGATA	TGTTTCTTAGCTGGTCTGCCTTCTTCTCTCCACTTTTCAGAGTCA	TAAAAGATAAATAGATAGTTCTCTATACAGATATAGATGTATATCATTCCAAGTTTTTAGCTGTATTTTGCAG	5	0.0333333	5	0.0333333	1	1	0	0
						150	1	150	1	9	9	0	0
DXS9895	13	[ATCT]3 t [ATCT]10	ATCTATCTATCTTATCTATCTATCTATCTATCTATCTATCTATCTATCTATCT	TTGAATGGCTCTGCTCAAGGAATTACAAATAAAAAATGAAAATTTACCTGTGTCTATATATTCATTCT	GATATGGTTTGGCTCTGTGTCCCCACCCAAATCTCATCTTGAATTGGACTCCC	41	0.273333	41	0.273333	1	1	0	0
DXS9895	14	[ATCT]3 t [ATCT]11	ATCTATCTATCTTATCTATCTATCTATCTATCTATCTATCTATCTATCTATCTATCT	TTGAATGGCTCTGCTCAAGGAATTACAAATAAAAAATGAAAATTTACCTGTGTCTATATATTCATTCT	GATATGGTTTGGCTCTGTGTCCCCACCCAAATCTCATCTTGAATTGGACTCCC	46	0.306667	46	0.306667	1	1	0	0
DXS9895	15	[ATCT]3 t [ATCT]12	ATCTATCTATCTTATCTATCTATCTATCTATCTATCTATCTATCTATCTATCTATCTATCT	TTGAATGGCTCTGCTCAAGGAATTACAAATAAAAAATGAAAATTTACCTGTGTCTATATATTCATTCT	GATATGGTTTGGCTCTGTGTCCCCACCCAAATCTCATCTTGAATTGGACTCCC	49	0.326667	49	0.326667	1	1	0	0
DXS9895	16	[ATCT]3 t [ATCT]13	ATCTATCTATCTTATCTATCTATCTATCTATCTATCTATCTATCTATCTATCTATCTATCTATCT	ATTGAATGGCTCTGCTCAAGGAATTACAAATAAAAAATGAAAATTTACCTGTGTCTATATATTCATTCT	GATATGGTTTGGCTCTGTGTCCCCACCCAAATCTCATCTTGAATTGGACTCCC	14	0.0933333	14	0.0933333	1	1	0	0
						150	1	150	1	4	4	0	0
DXS9902	8	[GATA]8	GATAGATAGATAGATAGATAGATAGATAGATA	TTCTTGTAACTTTTCTGTCGGCTGAAATTATTTCCAAACATTTTAACAAGAAAAAAAAAGATTA	GAATCACTGGTGATCCCATACTCCTGA	1	0.00666667	1	0.00666667	1	1	0	0
DXS9902	9	[GATA]9	GATAGATAGATAGATAGATAGATAGATAGATAGATA	TTCTTGTAACTTTTCTGTCGGCTGAAATTATTTCCAAACATTTTAACAAGAAAAAAAAAGATTA	GAATCACTGGTGATCCCATACTCCTGA	2	0.0133333	2	0.0133333	1	1	0	0
DXS9902	10	[GATA]10	GATAGATAGATAGATAGATAGATAGATAGATAGATAGATA	TTCTTGTAACTTTTCTGTCGGCTGAAATTATTTCCAAACATTTTAACAAGAAAAAAAAAGATTA	GAATCACTGGTGATCCCATACTCCTGA	63	0.42	64	0.426667	2	1	0	1
DXS9902	10	[GATA]10_[chX:15305591-G]	GATAGATAGATAGATAGATAGATAGATAGATAGATAGATA	TTCTTGTAACTTTTCTGTCGGCTGAAATTATTTCCAAACATTTTAACAAGAAAAAGAAAGATTA	GAATCACTGGTGATCCCATACTCCTGA	1	0.00666667
DXS9902	11	[GATA]11	GATAGATAGATAGATAGATAGATAGATAGATAGATAGATAGATA	TTCTTGTAACTTTTCTGTCGGCTGAAATTATTTCCAAACATTTTAACAAGAAAAAAAAAGATTA	GAATCACTGGTGATCCCATACTCCTGA	45	0.3	45	0.3	1	1	0	0
DXS9902	12	[GATA]12	GATAGATAGATAGATAGATAGATAGATAGATAGATAGATAGATAGATA	TTCTTGTAACTTTTCTGTCGGCTGAAATTATTTCCAAACATTTTAACAAGAAAAAAAAAGATTA	GAATCACTGGTGATCCCATACTCCTGA	37	0.246667	37	0.246667	1	1	0	0
DXS9902	13	[GATA]13	GATAGATAGATAGATAGATAGATAGATAGATAGATAGATAGATAGATAGATA	TTCTTGTAACTTTTCTGTCGGCTGAAATTATTTCCAAACATTTTAACAAGAAAAAAAAAGATTA	GAATCACTGGTGATCCCATACTCCTGA	1	0.00666667	1	0.00666667	1	1	0	0
						150	1	150	1	7	6	0	1
GATA165B12	7	[AGAT]7	AGATAGATAGATAGATAGATAGATAGAT	CTTGACAACAGATTTCTAAGCCAAGTATTGGACTAAACTGTACCATGAATTGAACATGATAAAAAAGTCATACTAATTAAATAAATTCTGAATAATCTATGTATCATCAATCATCTATCCGTATATC	AAATAGATATAAACCAGGAATCACAGTCAACTT	1	0.00666667	1	0.00666667	1	1	0	0
GATA165B12	9	[AGAT]9	AGATAGATAGATAGATAGATAGATAGATAGATAGAT	CTTGACAACAGATTTCTAAGCCAAGTATTGGACTAAACTGTACCATGAATTGAACATGATAAAAAAGTCATACTAATTAAATAAATTCTGAATAATCTATGTATCATCAATCATCTATCCGTATATC	AAATAGATATAAACCAGGAATCACAGTCAACTTT	36	0.24	36	0.24	1	1	0	0
GATA165B12	10	[AGAT]10	AGATAGATAGATAGATAGATAGATAGATAGATAGATAGAT	CTTGACAACAGATTTCTAAGCCAAGTATTGGACTAAACTGTACCATGAATTGAACATGATAAAAAAGTCATACTAATTAAATAAATTCTGAATAATCTATGTATCATCAATCATCTATCCGTATATC	AAATAGATATAAACCAGGAATCACAGTCAACTT	75	0.5	75	0.5	1	1	0	0
GATA165B12	11	[AGAT]11	AGATAGATAGATAGATAGATAGATAGATAGATAGATAGATAGAT	TTGACAACAGATTTCTAAGCCAAGTATTGGACTAAACTGTACCATGAATTGAACATGATAAAAAAGTCATACTAATTAAATAAATTCTGAATAATCTATGTATCATCAATCATCTATCCGTATATC	AAATAGATATAAACCAGGAATCACAGTCAACTT	30	0.2	30	0.2	1	1	0	0
GATA165B12	12	[AGAT]12	AGATAGATAGATAGATAGATAGATAGATAGATAGATAGATAGATAGAT	TTGACAACAGATTTCTAAGCCAAGTATTGGACTAAACTGTACCATGAATTGAACATGATAAAAAAGTCATACTAATTAAATAAATTCTGAATAATCTATGTATCATCAATCATCTATCCGTATATC	AAATAGATATAAACCAGGAATCACAGTCAACTT	8	0.0533333	8	0.0533333	1	1	0	0
						150	1	150	1	5	5	0	0
GATA172D05	6	[TAGA]6	TAGATAGATAGATAGATAGATAGA	TGAAGATGGATAGTGGTGATGGTTGCACAGATATA	GCTATATCAATACCTATATCTATAGATATAGATCTTTTTGAATCCGGGCTTTCAATTATTTGGGGTATAAACCCAGAAGGAGAATTGCTGG	6	0.04	6	0.04	1	1	0	0
GATA172D05	7	[TAGA]7	TAGATAGATAGATAGATAGATAGATAGA	TGAAGATGGATAGTGGTGATGGTTGCACAGATATA	GCTATATCAATACCTATATCTATAGATATAGATCTTTTTGAATCCGGGCTTTCAATTATTTGGGGTATAAACCCAGAAGGAGAATTGCTG	1	0.00666667	1	0.00666667	1	1	0	0
GATA172D05	8	[TAGA]8	TAGATAGATAGATAGATAGATAGATAGATAGA	TGAAGATGGATAGTGGTGATGGTTGCACAGATATA	GCTATATCAATACCTATATCTATAGATATAGATCTTTTTGAATCCGGGCTTTCAATTATTTGGGGTATAAACCCAGAAGGAGAATTGCTGG	27	0.18	27	0.18	1	1	0	0
GATA172D05	9	[TAGA]9	TAGATAGATAGATAGATAGATAGATAGATAGATAGA	TGTGAAGATGGATAGTGGTGATGGTTGCACAGATATA	GCTATATCAATACCTATATCTATAGATATAGATCTTTTTGAATCCGGGCTTTCAATTATTTGGGGTATAAACCCAGAAGGAGAATTGCTGG	20	0.133333	20	0.133333	1	1	0	0
GATA172D05	10	[TAGA]10	TAGATAGATAGATAGATAGATAGATAGATAGATAGATAGA	TGAAGATGGATAGTGGTGATGGTTGCACAGATATA	GCTATATCAATACCTATATCTATAGATATAGATCTTTTTGAATCCGGGCTTTCAATTATTTGGGGTATAAACCCAGAAGGAGAATTGCTG	61	0.406667	61	0.406667	1	1	0	0
GATA172D05	11	[TAGA]11	TAGATAGATAGATAGATAGATAGATAGATAGATAGATAGATAGA	TGTGAAGATGGATAGTGGTGATGGTTGCACAGATATA	GCTATATCAATACCTATATCTATAGATATAGATCTTTTTGAATCCGGGCTTTCAATTATTTGGGGTATAAACCCAGAAGGAGAATTGCTGG	30	0.2	30	0.2	1	1	0	0
GATA172D05	12	[TAGA]12	TAGATAGATAGATAGATAGATAGATAGATAGATAGATAGATAGATAGA	TGAAGATGGATAGTGGTGATGGTTGCACAGATATA	GCTATATCAATACCTATATCTATAGATATAGATCTTTTTGAATCCGGGCTTTCAATTATTTGGGGTATAAACCCAGAAGGAGAATTGCTG	5	0.0333333	5	0.0333333	1	1	0	0
						150	1	150	1	7	7	0	0
GATA31E08	7	[AGAT]7	AGATAGATAGATAGATAGATAGATAGAT	GCAAGGGGAGAAGGCTAGAATGATCTACATAGTAATAGAGTTGAAGACATCAGTACAAAATCTTGTTTATCATACTAGATATAGATAGATGTATAGACAGAGCTGGTGATGATAGATGATAGAGATAGATGATAGGGAGGG	AGGAGATACATACACACATAAAAGTGAGCATACATACATGTATCTCTGTGCTCTGTCAGCTGA	19	0.126667	19	0.126667	1	1	0	0
GATA31E08	8	[AGAT]8	AGATAGATAGATAGATAGATAGATAGATAGAT	GCAAGGGGAGAAGGCTAGAATGATCTACATAGTAATAGAGTTGAAGACATCAGTACAAAATCTTGTTTATCATACTAGATATAGATAGATGTATAGACAGAGCTGGTGATGATAGATGATAGAGATAGATGATAGGGAGGG	AGGAGATACATACACACATAAAAGTGAGCATACATACATGTATCTCTGTGCTCTGTCAGCTGA	6	0.04	6	0.04	1	1	0	0
GATA31E08	9	[AGAT]9	AGATAGATAGATAGATAGATAGATAGATAGATAGAT	GCAAGGGGAGAAGGCTAGAATGATCTACATAGTAATAGAGTTGAAGACATCAGTACAAAATCTTGTTTATCATACTAGATATAGATAGATGTATAGACAGAGCTGGTGATGATAGATGATAGAGATAGATGATAGGGAGGG	AGGAGATACATACACACATAAAAGTGAGCATACATACATGTATCTCTGTGCTCTGTCAGCTGA	37	0.246667	37	0.246667	1	1	0	0
GATA31E08	10	[AGAT]10	AGATAGATAGATAGATAGATAGATAGATAGATAGATAGAT	GCAAGGGGAGAAGGCTAGAATGATCTACATAGTAATAGAGTTGAAGACATCAGTACAAAATCTTGTTTATCATACTAGATATAGATAGATGTATAGACAGAGCTGGTGATGATAGATGATAGAGATAGATGATAGGGAGGG	AGGAGATACATACACACATAAAAGTGAGCATACATACATGTATCTCTGTGCTCTGTCAGCTGA	21	0.14	33	0.22	2	1	1	0
GATA31E08	10	AGGG [AGAT]9	AGGGAGATAGATAGATAGATAGATAGATAGATAGATAGAT	AGCAAGGGGAGAAGGCTAGAATGATCTACATAGTAATAGAGTTGAAGACATCAGTACAAAATCTTGTTTATCATACTAGATATAGATAGATGTATAGACAGAGCTGGTGATGATAGATGATAGAGATAGATGATAGGGAGGG	AGGAGATACATACACACATAAAAGTGAGCATACATACATGTATCTCTGTGCTCTGTCAGCTGA	12	0.08
GATA31E08	11	[AGAT]11	AGATAGATAGATAGATAGATAGATAGATAGATAGATAGATAGAT	GCAAGGGGAGAAGGCTAGAATGATCTACATAGTAATAGAGTTGAAGACATCAGTACAAAATCTTGTTTATCATACTAGATATAGATAGATGTATAGACAGAGCTGGTGATGATAGATGATAGAGATAGATGATAGGGAGGG	AGGAGATACATACACACATAAAAGTGAGCATACATACATGTATCTCTGTGCTCTGTCAGCTGA	38	0.253333	41	0.273333	2	1	1	0
GATA31E08	11	AGGG [AGAT]10	AGGGAGATAGATAGATAGATAGATAGATAGATAGATAGATAGAT	GCAAGGGGAGAAGGCTAGAATGATCTACATAGTAATAGAGTTGAAGACATCAGTACAAAATCTTGTTTATCATACTAGATATAGATAGATGTATAGACAGAGCTGGTGATGATAGATGATAGAGATAGATGATAGGGAGGG	AGGAGATACATACACACATAAAAGTGAGCATACATACATGTATCTCTGTGCTCTGTCAGCTGA	3	0.02
GATA31E08	12	[AGAT]12	AGATAGATAGATAGATAGATAGATAGATAGATAGATAGATAGATAGAT	GACAAGCAAGGGGAGAAGGCTAGAATGATCTACATAGTAATAGAGTTGAAGACATCAGTACAAAATCTTGTTTATCATACTAGATATAGATAGATGTATAGACAGAGCTGGTGATGATAGATGATAGAGATAGATGATAGGGAGGG	AGGAGATACATACACACATAAAAGTGAGCATACATACATGTATCTCTGTGCTCTGTCAGCTGA	11	0.0733333	11	0.0733333	1	1	0	0
GATA31E08	13	[AGAT]13	AGATAGATAGATAGATAGATAGATAGATAGATAGATAGATAGATAGATAGAT	GCAAGGGGAGAAGGCTAGAATGATCTACATAGTAATAGAGTTGAAGACATCAGTACAAAATCTTGTTTATCATACTAGATATAGATAGATGTATAGACAGAGCTGGTGATGATAGATGATAGAGATAGATGATAGGGAGGG	AGGAGATACATACACACATAAAAGTGAGCATACATACATGTATCTCTGTGCTCTGTCAGCTGA	3	0.02	3	0.02	1	1	0	0
						150	1	150	1	9	7	2	0
HPRTB	11	[ATCT]11	ATCTATCTATCTATCTATCTATCTATCTATCTATCTATCTATCT	CCACTTTGATGTTGACACTAGTTTACCTAGAACTTATCTTCTGTAAATCTGTCTCTATTTCCATCTCTGTCTCCATCTTTGTCTCTATCTCTATCTGTCTATCTCT	AAAGCAAATTCATGCCCTTCTCCTATTTATTGAATCGAGACCATAGACAGGG	6	0.04	6	0.04	1	1	0	0
HPRTB	12	[ATCT]12	ATCTATCTATCTATCTATCTATCTATCTATCTATCTATCTATCTATCT	CCACTTTGATGTTGACACTAGTTTACCTAGAACTTATCTTCTGTAAATCTGTCTCTATTTCCATCTCTGTCTCCATCTTTGTCTCTATCTCTATCTGTCTATCTCT	AAAGCAAATTCATGCCCTTCTCCTATTTATTGAATCGAGACCATAGACAGGGG	44	0.293333	45	0.3	2	1	0	0
HPRTB	12	[ATCT]12_[chX:134481507-T]	ATCTATCTATCTATCTATCTATCTATCTATCTATCTATCTATCTATCT	CCACTTTGATGTTGACACTAGTTTACCTAGAACTTATCTTCTGTAAATCTGTCTCTATTTCCATCTCTGTCTCCATCTTTGTCTCTATCTCTATCTGTCTATCTTT	AAAGCAAATTCATGCCCTTCTCCTATTTATTGAATCGAGACCATAGACAGGG	1	0.00666667
HPRTB	13	[ATCT]13	ATCTATCTATCTATCTATCTATCTATCTATCTATCTATCTATCTATCTATCT	CCACTTTGATGTTGACACTAGTTTACCTAGAACTTATCTTCTGTAAATCTGTCTCTATTTCCATCTCTGTCTCCATCTTTGTCTCTATCTCTATCTGTCTATCTCT	AAAGCAAATTCATGCCCTTCTCCTATTTATTGAATCGAGACCATAGACAGGG	57	0.38	57	0.38	1	1	0	0
HPRTB	14	[ATCT]14	ATCTATCTATCTATCTATCTATCTATCTATCTATCTATCTATCTATCTATCTATCT	CCACTTTGATGTTGACACTAGTTTACCTAGAACTTATCTTCTGTAAATCTGTCTCTATTTCCATCTCTGTCTCCATCTTTGTCTCTATCTCTATCTGTCTATCTCT	AAAGCAAATTCATGCCCTTCTCCTATTTATTGAATCGAGACCATAGACAGGGG	31	0.206667	31	0.206667	1	1	0	0
HPRTB	15	[ATCT]15	ATCTATCTATCTATCTATCTATCTATCTATCTATCTATCTATCTATCTATCTATCTATCT	CCACTTTGATGTTGACACTAGTTTACCTAGAACTTATCTTCTGTAAATCTGTCTCTATTTCCATCTCTGTCTCCATCTTTGTCTCTATCTCTATCTGTCTATCTCT	AAAGCAAATTCATGCCCTTCTCCTATTTATTGAATCGAGACCATAGACAGGGG	9	0.06	9	0.06	1	1	0	0
HPRTB	16	[ATCT]16	ATCTATCTATCTATCTATCTATCTATCTATCTATCTATCTATCTATCTATCTATCTATCTATCT	CCACTTTGATGTTGACACTAGTTTACCTAGAACTTATCTTCTGTAAATCTGTCTCTATTTCCATCTCTGTCTCCATCTTTGTCTCTATCTCTATCTGTCTATCTCT	AAAGCAAATTCATGCCCTTCTCCTATTTATTGAATCGAGACCATAGACAGGG	2	0.0133333	2	0.0133333	1	1	0	0
						150	1	150	1	7	6	0	0

## Sheet: Table S4
Table S4. Sequence-based allele frequencies and length-based allele frequencies of 75 Y-STRs in unrelated Chinese Han individuals (Male = 50)
Locus	Length-based allele	Comprehensive Nomenclature	Repeat Sequence	Upstream Flanking Sequence	Downstream Flanking Sequence	Count by Sequence (N = 50)	Frequency by Sequence	Count by Length	Frequency by Length	N of alleles by Sequence	N of alleles by Length	Repeat Region (RR) Variant	Flanking Region (FR) Variant
DYF387S1a/b	35	[AAAG]3 [GTAG]1 [GAAG]4 [AAAG]2 [GAAG]1 [AAAG]2 [GAAG]10 [AAAG]12	AAAGAAAGAAAGGTAGGAAGGAAGGAAGGAAGAAAGAAAGGAAGAAAGAAAGGAAGGAAGGAAGGAAGGAAGGAAGGAAGGAAGGAAGGAAGAAAGAAAGAAAGAAAGAAAGAAAGAAAGAAAGAAAGAAAGAAAGAAAG	AGCTAGATTCCATTTTACCCCTAACAAGAAAAAAAGAAGAAGAAGAAAGAGAAAA	AAAATAAAAAAAACTGTGGTAGCACTTCTCAC	3	0.03	10	0.1	3	1	2	0
DYF387S1a/b	35	[AAAG]3 [GTAG]1 [GAAG]4 [AAAG]2 [GAAG]1 [AAAG]2 [GAAG]8 [AAAG]14	AAAGAAAGAAAGGTAGGAAGGAAGGAAGGAAGAAAGAAAGGAAGAAAGAAAGGAAGGAAGGAAGGAAGGAAGGAAGGAAGGAAGAAAGAAAGAAAGAAAGAAAGAAAGAAAGAAAGAAAGAAAGAAAGAAAGAAAGAAAG	GCTAGATTCCATTTTACCCCTAACAAGAAAAAAAGAAGAAGAAGAAAGAGAAAA	AAAATAAAAAAAACTGTGGTAGCACTTCTCAC	5	0.05
DYF387S1a/b	35	[AAAG]3 [GTAG]1 [GAAG]4 [AAAG]2 [GAAG]1 [AAAG]2 [GAAG]9 [AAAG]13	AAAGAAAGAAAGGTAGGAAGGAAGGAAGGAAGAAAGAAAGGAAGAAAGAAAGGAAGGAAGGAAGGAAGGAAGGAAGGAAGGAAGGAAGAAAGAAAGAAAGAAAGAAAGAAAGAAAGAAAGAAAGAAAGAAAGAAAGAAAG	GCTAGATTCCATTTTACCCCTAACAAGAAAAAAAGAAGAAGAAGAAAGAGAAAA	AAAATAAAAAAAACTGTGGTAGCACTTCTCAC	2	0.02
DYF387S1a/b	36	[AAAG]3 [GTAG]1 [GAAG]4 [AAAG]2 [GAAG]1 [AAAG]2 [GAAG]10 [AAAG]13	AAAGAAAGAAAGGTAGGAAGGAAGGAAGGAAGAAAGAAAGGAAGAAAGAAAGGAAGGAAGGAAGGAAGGAAGGAAGGAAGGAAGGAAGGAAGAAAGAAAGAAAGAAAGAAAGAAAGAAAGAAAGAAAGAAAGAAAGAAAGAAAG	GCTAGATTCCATTTTACCCCTAACAAGAAAAAAAGAAGAAGAAGAAAGAGAAAA	AAAATAAAAAAAACTGTGGTAGCACTTCTCAC	8	0.08	13	0.13	3	1	2	0
DYF387S1a/b	36	[AAAG]3 [GTAG]1 [GAAG]4 [AAAG]2 [GAAG]1 [AAAG]2 [GAAG]8 [AAAG]15	AAAGAAAGAAAGGTAGGAAGGAAGGAAGGAAGAAAGAAAGGAAGAAAGAAAGGAAGGAAGGAAGGAAGGAAGGAAGGAAGGAAGAAAGAAAGAAAGAAAGAAAGAAAGAAAGAAAGAAAGAAAGAAAGAAAGAAAGAAAGAAAG	GCTAGATTCCATTTTACCCCTAACAAGAAAAAAAGAAGAAGAAGAAAGAGAAAA	AAAATAAAAAAAACTGTGGTAGCACTTCTCAC	3	0.03
DYF387S1a/b	36	[AAAG]3 [GTAG]1 [GAAG]4 [AAAG]2 [GAAG]1 [AAAG]2 [GAAG]9 [AAAG]14	AAAGAAAGAAAGGTAGGAAGGAAGGAAGGAAGAAAGAAAGGAAGAAAGAAAGGAAGGAAGGAAGGAAGGAAGGAAGGAAGGAAGGAAGAAAGAAAGAAAGAAAGAAAGAAAGAAAGAAAGAAAGAAAGAAAGAAAGAAAGAAAG	GCTAGATTCCATTTTACCCCTAACAAGAAAAAAAGAAGAAGAAGAAAGAGAAAA	AAAATAAAAAAAACTGTGGTAGCACTTCTCAC	2	0.02
DYF387S1a/b	37	[AAAG]3 [GTAG]1 [GAAG]4 [AAAG]2 [GAAG]1 [AAAG]2 [GAAG]11 [AAAG]13	AAAGAAAGAAAGGTAGGAAGGAAGGAAGGAAGAAAGAAAGGAAGAAAGAAAGGAAGGAAGGAAGGAAGGAAGGAAGGAAGGAAGGAAGGAAGGAAGAAAGAAAGAAAGAAAGAAAGAAAGAAAGAAAGAAAGAAAGAAAGAAAGAAAG	AGCTAGATTCCATTTTACCCCTAACAAGAAAAAAAGAAGAAGAAGAAAGAGAAAA	AAAATAAAAAAAACTGTGGTAGCACTTCTCAC	2	0.02	18	0.18	4	1	3	0
DYF387S1a/b	37	[AAAG]3 [GTAG]1 [GAAG]4 [AAAG]2 [GAAG]1 [AAAG]2 [GAAG]9 [AAAG]15	AAAGAAAGAAAGGTAGGAAGGAAGGAAGGAAGAAAGAAAGGAAGAAAGAAAGGAAGGAAGGAAGGAAGGAAGGAAGGAAGGAAGGAAGAAAGAAAGAAAGAAAGAAAGAAAGAAAGAAAGAAAGAAAGAAAGAAAGAAAGAAAGAAAG	GCTAGATTCCATTTTACCCCTAACAAGAAAAAAAGAAGAAGAAGAAAGAGAAAA	AAAATAAAAAAAACTGTGGTAGCACTTCTCAC	11	0.11
DYF387S1a/b	37	[AAAG]3 [GTAG]1 [GAAG]4 [AAAG]2 [GAAG]1 [AAAG]2 [GAAG]8 [AAAG]16	AAAGAAAGAAAGGTAGGAAGGAAGGAAGGAAGAAAGAAAGGAAGAAAGAAAGGAAGGAAGGAAGGAAGGAAGGAAGGAAGGAAGAAAGAAAGAAAGAAAGAAAGAAAGAAAGAAAGAAAGAAAGAAAGAAAGAAAGAAAGAAAGAAAG	GCTAGATTCCATTTTACCCCTAACAAGAAAAAAAGAAGAAGAAGAAAGAGAAAA	AAAATAAAAAAAACTGTGGTAGCACTTCTCAC	2	0.02
DYF387S1a/b	37	[AAAG]3 [GTAG]1 [GAAG]4 [AAAG]2 [GAAG]1 [AAAG]2 [GAAG]10 [AAAG]14	AAAGAAAGAAAGGTAGGAAGGAAGGAAGGAAGAAAGAAAGGAAGAAAGAAAGGAAGGAAGGAAGGAAGGAAGGAAGGAAGGAAGGAAGGAAGAAAGAAAGAAAGAAAGAAAGAAAGAAAGAAAGAAAGAAAGAAAGAAAGAAAGAAAG	GCTAGATTCCATTTTACCCCTAACAAGAAAAAAAGAAGAAGAAGAAAGAGAAAA	AAAATAAAAAAAACTGTGGTAGCACTTCTCAC	3	0.03
DYF387S1a/b	37.3	[AAAG]3 [GTAG]1 [GAAG]4 [AAAG]2 [GAAG]1 [AAAG]2 [GAAG]11 [AAAG]3 AAG [AAAG]10	AAAGAAAGAAAGGTAGGAAGGAAGGAAGGAAGAAAGAAAGGAAGAAAGAAAGGAAGGAAGGAAGGAAGGAAGGAAGGAAGGAAGGAAGGAAGGAAGAAAGAAAGAAAGAAGAAAGAAAGAAAGAAAGAAAGAAAGAAAGAAAGAAAGAAAG	AGCTAGATTCCATTTTACCCCTAACAAGAAAAAAAGAAGAAGAAGAAAGAGAAAA	AAAATAAAAAAAACTGTGGTAGCACTTCTCACA	2	0.02	2	0.02	1	1	0	0
DYF387S1a/b	38	[AAAG]3 [GTAG]1 [GAAG]3 AAAA [AAAG]2 [GAAG]1 [AAAG]2 [GAAG]9 [AAAG]16	AAAGAAAGAAAGGTAGGAAGGAAGGAAGAAAAAAAGAAAGGAAGAAAGAAAGGAAGGAAGGAAGGAAGGAAGGAAGGAAGGAAGGAAGAAAGAAAGAAAGAAAGAAAGAAAGAAAGAAAGAAAGAAAGAAAGAAAGAAAGAAAGAAAGAAAG	GCTAGATTCCATTTTACCCCTAACAAGAAAAAAAGAAGAAGAAGAAAGAGAAAA	AAAATAAAAAAAACTGTGGTAGCACTTCTCAC	1	0.01	25	0.25	6	1	5	0
DYF387S1a/b	38	[AAAG]3 [GTAG]1 [GAAG]4 [AAAG]2 [GAAG]1 [AAAG]2 [GAAG]10 [AAAG]15	AAAGAAAGAAAGGTAGGAAGGAAGGAAGGAAGAAAGAAAGGAAGAAAGAAAGGAAGGAAGGAAGGAAGGAAGGAAGGAAGGAAGGAAGGAAGAAAGAAAGAAAGAAAGAAAGAAAGAAAGAAAGAAAGAAAGAAAGAAAGAAAGAAAGAAAG	AGCTAGATTCCATTTTACCCCTAACAAGAAAAAAAGAAGAAGAAGAAAGAGAAAA	AAAATAAAAAAAACTGTGGTAGCACTTCTCAC	6	0.06
DYF387S1a/b	38	[AAAG]3 [GTAG]1 [GAAG]4 [AAAG]2 [GAAG]1 [AAAG]2 [GAAG]11 [AAAG]14	AAAGAAAGAAAGGTAGGAAGGAAGGAAGGAAGAAAGAAAGGAAGAAAGAAAGGAAGGAAGGAAGGAAGGAAGGAAGGAAGGAAGGAAGGAAGGAAGAAAGAAAGAAAGAAAGAAAGAAAGAAAGAAAGAAAGAAAGAAAGAAAGAAAGAAAG	AGCTAGATTCCATTTTACCCCTAACAAGAAAAAAAGAAGAAGAAGAAAGAGAAAA	AAAATAAAAAAAACTGTGGTAGCACTTCTCAC	11	0.11
DYF387S1a/b	38	[AAAG]3 [GTAG]1 [GAAG]4 [AAAG]2 [GAAG]1 [AAAG]2 [GAAG]12 [AAAG]13	AAAGAAAGAAAGGTAGGAAGGAAGGAAGGAAGAAAGAAAGGAAGAAAGAAAGGAAGGAAGGAAGGAAGGAAGGAAGGAAGGAAGGAAGGAAGGAAGGAAGAAAGAAAGAAAGAAAGAAAGAAAGAAAGAAAGAAAGAAAGAAAGAAAGAAAG	AGCTAGATTCCATTTTACCCCTAACAAGAAAAAAAGAAGAAGAAGAAAGAGAAAA	AAAATAAAAAAAACTGTGGTAGCACTTCTCAC	1	0.01
DYF387S1a/b	38	[AAAG]3 [GTAG]1 [GAAG]4 [AAAG]2 [GAAG]1 [AAAG]2 [GAAG]8 [AAAG]17	AAAGAAAGAAAGGTAGGAAGGAAGGAAGGAAGAAAGAAAGGAAGAAAGAAAGGAAGGAAGGAAGGAAGGAAGGAAGGAAGGAAGAAAGAAAGAAAGAAAGAAAGAAAGAAAGAAAGAAAGAAAGAAAGAAAGAAAGAAAGAAAGAAAGAAAG	GCTAGATTCCATTTTACCCCTAACAAGAAAAAAAGAAGAAGAAGAAAGAGAAAA	AAAATAAAAAAAACTGTGGTAGCACTTCTCAC	1	0.01
DYF387S1a/b	38	[AAAG]3 [GTAG]1 [GAAG]4 [AAAG]2 [GAAG]1 [AAAG]2 [GAAG]9 [AAAG]16	AAAGAAAGAAAGGTAGGAAGGAAGGAAGGAAGAAAGAAAGGAAGAAAGAAAGGAAGGAAGGAAGGAAGGAAGGAAGGAAGGAAGGAAGAAAGAAAGAAAGAAAGAAAGAAAGAAAGAAAGAAAGAAAGAAAGAAAGAAAGAAAGAAAGAAAG	GAGCTAGATTCCATTTTACCCCTAACAAGAAAAAAAGAAGAAGAAGAAAGAGAAAA	AAAATAAAAAAAACTGTGGTAGCACTTCTCAC	5	0.05
DYF387S1a/b	39	[AAAG]3 [GTAG]1 [GAAG]4 [AAAG]2 [GAAG]1 [AAAG]2 [GAAG]11 [AAAG]15	AAAGAAAGAAAGGTAGGAAGGAAGGAAGGAAGAAAGAAAGGAAGAAAGAAAGGAAGGAAGGAAGGAAGGAAGGAAGGAAGGAAGGAAGGAAGGAAGAAAGAAAGAAAGAAAGAAAGAAAGAAAGAAAGAAAGAAAGAAAGAAAGAAAGAAAGAAAG	GCTAGATTCCATTTTACCCCTAACAAGAAAAAAAGAAGAAGAAGAAAGAGAAAA	AAAATAAAAAAAACTGTGGTAGCACTTCTCAC	10	0.1	18	0.18	5	1	4	0
DYF387S1a/b	39	[AAAG]3 [GTAG]1 [GAAG]4 [AAAG]2 [GAAG]1 [AAAG]2 [GAAG]10 [AAAG]16	AAAGAAAGAAAGGTAGGAAGGAAGGAAGGAAGAAAGAAAGGAAGAAAGAAAGGAAGGAAGGAAGGAAGGAAGGAAGGAAGGAAGGAAGGAAGAAAGAAAGAAAGAAAGAAAGAAAGAAAGAAAGAAAGAAAGAAAGAAAGAAAGAAAGAAAGAAAG	AGCTAGATTCCATTTTACCCCTAACAAGAAAAAAAGAAGAAGAAGAAAGAGAAAA	AAAATAAAAAAAACTGTGGTAGCACTTCTCACA	3	0.03
DYF387S1a/b	39	[AAAG]3 [GTAG]1 [GAAG]4 [AAAG]2 [GAAG]1 [AAAG]2 [GAAG]9 [AAAG]17	AAAGAAAGAAAGGTAGGAAGGAAGGAAGGAAGAAAGAAAGGAAGAAAGAAAGGAAGGAAGGAAGGAAGGAAGGAAGGAAGGAAGGAAGAAAGAAAGAAAGAAAGAAAGAAAGAAAGAAAGAAAGAAAGAAAGAAAGAAAGAAAGAAAGAAAGAAAG	GCTAGATTCCATTTTACCCCTAACAAGAAAAAAAGAAGAAGAAGAAAGAGAAAA	AAAATAAAAAAAACTGTGGTAGCACTTCTCAC	3	0.03
DYF387S1a/b	39	[AAAG]3 [GTAG]1 [GAAG]4 [AAAG]2 [GAAG]1 [AAAG]2 [GAAG]12 [AAAG]14	AAAGAAAGAAAGGTAGGAAGGAAGGAAGGAAGAAAGAAAGGAAGAAAGAAAGGAAGGAAGGAAGGAAGGAAGGAAGGAAGGAAGGAAGGAAGGAAGGAAGAAAGAAAGAAAGAAAGAAAGAAAGAAAGAAAGAAAGAAAGAAAGAAAGAAAGAAAG	GCTAGATTCCATTTTACCCCTAACAAGAAAAAAAGAAGAAGAAGAAAGAGAAAA	AAAATAAAAAAAACTGTGGTAGCACTTCTCAC	1	0.01
DYF387S1a/b	39	[AAAG]3 [GTAG]1 [GAAG]3 GAAA [AAAG]2 [GAAG]1 [AAAG]2 [GAAG]9 [AAAG]17	AAAGAAAGAAAGGTAGGAAGGAAGGAAGGAAAAAAGAAAGGAAGAAAGAAAGGAAGGAAGGAAGGAAGGAAGGAAGGAAGGAAGGAAGAAAGAAAGAAAGAAAGAAAGAAAGAAAGAAAGAAAGAAAGAAAGAAAGAAAGAAAGAAAGAAAGAAAG	GCTAGATTCCATTTTACCCCTAACAAGAAAAAAAGAAGAAGAAGAAAGAGAAAA	AAAATAAAAAAAACTGTGGTAGCACTTCTCAC	1	0.01
DYF387S1a/b	40	[AAAG]3 [GTAG]1 [GAAG]4 [AAAG]2 [GAAG]1 [AAAG]2 [GAAG]11 [AAAG]16	AAAGAAAGAAAGGTAGGAAGGAAGGAAGGAAGAAAGAAAGGAAGAAAGAAAGGAAGGAAGGAAGGAAGGAAGGAAGGAAGGAAGGAAGGAAGGAAGAAAGAAAGAAAGAAAGAAAGAAAGAAAGAAAGAAAGAAAGAAAGAAAGAAAGAAAGAAAGAAAG	AGCTAGATTCCATTTTACCCCTAACAAGAAAAAAAGAAGAAGAAGAAAGAGAAAA	AAAATAAAAAAAACTGTGGTAGCACTTCTCAC	7	0.07	12	0.12	2	1	1	0
DYF387S1a/b	40	[AAAG]3 [GTAG]1 [GAAG]4 [AAAG]2 [GAAG]1 [AAAG]2 [GAAG]10 [AAAG]17	AAAGAAAGAAAGGTAGGAAGGAAGGAAGGAAGAAAGAAAGGAAGAAAGAAAGGAAGGAAGGAAGGAAGGAAGGAAGGAAGGAAGGAAGGAAGAAAGAAAGAAAGAAAGAAAGAAAGAAAGAAAGAAAGAAAGAAAGAAAGAAAGAAAGAAAGAAAGAAAG	GCTAGATTCCATTTTACCCCTAACAAGAAAAAAAGAAGAAGAAGAAAGAGAAAA	AAAATAAAAAAAACTGTGGTAGCACTTCTCAC	5	0.05
DYF387S1a/b	41	[AAAG]3 [GTAG]1 [GAAG]3 [AAAG]3 [GAAG]1 [AAAG]2 [GAAG]10 [AAAG]18	AAAGAAAGAAAGGTAGGAAGGAAGGAAGAAAGAAAGAAAGGAAGAAAGAAAGGAAGGAAGGAAGGAAGGAAGGAAGGAAGGAAGGAAGGAAGAAAGAAAGAAAGAAAGAAAGAAAGAAAGAAAGAAAGAAAGAAAGAAAGAAAGAAAGAAAGAAAGAAAGAAAG	GCTAGATTCCATTTTACCCCTAACAAGAAAAAAAGAAGAAGAAGAAAGAGAAAA	AAAATAAAAAAAACTGTGGTAGCACTTCTCAC	2	0.02	2	0.02	1	1	0	0
						100	1	100	1	25	8	17	0
DYS19	13	[TCTA]9 ccta [TCTA]3	TCTATCTATCTATCTATCTATCTATCTATCTATCTACCTATCTATCTATCTA	GGGGCACCAGGAGTAATACTTCGGGCCATGGCCATGTAGTGAGGACAAGGAGTCCATCTGGGTTAAGGAGAGTGTCACTATA	AAACACTATATATATATAACACTATATATATAATACTATATATATATTAAAAAACACTATAACAGAAACTCAGTAGTCA	1	0.02	1	0.02	1	1	0	0
DYS19	14	[TCTA]11 ccta [TCTA]3	TCTATCTATCTATCTATCTATCTATCTATCTATCTATCTATCTACCTATCTATCTATCTA	GGGGCACCAGGAGTAATACTTCGGGCCATGGCCATGTAGTGAGGACAAGGAGTCCATCTGGGTTAAGGAGAGTGTCACTATA	AAACACTATATATATATAACACTATATATATAATACTATATATATATTAAAAAACACTATAACAGAAACTCAGTAGTCA	12	0.24	13	0.26	2	1	1	0
DYS19	14	[TCTA]12 ccta [TCTA]2	TCTATCTATCTATCTATCTATCTATCTATCTATCTATCTATCTATCTACCTATCTATCTA	GGGGCACCAGGAGTAATACTTCGGGCCATGGCCATGTAGTGAGGACAAGGAGTCCATCTGGGTTAAGGAGAGTGTCACTATA	AAACACTATATATATATAACACTATATATATAATACTATATATATATTAAAAAACACTATAACAGAAACTCAGTAGTCA	1	0.02
DYS19	15	[TCTA]12 ccta [TCTA]3	TCTATCTATCTATCTATCTATCTATCTATCTATCTATCTATCTATCTACCTATCTATCTATCTA	GGGGCACCAGGAGTAATACTTCGGGCCATGGCCATGTAGTGAGGACAAGGAGTCCATCTGGGTTAAGGAGAGTGTCACTATA	AAACACTATATATATATAACACTATATATATAATACTATATATATATTAAAAAACACTATAACAGAAACTCAGTAGTCA	23	0.46	23	0.46	1	1	0	0
DYS19	16	[TCTA]13 ccta [TCTA]3	TCTATCTATCTATCTATCTATCTATCTATCTATCTATCTATCTATCTATCTACCTATCTATCTATCTA	GGGGCACCAGGAGTAATACTTCGGGCCATGGCCATGTAGTGAGGACAAGGAGTCCATCTGGGTTAAGGAGAGTGTCACTATA	AAACACTATATATATATAACACTATATATATAATACTATATATATATTAAAAAACACTATAACAGAAACTCAGTAGTCA	10	0.2	10	0.2	1	1	0	0
DYS19	17	[TCTA]14 ccta [TCTA]3	TCTATCTATCTATCTATCTATCTATCTATCTATCTATCTATCTATCTATCTATCTACCTATCTATCTATCTA	GGGGCACCAGGAGTAATACTTCGGGCCATGGCCATGTAGTGAGGACAAGGAGTCCATCTGGGTTAAGGAGAGTGTCACTATA	AAACACTATATATATATAACACTATATATATAATACTATATATATATTAAAAAACACTATAACAGAAACTCAGTAGTCA	3	0.06	3	0.06	1	1	0	0
						50	1	50	1	6	5	1	0
DYS385a/b	10	[TTTC]10	TTTCTTTCTTTCTTTCTTTCTTTCTTTCTTTCTTTCTTTC	AGAGCTAGACACCATGCCAAACAACAACAAAGAAAAGAAATGAAATTCAGAAAGGAAGGAAGGAAGGAGAAAGAAAGTAAAAAAGAAAGAAAGAGAAAAAGAGAAAAAGAAAGAAAGAGAAGAAAGAGAAAGAGGAAAGAGAAAGAAAGGAAGGAAGGAAGGAAGGAAGG	GAGAAAAAGAAAGGAGGACTATGTAATTGGAATAGA	1	0.01	1	0.01	1	1	0	0
DYS385a/b	11	[TTTC]11	TTTCTTTCTTTCTTTCTTTCTTTCTTTCTTTCTTTCTTTCTTTC	GACAGAGCTAGACACCATGCCAAACAACAACAAAGAAAAGAAATGAAATTCAGAAAGGAAGGAAGGAAGGAGAAAGAAAGTAAAAAAGAAAGAAAGAGAAAAAGAGAAAAAGAAAGAAAGAGAAGAAAGAGAAAGAGGAAAGAGAAAGAAAGGAAGGAAGGAAGGAAGGAAGG	GAGAAAAAGAAAGGAGGACTATGTAATTGGAATAGA	8	0.08	8	0.08	1	1	0	0
DYS385a/b	12	[TTTC]12	TTTCTTTCTTTCTTTCTTTCTTTCTTTCTTTCTTTCTTTCTTTCTTTC	AGAGCTAGACACCATGCCAAACAACAACAAAGAAAAGAAATGAAATTCAGAAAGGAAGGAAGGAAGGAGAAAGAAAGTAAAAAAGAAAGAAAGAGAAAAAGAGAAAAAGAAAGAAAGAGAAGAAAGAGAAAGAGGAAAGAGAAAGAAAGGAAGGAAGGAAGGAAGGAAGG	GAGAAAAAGAAAGGAGGACTATGTAATTGGAATAGA	19	0.19	19	0.19	1	1	0	0
DYS385a/b	13	[TTTC]13	TTTCTTTCTTTCTTTCTTTCTTTCTTTCTTTCTTTCTTTCTTTCTTTCTTTC	AGAGCTAGACACCATGCCAAACAACAACAAAGAAAAGAAATGAAATTCAGAAAGGAAGGAAGGAAGGAGAAAGAAAGTAAAAAAGAAAGAAAGAGAAAAAGAGAAAAAGAAAGAAAGAGAAGAAAGAGAAAGAGGAAAGAGAAAGAAAGGAAGGAAGGAAGGAAGGAAGG	GAGAAAAAGAAAGGAGGACTATGTAATTGGAATAGA	23	0.23	23	0.23	1	1	0	0
DYS385a/b	14	[TTTC]14	TTTCTTTCTTTCTTTCTTTCTTTCTTTCTTTCTTTCTTTCTTTCTTTCTTTCTTTC	CAGAGCTAGACACCATGCCAAACAACAACAAAGAAAAGAAATGAAATTCAGAAAGGAAGGAAGGAAGGAGAAAGAAAGTAAAAAAGAAAGAAAGAGAAAAAGAGAAAAAGAAAGAAAGAGAAGAAAGAGAAAGAGGAAAGAGAAAGAAAGGAAGGAAGGAAGGAAGGAAGG	GAGAAAAAGAAAGGAGGACTATGTAATTGGAATAGA	8	0.08	8	0.08	1	1	0	0
DYS385a/b	15	[TTTC]15	TTTCTTTCTTTCTTTCTTTCTTTCTTTCTTTCTTTCTTTCTTTCTTTCTTTCTTTCTTTC	CAGAGCTAGACACCATGCCAAACAACAACAAAGAAAAGAAATGAAATTCAGAAAGGAAGGAAGGAAGGAGAAAGAAAGTAAAAAAGAAAGAAAGAGAAAAAGAGAAAAAGAAAGAAAGAGAAGAAAGAGAAAGAGGAAAGAGAAAGAAAGGAAGGAAGGAAGGAAGGAAGG	GAGAAAAAGAAAGGAGGACTATGTAATTGGAATAGA	7	0.07	7	0.07	1	1	0	0
DYS385a/b	16	[TTTC]16	TTTCTTTCTTTCTTTCTTTCTTTCTTTCTTTCTTTCTTTCTTTCTTTCTTTCTTTCTTTCTTTC	AGAGCTAGACACCATGCCAAACAACAACAAAGAAAAGAAATGAAATTCAGAAAGGAAGGAAGGAAGGAGAAAGAAAGTAAAAAAGAAAGAAAGAGAAAAAGAGAAAAAGAAAGAAAGAGAAGAAAGAGAAAGAGGAAAGAGAAAGAAAGGAAGGAAGGAAGGAAGGAAGG	GAGAAAAAGAAAGGAGGACTATGTAATTGGAATAGA	4	0.04	4	0.04	1	1	0	0
DYS385a/b	17	[TTTC]17	TTTCTTTCTTTCTTTCTTTCTTTCTTTCTTTCTTTCTTTCTTTCTTTCTTTCTTTCTTTCTTTCTTTC	CAGAGCTAGACACCATGCCAAACAACAACAAAGAAAAGAAATGAAATTCAGAAAGGAAGGAAGGAAGGAGAAAGAAAGTAAAAAAGAAAGAAAGAGAAAAAGAGAAAAAGAAAGAAAGAGAAGAAAGAGAAAGAGGAAAGAGAAAGAAAGGAAGGAAGGAAGGAAGGAAGG	GAGAAAAAGAAAGGAGGACTATGTAATTGGAATAGA	8	0.08	8	0.08	1	1	0	0
DYS385a/b	18	[TTTC]18	TTTCTTTCTTTCTTTCTTTCTTTCTTTCTTTCTTTCTTTCTTTCTTTCTTTCTTTCTTTCTTTCTTTCTTTC	AGAGCTAGACACCATGCCAAACAACAACAAAGAAAAGAAATGAAATTCAGAAAGGAAGGAAGGAAGGAGAAAGAAAGTAAAAAAGAAAGAAAGAGAAAAAGAGAAAAAGAAAGAAAGAGAAGAAAGAGAAAGAGGAAAGAGAAAGAAAGGAAGGAAGGAAGGAAGGAAGG	GAGAAAAAGAAAGGAGGACTATGTAATTGGAATAGA	5	0.05	5	0.05	1	1	0	0
DYS385a/b	19	[TTTC]19	TTTCTTTCTTTCTTTCTTTCTTTCTTTCTTTCTTTCTTTCTTTCTTTCTTTCTTTCTTTCTTTCTTTCTTTCTTTC	GACAGAGCTAGACACCATGCCAAACAACAACAAAGAAAAGAAATGAAATTCAGAAAGGAAGGAAGGAAGGAGAAAGAAAGTAAAAAAGAAAGAAAGAGAAAAAGAGAAAAAGAAAGAAAGAGAAGAAAGAGAAAGAGGAAAGAGAAAGAAAGGAAGGAAGGAAGGAAGGAAGG	GAGAAAAAGAAAGGAGGACTATGTAATTGGAATAGA	9	0.09	9	0.09	1	1	0	0
DYS385a/b	20	[TTTC]20	TTTCTTTCTTTCTTTCTTTCTTTCTTTCTTTCTTTCTTTCTTTCTTTCTTTCTTTCTTTCTTTCTTTCTTTCTTTCTTTC	AGAGCTAGACACCATGCCAAACAACAACAAAGAAAAGAAATGAAATTCAGAAAGGAAGGAAGGAAGGAGAAAGAAAGTAAAAAAGAAAGAAAGAGAAAAAGAGAAAAAGAAAGAAAGAGAAGAAAGAGAAAGAGGAAAGAGAAAGAAAGGAAGGAAGGAAGGAAGGAAGG	GAGAAAAAGAAAGGAGGACTATGTAATTGGAATAGA	4	0.04	4	0.04	1	1	0	0
DYS385a/b	21	[TTTC]21	TTTCTTTCTTTCTTTCTTTCTTTCTTTCTTTCTTTCTTTCTTTCTTTCTTTCTTTCTTTCTTTCTTTCTTTCTTTCTTTCTTTC	AGAGCTAGACACCATGCCAAACAACAACAAAGAAAAGAAATGAAATTCAGAAAGGAAGGAAGGAAGGAGAAAGAAAGTAAAAAAGAAAGAAAGAGAAAAAGAGAAAAAGAAAGAAAGAGAAGAAAGAGAAAGAGGAAAGAGAAAGAAAGGAAGGAAGGAAGGAAGGAAGG	GAGAAAAAGAAAGGAGGACTATGTAATTGGAATAGA	4	0.04	4	0.04	1	1	0	0
						100	1	100	1	12	12	0	0
DYS388	10	[AAT]10	AATAATAATAATAATAATAATAATAATAAT	CGGAGCTTTTAGTGAGCCAGATCGCACCACTGCGCTCCAGCCTGGGCGACAGAGCGAGAGTCCGTCTCA	GTTTCATAATATGTATATATCGCTAAACGGCTAACTCACATG	6	0.12	6	0.12	1	1	0	0
DYS388	12	[AAT]12	AATAATAATAATAATAATAATAATAATAATAATAAT	CGGAGCTTTTAGTGAGCCAGATCGCACCACTGCGCTCCAGCCTGGGCGACAGAGCGAGAGTCCGTCTCA	GTTTCATAATATGTATATATCGCTAAACGGCTAACTCACAT	34	0.68	36	0.72	2	1	0	1
DYS388	12	[AAT]12_-24sA	AATAATAATAATAATAATAATAATAATAATAATAAT	CGGAGCTTTTAGTGAGCCAGATCGCACCACTGCGCTCCAGCCTGGACGACAGAGCGAGAGTCCGTCTCA	GTTTCATAATATGTATATATCGCTAAACGGCTAACTCACAT	2	0.04
DYS388	13	[AAT]13	AATAATAATAATAATAATAATAATAATAATAATAATAAT	CGGAGCTTTTAGTGAGCCAGATCGCACCACTGCGCTCCAGCCTGGGCGACAGAGCGAGAGTCCGTCTCA	GTTTCATAATATGTATATATCGCTAAACGGCTAACTCACAT	5	0.1	5	0.1	1	1	0	0
DYS388	14	[AAT]14	AATAATAATAATAATAATAATAATAATAATAATAATAATAAT	CGGAGCTTTTAGTGAGCCAGATCGCACCACTGCGCTCCAGCCTGGGCGACAGAGCGAGAGTCCGTCTCA	GTTTCATAATATGTATATATCGCTAAACGGCTAACTCACAT	3	0.06	3	0.06	1	1	0	0
						50	1	50	1	5	4	0	1
DYS389I	12	[TAGA]9 [CAGA]3	TAGATAGATAGATAGATAGATAGATAGATAGATAGACAGACAGACAGA	AACACAATTATCCCTGAGTAGCAGAAGAATGTCATAGATAGATGATGGACTGCTAGATAAATAGATAGATTGATAGAGGGAGGGA	TACATAGATAATACAGATGAGAGTTGGATACAGAAGTAGGTATAATGATAGATAGATAGATAGATAGATAGATAGATAGATAGATAGATAGATAGATAGATAGACAGACAGACAGACAGACACACACATAGATAATACAGATGAGAGT	27	0.54	27	0.54	1	1	0	0
DYS389I	13	[TAGA]10 [CAGA]3	TAGATAGATAGATAGATAGATAGATAGATAGATAGATAGACAGACAGACAGA	AACACAATTATCCCTGAGTAGCAGAAGAATGTCATAGATAGATGATGGACTGCTAGATAAATAGATAGATTGATAGAGGGAGGGA	TACATAGATAATACAGATGAGAGTTGGATACAGAAGTAGGTATAATGATAGATAGATAGATAGATAGATAGATAGATAGATAGATAGATAGATAGATAGACAGACAGACAGACAGACAGACACACACATAGATAATACAGATGAGAGT	18	0.36	18	0.36	1	1	0	0
DYS389I	14	[TAGA]11 [CAGA]3	TAGATAGATAGATAGATAGATAGATAGATAGATAGATAGATAGACAGACAGACAGA	AACACAATTATCCCTGAGTAGCAGAAGAATGTCATAGATAGATGATGGACTGCTAGATAAATAGATAGATTGATAGAGGGAGGGA	TACATAGATAATACAGATGAGAGTTGGATACAGAAGTAGGTATAATGATAGATAGATAGATAGATAGATAGATAGATAGATAGATAGATAGATAGATAGACAGACAGACAGACAGACACACACATAGATAATACAGATGAGAGT	5	0.1	5	0.1	1	1	0	0
						50	1	50	1	3	3	0	0
DYS389II	26	[TAGA]9 [CAGA]3 N48 [TAGA]10 [CAGA]4	TAGATAGATAGATAGATAGATAGATAGATAGATAGACAGACAGACAGATACATAGATAATACAGATGAGAGTTGGATACAGAAGTAGGTATAATGATAGATAGATAGATAGATAGATAGATAGATAGATAGATAGACAGACAGACAGACAGA	AACACAATTATCCCTGAGTAGCAGAAGAATGTCATAGATAGATGATGGACTGCTAGATAAATAGATAGATTGATAGAGGGAGGGA	CACACACATAGATAATACAGATGAGAGT	1	0.02	1	0.02	1	1	0	0
DYS389II	27	[TAGA]9 [CAGA]3 N48 [TAGA]11 [CAGA]4	TAGATAGATAGATAGATAGATAGATAGATAGATAGACAGACAGACAGATACATAGATAATACAGATGAGAGTTGGATACAGAAGTAGGTATAATGATAGATAGATAGATAGATAGATAGATAGATAGATAGATAGATAGACAGACAGACAGACAGA	AACACAATTATCCCTGAGTAGCAGAAGAATGTCATAGATAGATGATGGACTGCTAGATAAATAGATAGATTGATAGAGGGAGGGA	CACACACATAGATAATACAGATGAGAGT	4	0.08	4	0.08	1	1	0	0
DYS389II	28	[TAGA]9 [CAGA]3 N48 [TAGA]12 [CAGA]4	TAGATAGATAGATAGATAGATAGATAGATAGATAGACAGACAGACAGATACATAGATAATACAGATGAGAGTTGGATACAGAAGTAGGTATAATGATAGATAGATAGATAGATAGATAGATAGATAGATAGATAGATAGATAGACAGACAGACAGACAGA	AACACAATTATCCCTGAGTAGCAGAAGAATGTCATAGATAGATGATGGACTGCTAGATAAATAGATAGATTGATAGAGGGAGGGA	CACACACATAGATAATACAGATGAGAGT	12	0.24	12	0.24	1	1	0	0
DYS389II	29	[TAGA]9 [CAGA]3 N48 [TAGA]13 [CAGA]4	TAGATAGATAGATAGATAGATAGATAGATAGATAGACAGACAGACAGATACATAGATAATACAGATGAGAGTTGGATACAGAAGTAGGTATAATGATAGATAGATAGATAGATAGATAGATAGATAGATAGATAGATAGATAGATAGACAGACAGACAGACAGA	AACACAATTATCCCTGAGTAGCAGAAGAATGTCATAGATAGATGATGGACTGCTAGATAAATAGATAGATTGATAGAGGGAGGGA	CACACACATAGATAATACAGATGAGAGT	7	0.14	18	0.36	3	1	2	0
DYS389II	29	[TAGA]10 [CAGA]3 N48 [TAGA]11 [CAGA]5	TAGATAGATAGATAGATAGATAGATAGATAGATAGATAGACAGACAGACAGATACATAGATAATACAGATGAGAGTTGGATACAGAAGTAGGTATAATGATAGATAGATAGATAGATAGATAGATAGATAGATAGATAGATAGACAGACAGACAGACAGACAGA	AACACAATTATCCCTGAGTAGCAGAAGAATGTCATAGATAGATGATGGACTGCTAGATAAATAGATAGATTGATAGAGGGAGGGA	CACACACATAGATAATACAGATGAGAGT	8	0.16
DYS389II	29	[TAGA]10 [CAGA]3 N48 [TAGA]12 [CAGA]4	TAGATAGATAGATAGATAGATAGATAGATAGATAGATAGACAGACAGACAGATACATAGATAATACAGATGAGAGTTGGATACAGAAGTAGGTATAATGATAGATAGATAGATAGATAGATAGATAGATAGATAGATAGATAGATAGACAGACAGACAGACAGA	AACACAATTATCCCTGAGTAGCAGAAGAATGTCATAGATAGATGATGGACTGCTAGATAAATAGATAGATTGATAGAGGGAGGGA	CACACACATAGATAATACAGATGAGAGT	3	0.06
DYS389II	30	[TAGA]9 [CAGA]3 N48 [TAGA]14 [CAGA]4	TAGATAGATAGATAGATAGATAGATAGATAGATAGACAGACAGACAGATACATAGATAATACAGATGAGAGTTGGATACAGAAGTAGGTATAATGATAGATAGATAGATAGATAGATAGATAGATAGATAGATAGATAGATAGATAGATAGACAGACAGACAGACAGA	AACACAATTATCCCTGAGTAGCAGAAGAATGTCATAGATAGATGATGGACTGCTAGATAAATAGATAGATTGATAGAGGGAGGGA	CACACACATAGATAATACAGATGAGAGT	5	0.1	11	0.22	4	1	3	0
DYS389II	30	[TAGA]10 [CAGA]3 N48 [TAGA]12 [CAGA]5	TAGATAGATAGATAGATAGATAGATAGATAGATAGATAGACAGACAGACAGATACATAGATAATACAGATGAGAGTTGGATACAGAAGTAGGTATAATGATAGATAGATAGATAGATAGATAGATAGATAGATAGATAGATAGATAGACAGACAGACAGACAGACAGA	AACACAATTATCCCTGAGTAGCAGAAGAATGTCATAGATAGATGATGGACTGCTAGATAAATAGATAGATTGATAGAGGGAGGGA	CACACACATAGATAATACAGATGAGAGT	3	0.06
DYS389II	30	[TAGA]11 [CAGA]3 N48 [TAGA]12 [CAGA]4	TAGATAGATAGATAGATAGATAGATAGATAGATAGATAGATAGACAGACAGACAGATACATAGATAATACAGATGAGAGTTGGATACAGAAGTAGGTATAATGATAGATAGATAGATAGATAGATAGATAGATAGATAGATAGATAGATAGACAGACAGACAGACAGA	AACACAATTATCCCTGAGTAGCAGAAGAATGTCATAGATAGATGATGGACTGCTAGATAAATAGATAGATTGATAGAGGGAGGGA	CACACACATAGATAATACAGATGAGAGT	1	0.02
DYS389II	30	[TAGA]10 [CAGA]3 N48 [TAGA]13 [CAGA]4	TAGATAGATAGATAGATAGATAGATAGATAGATAGATAGACAGACAGACAGATACATAGATAATACAGATGAGAGTTGGATACAGAAGTAGGTATAATGATAGATAGATAGATAGATAGATAGATAGATAGATAGATAGATAGATAGATAGACAGACAGACAGACAGA	AACACAATTATCCCTGAGTAGCAGAAGAATGTCATAGATAGATGATGGACTGCTAGATAAATAGATAGATTGATAGAGGGAGGGA	CACACACATAGATAATACAGATGAGAGT	2	0.04
DYS389II	31	[TAGA]11 [CAGA]3 N48 [TAGA]13 [CAGA]4	TAGATAGATAGATAGATAGATAGATAGATAGATAGATAGATAGACAGACAGACAGATACATAGATAATACAGATGAGAGTTGGATACAGAAGTAGGTATAATGATAGATAGATAGATAGATAGATAGATAGATAGATAGATAGATAGATAGATAGACAGACAGACAGACAGA	AACACAATTATCCCTGAGTAGCAGAAGAATGTCATAGATAGATGATGGACTGCTAGATAAATAGATAGATTGATAGAGGGAGGGA	CACACACATAGATAATACAGATGAGAGT	2	0.04	2	0.04	1	1	0	0
DYS389II	32	[TAGA]10 [CAGA]3 N48 [TAGA]14 [CAGA]5	TAGATAGATAGATAGATAGATAGATAGATAGATAGATAGACAGACAGACAGATACATAGATAATACAGATGAGAGTTGGATACAGAAGTAGGTATAATGATAGATAGATAGATAGATAGATAGATAGATAGATAGATAGATAGATAGATAGATAGACAGACAGACAGACAGACAGA	AACACAATTATCCCTGAGTAGCAGAAGAATGTCATAGATAGATGATGGACTGCTAGATAAATAGATAGATTGATAGAGGGAGGGA	CACACACATAGATAATACAGATGAGAGT	2	0.04	2	0.04	1	1	0	0
						50	1	50	1	12	7	5	0
DYS391	9	[TCTA]9	TCTATCTATCTATCTATCTATCTATCTATCTATCTA	ACCTATCATCCATCCTTATCTCTTGTGTATCTATTCATTCAATCATACACCCATATCTGTCTGTCTG	TCTGCCTATCTGCCTGCCTACCTATCCCTCTATGGCAATTGCTTGCAACCAGGGAGATTTTATTCCC	2	0.04	2	0.04	1	1	0	0
DYS391	10	[TCTA]10	TCTATCTATCTATCTATCTATCTATCTATCTATCTATCTA	ACCTATCATCCATCCTTATCTCTTGTGTATCTATTCATTCAATCATACACCCATATCTGTCTGTCTG	TCTGCCTATCTGCCTGCCTACCTATCCCTCTATGGCAATTGCTTGCAACCAGGGAGATTTTATTCCC	39	0.78	39	0.78	1	1	0	0
DYS391	11	[TCTA]11	TCTATCTATCTATCTATCTATCTATCTATCTATCTATCTATCTA	ACCTATCATCCATCCTTATCTCTTGTGTATCTATTCATTCAATCATACACCCATATCTGTCTGTCTG	TCTGCCTATCTGCCTGCCTACCTATCCCTCTATGGCAATTGCTTGCAACCAGGGAGATTTTATTCC	9	0.18	9	0.18	1	1	0	0
						50	1	50	1	3	3	0	0
DYS392	11	[ATA]11	ATAATAATAATAATAATAATAATAATAATAATA	AACCTACCAATCCCATTCCTTAGTAA	AATAAATGGTGATACAAGAAAAAAATTTGTTTTCCTTCTTGGCTTTTAAATAACAAACACTTGAAATCAAATTAGTTGTTTTTAAAAGCTAGATTAATGAAGAAAATATGGATGAACATATGGTAAATATGGTCTATGTAGACCATAAAATACTATACAACCATTTACAGTAAAATTGGGTCCTTTGGAGC	6	0.12	6	0.12	1	1	0	0
DYS392	12	[ATA]12	ATAATAATAATAATAATAATAATAATAATAATAATA	ACCTACCAATCCCATTCCTTAGTAA	AATAAATGGTGATACAAGAAAAAAATTTGTTTTCCTTCTTGGCTTTTAAATAACAAACACTTGAAATCAAATTAGTTGTTTTTAAAAGCTAGATTAATGAAGAAAATATGGATGAACATATGGTAAATATGGTCTATGTAGACCATAAAATACTATACAACCATTTACAGTAAAATTGGGTCCTTTGGAGC	6	0.12	6	0.12	1	1	0	0
DYS392	13	[ATA]13	ATAATAATAATAATAATAATAATAATAATAATAATAATA	ACCTACCAATCCCATTCCTTAGTAA	AATAAATGGTGATACAAGAAAAAAATTTGTTTTCCTTCTTGGCTTTTAAATAACAAACACTTGAAATCAAATTAGTTGTTTTTAAAAGCTAGATTAATGAAGAAAATATGGATGAACATATGGTAAATATGGTCTATGTAGACCATAAAATACTATACAACCATTTACAGTAAAATTGGGTCCTTTGGAGC	19	0.38	19	0.38	1	1	0	0
DYS392	14	[ATA]14	ATAATAATAATAATAATAATAATAATAATAATAATAATAATA	AACCTACCAATCCCATTCCTTAGTAA	AATAAATGGTGATACAAGAAAAAAATTTGTTTTCCTTCTTGGCTTTTAAATAACAAACACTTGAAATCAAATTAGTTGTTTTTAAAAGCTAGATTAATGAAGAAAATATGGATGAACATATGGTAAATATGGTCTATGTAGACCATAAAATACTATACAACCATTTACAGTAAAATTGGGTCCTTTGGAGC	19	0.38	19	0.38	1	1	0	0
						50	1	50	1	4	4	0	0
DYS393	12	[AGAT]12	AGATAGATAGATAGATAGATAGATAGATAGATAGATAGATAGATAGAT	TGTGGTCTTCTACTTGTGTCAATAC	ATGTATGTCTTTTCTATGAGACATACCTCATTTTTTGGACTTGAGTTT	24	0.48	24	0.48	1	1	0	0
DYS393	13	[AGAT]13	AGATAGATAGATAGATAGATAGATAGATAGATAGATAGATAGATAGATAGAT	TGTGGTCTTCTACTTGTGTCAATAC	ATGTATGTCTTTTCTATGAGACATACCTCATTTTTTGGACTTGAGTT	17	0.34	17	0.34	1	1	0	0
DYS393	14	[AGAT]14	AGATAGATAGATAGATAGATAGATAGATAGATAGATAGATAGATAGATAGATAGAT	TGTGGTCTTCTACTTGTGTCAATAC	ATGTATGTCTTTTCTATGAGACATACCTCATTTTTTGGACTTGAGTTT	8	0.16	8	0.16	1	1	0	0
DYS393	15	[AGAT]15	AGATAGATAGATAGATAGATAGATAGATAGATAGATAGATAGATAGATAGATAGATAGAT	AATGTGGTCTTCTACTTGTGTCAATAC	ATGTATGTCTTTTCTATGAGACATACCTCATTTTTTGGACTTGAGTTT	1	0.02	1	0.02	1	1	0	0
						50	1	50	1	4	4	0	0
DYS434	8	[ATCT]8	ATCTATCTATCTATCTATCTATCTATCTATCT	CTGGATTATAGGCGTGACTGCATATCAGTCACTCTAATTA	ATAATCCATCCATTCATTCATCTCCCTATCCATCTATGAA	3	0.06	3	0.06	1	1	0	0
DYS434	9	[ATCT]9	ATCTATCTATCTATCTATCTATCTATCTATCTATCT	CTGGATTATAGGCGTGACTGCATATCAGTCACTCTAATTA	ATAATCCATCCATTCATTCATCTCCCTATCCATCTATGA	44	0.88	44	0.88	1	1	0	0
DYS434	10	[ATCT]10	ATCTATCTATCTATCTATCTATCTATCTATCTATCTATCT	CTGGATTATAGGCGTGACTGCATATCAGTCACTCTAATTA	ATAATCCATCCATTCATTCATCTCCCTATCCATCTATGA	1	0.02	1	0.02	1	1	0	0
DYS434	11	[ATCT]11	ATCTATCTATCTATCTATCTATCTATCTATCTATCTATCTATCT	CTGGATTATAGGCGTGACTGCATATCAGTCACTCTAATTA	ATAATCCATCCATTCATTCATCTCCCTATCCATCTATGA	2	0.04	2	0.04	1	1	0	0
						50	1	50	1	4	4	0	0
DYS435	11	[TGGA]11	TGGATGGATGGATGGATGGATGGATGGATGGATGGATGGATGGA	GGTTGTCCAGAGAAACAGCCAATAAGATGTGTGGATGTG	CAGACAGCTATAGAAATACAGATAGATAAACCAATGAGTAGATTATAGATAGACGAGAGGAGGGGGAGA	27	0.54	27	0.54	1	1	0	0
DYS435	12	[TGGA]12	TGGATGGATGGATGGATGGATGGATGGATGGATGGATGGATGGATGGA	GGTTGTCCAGAGAAACAGCCAATAAGATGTGTGGATGTG	CAGACAGCTATAGAAATACAGATAGATAAACCAATGAGTAGATTATAGATAGACGAGAGGAGGGGGAGA	22	0.44	22	0.44	1	1	0	0
DYS435	14	[TGGA]14	TGGATGGATGGATGGATGGATGGATGGATGGATGGATGGATGGATGGATGGATGGA	GGTTGTCCAGAGAAACAGCCAATAAGATGTGTGGATGTG	CAGACAGCTATAGAAATACAGATAGATAAACCAATGAGTAGATTATAGATAGACGAGAGGAGGGGGAGA	1	0.02	1	0.02	1	1	0	0
						50	1	50	1	3	3	0	0
DYS437	14	[TCTA]8 [TCTG]2 [TCTA]4	TCTATCTATCTATCTATCTATCTATCTATCTATCTGTCTGTCTATCTATCTATCTA	GGGACTATGGGCGTGAGTGCATGCCCATCCGG	TCATCTATCATCTGTGAATGATGTCTATCTACTTATCTATGAATGATATTTATCTGTGGTTATCTATCTATCTATATCATCTGTGAATGACAGGGTC	22	0.44	35	0.7	2	1	1	0
DYS437	14	[TCTA]9 [TCTG]1 [TCTA]4	TCTATCTATCTATCTATCTATCTATCTATCTATCTATCTGTCTATCTATCTATCTA	GGGACTATGGGCGTGAGTGCATGCCCATCCGG	TCATCTATCATCTGTGAATGATGTCTATCTACTTATCTATGAATGATATTTATCTGTGGTTATCTATCTATCTATATCATCTGTGAATGACAGGGTC	13	0.26
DYS437	15	[TCTA]9 [TCTG]2 [TCTA]4	TCTATCTATCTATCTATCTATCTATCTATCTATCTATCTGTCTGTCTATCTATCTATCTA	GGACTATGGGCGTGAGTGCATGCCCATCCGG	TCATCTATCATCTGTGAATGATGTCTATCTACTTATCTATGAATGATATTTATCTGTGGTTATCTATCTATCTATATCATCTGTGAATGACAGGGTC	3	0.06	13	0.26	2	1	1	0
DYS437	15	[TCTA]10 [TCTG]1 [TCTA]4	TCTATCTATCTATCTATCTATCTATCTATCTATCTATCTATCTGTCTATCTATCTATCTA	GGACTATGGGCGTGAGTGCATGCCCATCCGG	TCATCTATCATCTGTGAATGATGTCTATCTACTTATCTATGAATGATATTTATCTGTGGTTATCTATCTATCTATATCATCTGTGAATGACAGGGTC	10	0.2
DYS437	16	[TCTA]11 [TCTG]1 [TCTA]4	TCTATCTATCTATCTATCTATCTATCTATCTATCTATCTATCTATCTGTCTATCTATCTATCTA	GGGACTATGGGCGTGAGTGCATGCCCATCCGG	TCATCTATCATCTGTGAATGATGTCTATCTACTTATCTATGAATGATATTTATCTGTGGTTATCTATCTATCTATATCATCTGTGAATGACAGGGTC	2	0.04	2	0.04	1	1	0	0
						50	1	50	1	5	3	2	0
DYS439	10	[GATA]10	GATAGATAGATAGATAGATAGATAGATAGATAGATAGATA	TACTTCCTAGGTTTTCTTCTCGAGTTGTTATGGTTTTAGGTCTAACATTTAAGTCTTTAATCTATCTTGAATTAATAGATTCAAGGTGATAGATATACAGATAGATAGATACATAGGTGGAGACAGATAGATGATAAATAGAA	GAAAGTATAAGTAAAGAGATGATGGGTAAAAGAATTCCAAGCCAGG	5	0.1	5	0.1	1	1	0	0
DYS439	11	[GATA]11	GATAGATAGATAGATAGATAGATAGATAGATAGATAGATAGATA	TACTTCCTAGGTTTTCTTCTCGAGTTGTTATGGTTTTAGGTCTAACATTTAAGTCTTTAATCTATCTTGAATTAATAGATTCAAGGTGATAGATATACAGATAGATAGATACATAGGTGGAGACAGATAGATGATAAATAGAA	GAAAGTATAAGTAAAGAGATGATGGGTAAAAGAATTCCAAGCCAGG	16	0.32	16	0.32	1	1	0	0
DYS439	12	[GATA]12	GATAGATAGATAGATAGATAGATAGATAGATAGATAGATAGATAGATA	TACTTCCTAGGTTTTCTTCTCGAGTTGTTATGGTTTTAGGTCTAACATTTAAGTCTTTAATCTATCTTGAATTAATAGATTCAAGGTGATAGATATACAGATAGATAGATACATAGGTGGAGACAGATAGATGATAAATAGAA	GAAAGTATAAGTAAAGAGATGATGGGTAAAAGAATTCCAAGCCAGG	21	0.42	21	0.42	1	1	0	0
DYS439	13	[GATA]13	GATAGATAGATAGATAGATAGATAGATAGATAGATAGATAGATAGATAGATA	GTACTTCCTAGGTTTTCTTCTCGAGTTGTTATGGTTTTAGGTCTAACATTTAAGTCTTTAATCTATCTTGAATTAATAGATTCAAGGTGATAGATATACAGATAGATAGATACATAGGTGGAGACAGATAGATGATAAATAGAA	GAAAGTATAAGTAAAGAGATGATGGGTAAAAGAATTCCAAGCCAGG	8	0.16	8	0.16	1	1	0	0
						50	1	50	1	4	4	0	0
DYS443	12	[TTCC]12	TTCCTTCCTTCCTTCCTTCCTTCCTTCCTTCCTTCCTTCCTTCCTTCC	GTTCATGCTGATGACAAGCTATAAGTTATCTTTAGCTTTTTGCAGCCCCTCT	CTTCTTCTTTCCTTATTTTAAATTAGAAGTCCAATTGAACTATGCCTTGA	8	0.16	8	0.16	1	1	0	0
DYS443	13	[TTCC]13	TTCCTTCCTTCCTTCCTTCCTTCCTTCCTTCCTTCCTTCCTTCCTTCCTTCC	TTCATGCTGATGACAAGCTATAAGTTATCTTTAGCTTTTTGCAGCCCCTCT	CTTCTTCTTTCCTTATTTTAAATTAGAAGTCCAATTGAACTATGCCTTGA	21	0.42	21	0.42	1	1	0	0
DYS443	14	[TTCC]14	TTCCTTCCTTCCTTCCTTCCTTCCTTCCTTCCTTCCTTCCTTCCTTCCTTCCTTCC	GTTCATGCTGATGACAAGCTATAAGTTATCTTTAGCTTTTTGCAGCCCCTCT	CTTCTTCTTTCCTTATTTTAAATTAGAAGTCCAATTGAACTATGCCTTGA	13	0.26	13	0.26	1	1	0	0
DYS443	15	[TTCC]15	TTCCTTCCTTCCTTCCTTCCTTCCTTCCTTCCTTCCTTCCTTCCTTCCTTCCTTCCTTCC	TTCATGCTGATGACAAGCTATAAGTTATCTTTAGCTTTTTGCAGCCCCTCT	CTTCTTCTTTCCTTATTTTAAATTAGAAGTCCAATTGAACTATGCCTTG	5	0.1	5	0.1	1	1	0	0
DYS443	16	[TTCC]16	TTCCTTCCTTCCTTCCTTCCTTCCTTCCTTCCTTCCTTCCTTCCTTCCTTCCTTCCTTCCTTCC	TTCATGCTGATGACAAGCTATAAGTTATCTTTAGCTTTTTGCAGCCCCTCT	CTTCTTCTTTCCTTATTTTAAATTAGAAGTCCAATTGAACTATGCCTTGA	2	0.04	2	0.04	1	1	0	0
DYS443	18	[TTCC]18	TTCCTTCCTTCCTTCCTTCCTTCCTTCCTTCCTTCCTTCCTTCCTTCCTTCCTTCCTTCCTTCCTTCCTTCC	TTCATGCTGATGACAAGCTATAAGTTATCTTTAGCTTTTTGCAGCCCCTCT	CTTCTTCTTTCCTTATTTTAAATTAGAAGTCCAATTGAACTATGCCTTGA	1	0.02	1	0.02	1	1	0	0
						50	1	50	1	6	6	0	0
DYS444	11	[TAGA]11	TAGATAGATAGATAGATAGATAGATAGATAGATAGATAGATAGA	CATTTTCTCTCTTCTCCACTTTAACCAGTATACAGAAAGAACTCTAAGTATTAATTTACAATACAACACATGAATTATAGTGCAATAGATATATAGGTAGGTAAGTAGGTAGGTAGATACATAGATAGATAAA	TAAAGTTGACCCTTGAACAACGTGAGTTTGAATGGCATGGGCTCAC	11	0.22	11	0.22	1	1	0	0
DYS444	12	[TAGA]12	TAGATAGATAGATAGATAGATAGATAGATAGATAGATAGATAGATAGA	TTTCTCTCTTCTCCACTTTAACCAGTATACAGAAAGAACTCTAAGTATTAATTTACAATACAACACATGAATTATAGTGCAATAGATATATAGGTAGGTAAGTAGGTAGGTAGATACATAGATAGATAAA	TAAAGTTGACCCTTGAACAACGTGAGTTTGAATGGCATGGGCTCAC	18	0.36	18	0.36	1	1	0	0
DYS444	13	[TAGA]13	TAGATAGATAGATAGATAGATAGATAGATAGATAGATAGATAGATAGATAGA	TTTCTCTCTTCTCCACTTTAACCAGTATACAGAAAGAACTCTAAGTATTAATTTACAATACAACACATGAATTATAGTGCAATAGATATATAGGTAGGTAAGTAGGTAGGTAGATACATAGATAGATAAA	TAAAGTTGACCCTTGAACAACGTGAGTTTGAATGGCATGGGCTCAC	14	0.28	14	0.28	1	1	0	0
DYS444	14	[TAGA]14	TAGATAGATAGATAGATAGATAGATAGATAGATAGATAGATAGATAGATAGATAGA	ATTTTCTCTCTTCTCCACTTTAACCAGTATACAGAAAGAACTCTAAGTATTAATTTACAATACAACACATGAATTATAGTGCAATAGATATATAGGTAGGTAAGTAGGTAGGTAGATACATAGATAGATAAA	TAAAGTTGACCCTTGAACAACGTGAGTTTGAATGGCATGGGCTCAC	6	0.12	6	0.12	1	1	0	0
[truncated: 480 more rows]

## Sheet: Table S5
Table S5. Forensic parameters, HWE tests and LD tests of the 66 A-STRs
[truncated: 147 more rows]

## Sheet: Table S6
Table S6. Forensic parameters, HWE tests and LD tests of the 29 X-STRs
[truncated: 39 more rows]

[truncated: 3 more sheets: Table S7, Table S8, Table S9]
